# Supplementary material for: Oral administration of bovine milk-derived extracellular vesicles induces senescence in the primary tumor but accelerates cancer metastasis
Source: Nat Commun. 2021 Jun 24;12:3950. doi: 10.1038/s41467-021-24273-8 (PMC8225634; doi:10.1038/s41467-021-24273-8)
Supplement: Supplementary file 3 — Dataset 1 [file 41467_2021_24273_MOESM3_ESM.xls]

## Sheet: Supplementary_Table_1
Supplementary Table 1: List of proteins identified in bovine milk-derived extracellular vesicles
				CM EV Rep 1			CM EV Rep 2			CM EV Rep 3			CM EV	CM EV	RM EV Rep 1			RM EV Rep 2			RM EV Rep 3			RM EV	RM EV
Gene Symbol	Entrez Id	Gene desc	Alternate Names	No.of peptides	No. of spectra	NspC	No.of peptides	No. of spectra	NspC	No.of peptides	No. of spectra	NspC	Average NspC	SD	No.of peptides	No. of spectra	NspC	No.of peptides	No. of spectra	NspC	No.of peptides	No. of spectra	NspC	Average NspC	SD
PAEP	280838	progestagen-associated endometrial protein	BLG|LGB	102	1268	589.615	64	705	425.433	97	1276	676.053	563.7	127.304	93	774	368.557	96	1003	596.499	92	910	433.975	466.343	117.368
XDH	280960	xanthine dehydrogenase	XOR	89	436	195.561	74	248	146.121	100	415	210.72	184.134	33.7811	153	629	297.572	164	794	466.566	145	552	259.064	341.067	110.377
BTN1A1	107131748	butyrophilin subfamily 1 member A1	-	68	464	208.345	56	367	217.401	53	398	201.94	209.229	7.76837	75	555	261.719	62	461	266.001	73	582	273.496	267.072	5.96115
ALB	280717	albumin	-	105	797	362.878	92	538	321.599	97	639	327.833	337.437	22.252	82	486	228.512	51	219	125.002	105	789	374.193	242.569	125.189
C3	280677	complement C3	-	114	611	275.99	113	446	265.277	114	491	250.156	263.808	12.9799	112	435	204.106	115	389	223.642	108	407	189.877	205.875	16.952
CSN3	281728	casein kappa	CSN10|CSN3K|CSNK	62	640	289.441	81	850	517.296	65	763	393.827	400.188	114.061	56	430	201.719	41	278	159.019	59	539	252.822	204.52	46.9643
LTF	280846	lactotransferrin	Lf	120	694	314.582	104	493	293.973	104	571	291.998	300.184	12.5078	98	432	202.673	53	232	132.478	102	439	205.065	180.072	41.2355
MFGE8	281913	milk fat globule-EGF factor 8 protein	-	63	345	154.233	59	268	158.031	63	321	162.361	158.209	4.06675	71	365	170.796	66	289	165.387	71	362	168.595	168.259	2.71992
FASN	281152	fatty acid synthase	-	52	102	45.4991	54	77	45.4183	55	97	48.9494	46.6223	2.01576	95	312	145.72	107	310	177.565	100	298	138.479	153.921	20.7938
KRT5	281268	keratin 5	-	35	262	116.83	28	150	88.1629	31	202	101.794	102.262	14.3392	34	286	133.463	34	210	119.833	31	237	109.941	121.079	11.8107
SLC34A2	282484	solute carrier family 34 member 2	-	45	243	108.306	51	192	112.921	51	217	109.389	110.205	2.41313	52	232	108.103	49	186	106.074	47	225	104.346	106.174	1.88044
ABCG2	536203	ATP binding cassette subfamily G member 2 (Junior blood group)	-	35	230	102.483	43	187	109.967	36	193	97.2429	103.231	6.395	43	238	110.914	39	162	92.3529	41	232	107.609	103.625	9.90104
CSN1S1	282208	casein alpha s1	CSN1	25	251	111.894	44	285	168.177	23	244	123.088	134.386	29.7942	27	230	107.166	26	164	93.495	24	206	95.4992	98.7199	7.38249
PLIN2	280981	perilipin 2	ADFP	33	182	81.0384	35	155	91.1039	33	160	80.5897	84.244	5.94508	42	213	99.2093	43	190	108.365	41	171	79.2437	95.6059	14.8911
CSN1S2	282209	casein alpha-S2	-	28	204	90.8558	23	171	100.527	26	171	86.1347	92.5057	7.33649	33	197	91.7325	20	133	75.8228	38	219	101.55	89.7019	12.9834
EZR	281574	ezrin	VIL2	40	137	61.0166	36	103	60.6008	35	123	61.9832	61.2002	0.709253	42	189	87.9982	40	156	88.9285	49	194	89.92	88.9489	0.961062
FABP3	281758	fatty acid binding protein 3	FABP|FABP-3|H-FABP	30	187	83.2679	35	171	100.527	25	162	81.5975	88.464	10.4799	29	212	98.7417	20	102	58.2125	35	216	100.153	85.7025	23.8175
KRT1	100301161	keratin 1	-	23	159	70.7951	18	104	61.1856	19	137	69.0154	66.9987	5.11233	27	188	87.5317	20	122	69.5669	18	144	66.7394	74.6127	11.2772
ACTB	280979	actin beta	-	28	128	57.0218	20	83	48.9179	22	102	51.4533	52.4643	4.14547	42	171	79.6062	33	121	68.9986	39	158	73.2192	73.9413	5.34054
ACTG1	404122	actin gamma 1	-	28	128	57.0218	20	83	48.9179	22	102	51.4533	52.4643	4.14547	42	170	79.1404	34	121	68.9986	39	158	73.2192	73.7861	5.09461
CD36	281052	CD36 molecule	GPIIIB|GPIV|PAS-4	43	235	104.722	37	205	120.609	39	202	101.794	109.042	10.1238	38	152	70.7632	16	78	44.6209	42	207	95.9644	70.4495	25.6732
ENPP3	529405	ectonucleotide pyrophosphatase/phosphodiesterase 3	-	37	130	57.9093	31	69	40.7559	47	138	69.5181	56.0611	14.4699	49	137	63.7927	45	142	80.9471	51	140	64.8896	69.8765	9.60312
KRT10	281888	keratin 10	-	21	150	66.7925	23	92	54.1718	20	132	66.5028	62.489	7.20439	24	165	76.812	21	107	61.0487	21	138	63.9649	67.2752	8.38683
KRT6B	404115	keratin 6B	KERIV	23	134	59.6847	20	93	54.7559	23	112	56.4648	56.9685	2.5027	22	150	69.8332	19	105	59.914	24	129	59.806	63.1844	5.75828
MSN	540426	moesin	-	27	74	33.1195	25	58	34.3523	26	74	37.4476	34.9731	2.22984	38	142	66.1151	28	102	58.2125	40	140	64.8896	63.0724	4.25317
LALBA	281894	lactalbumin alpha	a-LACTA|alfaLA	47	234	104.274	41	145	85.2235	45	200	100.782	96.76	10.1423	39	155	72.1584	19	62	35.5802	45	168	77.8528	61.8638	22.9396
PIGR	281401	polymeric immunoglobulin receptor	-	36	219	97.5604	39	165	96.9911	39	193	97.2429	97.2648	0.285281	36	158	73.554	23	71	40.6636	36	135	62.5782	58.9319	16.7456
IDH1	281235	isocitrate dehydrogenase (NADP(+)) 1, cytosolic	-	23	60	26.9411	23	55	32.6073	24	59	29.9606	29.8363	2.83514	37	119	55.4409	31	98	55.9446	32	117	54.2661	55.2172	0.86132
HSPA8	281831	heat shock protein family A (Hsp70) member 8	HSPA10|Hsc70	31	119	53.0302	29	90	53.0038	30	107	53.9584	53.3308	0.543678	32	127	59.1511	23	74	42.3592	35	122	56.5737	52.6947	9.04307
ACTC1	533219	actin, alpha, cardiac muscle 1	ACTC	18	89	39.7476	15	64	37.8442	15	74	37.4476	38.3465	1.22951	25	116	54.0503	18	82	46.8836	22	113	52.4209	51.1183	3.75673
ACTA1	281592	actin, alpha 1, skeletal muscle	-	16	86	38.4213	15	64	37.8442	14	73	36.9481	37.7379	0.742334	23	112	52.1968	17	81	46.3178	22	113	52.4209	50.3118	3.46075
RDX	517111	radixin	-	23	67	30.0294	17	49	29.119	15	55	27.9659	29.0381	1.03413	28	115	53.5869	19	78	44.6209	29	107	49.6543	49.2874	4.49425
ACTA2	515610	actin, alpha 2, smooth muscle, aorta	-	18	89	39.7476	14	62	36.68	14	70	35.45	37.2925	2.21331	23	111	51.7335	17	77	44.0553	21	107	49.6543	48.481	3.97129
KRT75	539683	keratin 75	-	14	80	35.7697	16	67	39.591	17	80	40.4455	38.6021	2.48983	19	115	53.5869	14	81	46.3178	18	96	44.5861	48.1636	4.77586
PPIA	281418	peptidylprolyl isomerase A	-	16	69	30.9121	7	20	12.2934	15	74	37.4476	26.8844	13.0518	17	90	42.0144	20	106	60.4813	18	90	41.8237	48.1065	10.7173
RAB1A	539339	RAB1A, member RAS oncogene family	-	15	93	41.5166	21	98	57.6775	18	84	42.4451	47.2131	9.07435	19	101	47.103	19	95	54.2445	15	90	41.8237	47.7237	6.23362
ACTG2	281595	actin, gamma 2, smooth muscle, enteric	-	16	86	38.4213	14	62	36.68	14	70	35.45	36.8504	1.49296	21	107	49.8808	16	76	43.4899	21	107	49.6543	47.675	3.62617
RHOA	338049	ras homolog family member A	ARHA	15	70	31.3535	17	68	40.1735	12	71	35.9493	35.8254	4.4113	15	95	44.3268	20	94	53.6778	16	79	36.7634	44.9227	8.47293
KRT15	507464	keratin 15	-	16	89	39.7476	13	57	33.7706	12	78	39.446	37.6547	3.36714	16	109	50.807	12	70	40.0985	15	94	43.6651	44.8569	5.45282
TF	280705	transferrin	-	56	250	111.445	57	149	87.5749	52	209	105.337	101.452	12.4001	52	113	52.6601	17	35	20.3609	50	130	60.2679	44.4296	21.1884
MUC15	337919	mucin 15, cell surface associated	-	24	68	30.4707	13	32	19.2489	32	95	47.9482	32.5559	14.4628	33	95	44.3268	25	70	40.0985	25	88	40.9033	41.7762	2.24524
GGT1	615582	gamma-glutamyltransferase 1	-	22	92	41.0743	21	89	52.4199	24	83	41.9452	45.1465	6.31401	27	97	45.252	24	66	37.8388	28	87	40.4432	41.178	3.76083
GP2	531420	glycoprotein 2	-	26	94	41.959	22	64	37.8442	24	86	43.4452	41.0828	2.90148	29	103	48.0287	18	47	27.1193	28	95	44.1256	39.7579	11.1179
GDI2	509832	GDP dissociation inhibitor 2	-	39	88	39.3055	35	71	41.9211	38	89	44.9458	42.0575	2.82262	40	81	37.8548	37	79	45.1864	39	74	34.465	39.1687	5.48014
GLYCAM1	282430	glycosylation-dependent cell adhesion molecule 1	PP3	17	91	40.6321	25	97	57.093	17	92	46.4468	48.0573	8.34779	16	88	41.0897	9	70	40.0985	10	75	34.9246	38.7043	3.31059
UBB	281370	ubiquitin B	-	10	92	41.0743	8	52	30.8629	9	80	40.4455	37.4609	5.72268	10	96	44.7894	10	65	37.2741	10	73	34.0054	38.6896	5.5296
UBC	444874	ubiquitin C	-	10	92	41.0743	8	52	30.8629	10	81	40.9454	37.6275	5.8587	10	93	43.4017	10	65	37.2741	11	74	34.465	38.3803	4.56989
RPS27A	286839	ribosomal protein S27a	-	9	90	40.1898	8	52	30.8629	9	80	40.4455	37.1661	5.4602	9	95	44.3268	9	63	36.1447	9	72	33.5459	38.0058	5.62625
UBA52	615199	ubiquitin A-52 residue ribosomal protein fusion product 1	RPS27A|UBB|UBC	9	90	40.1898	8	52	30.8629	9	80	40.4455	37.1661	5.4602	9	95	44.3268	9	63	36.1447	9	72	33.5459	38.0058	5.62625
EEF2	281138	eukaryotic translation elongation factor 2	EF-2	17	33	15.0472	12	17	10.556	13	21	11.0434	12.2155	2.46437	30	79	36.9309	31	64	36.7094	33	80	37.2233	36.9545	0.257764
RAB18	511160	RAB18, member RAS oncogene family	-	14	75	33.5611	19	93	54.7559	15	71	35.9493	41.4221	11.609	15	71	33.2371	15	76	43.4899	16	73	34.0054	36.9108	5.7106
KRT4	527819	keratin 4	-	13	64	28.7056	10	44	26.214	14	59	29.9606	28.2934	1.90701	15	91	42.4768	12	57	32.7583	15	74	34.465	36.5667	5.18895
HSP90AB1	767874	heat shock protein 90 alpha family class B member 1	HSPCB	24	47	21.2109	13	20	12.2934	16	41	20.9909	18.1651	5.0862	32	97	45.252	27	54	31.0659	29	71	33.0864	36.4681	7.67387
DSP	514360	desmoplakin	-	30	58	26.0591	16	31	18.6689	25	42	21.4888	22.0723	3.72949	40	95	44.3268	29	62	35.5802	31	56	26.1993	35.3688	9.0656
KRT17	281889	keratin 17	-	20	87	38.8634	18	50	29.7002	15	53	26.9689	31.8442	6.23035	21	85	39.7031	16	59	33.8869	20	68	31.7082	35.0994	4.13306
SERPINA1	280699	serpin family A member 1	PI	22	100	44.6138	19	47	27.9568	24	101	50.9524	41.1743	11.8774	21	78	36.4691	19	49	28.2466	20	84	39.0629	34.5929	5.64697
RAB11B	532723	RAB11B, member RAS oncogene family	-	12	33	15.0472	16	43	25.6332	12	41	20.9909	20.5571	5.30632	15	75	35.0837	13	66	37.8388	15	64	29.8712	34.2646	4.04647
RAB11A	534708	RAB11A, member RAS oncogene family	-	13	35	15.9272	17	48	28.5379	12	41	20.9909	21.8187	6.34597	16	74	34.622	14	70	40.0985	14	58	27.117	33.9458	6.51711
KRT79	508202	keratin 79	-	12	64	28.7056	10	47	27.9568	13	59	29.9606	28.8743	1.0125	13	81	37.8548	12	58	33.3226	12	64	29.8712	33.6829	4.00397
PKM	512571	pyruvate kinase M1/2	-	10	31	14.1673	11	20	12.2934	4	19	10.0498	12.1702	2.06151	20	74	34.622	21	51	29.3741	27	75	34.9246	32.9736	3.1209
MUC1	281333	mucin 1, cell surface associated	mucin	20	58	26.0591	20	66	39.0087	19	65	32.9541	32.674	6.47934	18	60	28.1625	19	74	42.3592	15	58	27.117	32.5462	8.51434
ANXA2	282689	annexin A2	-	29	75	33.5611	24	48	28.5379	20	64	32.455	31.518	2.63943	25	82	38.3168	19	53	30.5019	23	61	28.4939	32.4375	5.18964
A2M	513856	alpha-2-macroglobulin	-	49	149	66.348	52	92	54.1718	56	147	74.0445	64.8548	10.0201	41	66	30.9299	33	57	32.7583	37	66	30.7897	31.4926	1.09834
RAB1B	540685	RAB1B, member RAS oncogene family	-	12	58	26.0591	20	65	38.4264	15	55	27.9659	30.8171	6.65843	15	63	29.546	14	63	36.1447	13	60	28.0349	31.2419	4.31268
RAB8A	100125881	RAB8A, member RAS oncogene family	-	18	60	26.9411	21	66	39.0087	13	53	26.9689	30.9729	6.95922	18	64	30.0072	18	60	34.4512	13	62	28.953	31.1371	2.91807
EEF1A1	282220	eukaryotic translation elongation factor 1 alpha 1	EF-1-alpha-1|EF-Tu|eEF1A-1	13	51	22.9733	8	38	22.7302	12	45	22.9828	22.8954	0.143175	15	75	35.0837	14	49	28.2466	13	63	29.4121	30.9141	3.65767
KRT73	531981	keratin 73	-	14	66	29.5881	10	28	16.9293	9	40	20.4931	22.3368	6.5277	15	70	32.7756	14	51	29.3741	16	63	29.4121	30.5206	1.95298
HSP90AA1	281832	heat shock protein 90 alpha family class A member 1	HSPCA	25	39	17.6878	12	15	9.3981	16	32	16.5121	14.5327	4.48535	32	76	35.5454	24	49	28.2466	29	59	27.5759	30.456	4.42032
RHOC	513152	ras homolog family member C	-	14	45	20.3299	16	48	28.5379	12	47	23.979	24.2823	4.1124	16	68	31.8526	16	62	35.5802	14	49	22.9885	30.1404	6.4681
ACO1	512995	aconitase 1	-	23	27	12.4079	12	14	8.8192	15	22	11.5403	10.9225	1.87243	34	54	25.3968	34	65	37.2741	31	56	26.1993	29.6234	6.63784
LPL	280843	lipoprotein lipase	-	18	94	41.959	17	72	42.5038	18	79	39.9457	41.4695	1.34747	12	53	24.9359	17	65	37.2741	16	50	23.4471	28.5524	7.58984
FN1	280794	fibronectin 1	FN	51	104	46.3845	60	82	48.3344	59	99	49.9508	48.2232	1.78575	40	46	21.7114	53	67	38.4036	46	54	25.2817	28.4656	8.78977
VAT1	510698	vesicle amine transport 1	-	22	75	33.5611	23	58	34.3523	17	51	25.9721	31.2952	4.62685	25	60	28.1625	22	53	30.5019	23	57	26.6581	28.4408	1.93696
SLC9A3R1	505242	SLC9A3 regulator 1	EBP50|NHERF-1	12	16	7.5728	11	11	7.0831	12	13	7.0699	7.24193	0.286615	22	61	28.6237	17	45	25.9923	22	61	28.4939	27.7033	1.48319
RAB10	783373	RAB10, member RAS oncogene family	-	15	46	20.7704	23	62	36.68	14	45	22.9828	26.8111	8.61804	16	54	25.3968	17	56	32.1941	15	54	25.2817	27.6242	3.95807
PCDHGA2	539654	protocadherin gamma subfamily A, 2	-	26	61	27.3822	14	29	17.5091	23	51	25.9721	23.6211	5.33993	22	57	26.7795	22	48	27.6829	23	59	27.5759	27.3461	0.493598
AHSG	280988	alpha 2-HS glycoprotein	-	12	64	28.7056	8	23	14.0313	10	56	28.4645	23.7338	8.40348	11	59	27.7015	13	44	25.4288	12	61	28.4939	27.2081	1.59101
ARF3	510994	ADP ribosylation factor 3	-	12	24	11.0888	6	10	6.5045	10	34	17.507	11.7001	5.52666	12	49	23.0931	11	65	37.2741	13	44	20.6964	27.0212	8.95977
ARF1	338058	ADP ribosylation factor 1	-	12	24	11.0888	6	10	6.5045	10	34	17.507	11.7001	5.52666	12	49	23.0931	11	65	37.2741	12	43	20.2381	26.8684	9.12393
CD9	280746	CD9 molecule	-	9	57	25.6182	10	36	21.5695	11	50	25.4737	24.2205	2.29694	12	54	25.3968	14	51	29.3741	11	55	25.7405	26.8371	2.20379
CYB5R3	515773	cytochrome b5 reductase 3	-	22	63	28.2644	25	44	26.214	22	52	26.4705	26.983	1.11714	21	62	29.0848	10	40	23.1758	21	58	27.117	26.4592	3.00892
YKT6	507409	YKT6 v-SNARE homolog	-	11	40	18.1281	12	32	19.2489	12	41	20.9909	19.456	1.44259	12	52	24.4752	12	55	31.63	11	44	20.6964	25.6005	5.55299
SLC28A3	508028	solute carrier family 28 member 3	-	12	34	15.4872	16	37	22.1498	13	34	17.507	18.3813	3.41627	19	53	24.9359	20	48	27.6829	16	50	23.4471	25.3553	2.14882
KRT72	531057	keratin 72	-	11	51	22.9733	7	24	14.6108	9	30	15.5173	17.7005	4.58885	13	60	28.1625	12	41	23.739	10	50	23.4471	25.1162	2.64221
RAB7A	509970	RAB7A, member RAS oncogene family	-	20	58	26.0591	23	57	33.7706	19	44	22.4848	27.4382	5.7679	19	51	24.0144	23	59	33.8869	16	36	17.0311	24.9775	8.46907
RAB2A	508373	RAB2A, member RAS oncogene family	RAB2	13	39	17.6878	20	54	32.0257	11	34	17.507	22.4068	8.33067	13	41	19.4094	16	55	31.63	13	49	22.9885	24.676	6.28263
KRT7	535697	keratin 7	-	9	53	23.8548	6	33	19.8289	7	42	21.4888	21.7242	2.02324	8	60	28.1625	9	45	25.9923	8	42	19.7798	24.6449	4.35076
RAB8B	614242	RAB8B, member RAS oncogene family	-	12	50	22.5327	15	50	29.7002	8	42	21.4888	24.5739	4.47008	10	48	22.6325	16	48	27.6829	8	48	22.53	24.2818	2.94588
ARF2	282601	ADP-ribosylation factor 2	-	9	20	9.3305	5	9	5.926	9	32	16.5121	10.5895	5.40419	10	43	20.3301	9	58	33.3226	10	39	18.4053	24.0193	8.11414
KRT28	788909	keratin 28	KRT10	4	53	23.8548	4	37	22.1498	4	49	24.9755	23.66	1.42288	3	56	26.3185	3	36	20.9237	5	49	22.9885	23.4102	2.72201
KRT19	514812	keratin 19	-	8	43	19.4491	8	29	17.5091	6	35	18.0046	18.3209	1.00794	12	53	24.9359	10	41	23.739	8	39	18.4053	22.3601	3.47682
HSPA1A	282254	heat shock 70kDa protein 1A	HSP70|HSP70-1|HSP70-2|HSPA1|HSPA1B|HSPA2	24	49	22.092	22	37	22.1498	27	49	24.9755	23.0724	1.64836	20	49	23.0931	9	28	16.4227	27	58	27.117	22.2109	5.40145
GNB1	281201	G protein subunit beta 1	-	17	44	19.8895	14	36	21.5695	14	46	23.4809	21.6466	1.79694	16	53	24.9359	13	36	20.9237	18	44	20.6964	22.1853	2.38477
GNB2	281202	G protein subunit beta 2	-	15	34	15.4872	15	33	19.8289	14	40	20.4931	18.6031	2.71878	16	52	24.4752	11	35	20.3609	18	46	21.6131	22.1497	2.10899
ARHGDIA	338054	Rho GDP dissociation inhibitor alpha	-	12	40	18.1281	12	43	25.6332	12	43	21.9868	21.916	3.75305	13	47	22.1719	9	35	20.3609	11	48	22.53	21.6876	1.16282
MYO1C	281937	myosin IC	MMIb	0	0	0.5484	0	0	0.7223	1	1	1.1156	0.795433	0.290586	28	37	17.5686	32	50	28.8103	23	39	18.4053	21.5947	6.26285
KRT25	511540	keratin 25	-	4	45	20.3299	4	31	18.6689	4	43	21.9868	20.3285	1.65895	2	48	22.6325	3	32	18.6727	6	46	21.6131	20.9728	2.05609
LPO	280844	lactoperoxidase	-	37	167	74.3556	41	119	69.9667	39	136	68.5128	70.945	3.04178	32	54	25.3968	7	13	7.9941	37	62	28.953	20.7813	11.2159
KRT27	521074	keratin 27	CK-27|K27	4	45	20.3299	2	29	17.5091	3	43	21.9868	19.9419	2.26392	3	49	23.0931	3	31	18.1101	6	44	20.6964	20.6332	2.4921
JUP	445543	junction plakoglobin	-	17	33	15.0472	11	16	9.977	16	30	15.5173	13.5138	3.07199	18	43	20.3301	15	41	23.739	18	36	17.0311	20.3667	3.3541
ENO1	281141	enolase 1	-	18	32	14.6072	13	20	12.2934	15	25	13.0313	13.3106	1.18192	19	39	18.489	21	38	22.0496	25	42	19.7798	20.1061	1.80259
TLR2	281534	toll like receptor 2	-	26	39	17.6878	19	33	19.8289	23	48	24.4772	20.6646	3.471	20	42	19.8698	18	33	19.2354	23	45	21.1547	20.0866	0.97785
PLIN3	767984	perilipin 3	M6PRBP1	12	30	13.7274	13	20	12.2934	15	25	13.0313	13.0174	0.717102	18	43	20.3301	16	37	21.4867	17	39	18.4053	20.074	1.55658
AFP	506011	alpha fetoprotein	-	9	44	19.8895	3	15	9.3981	9	46	23.4809	17.5895	7.31771	9	49	23.0931	5	16	9.6786	11	58	27.117	19.9629	9.13089
ACSL1	537161	acyl-CoA synthetase long chain family member 1	FACL2	16	20	9.3305	19	24	14.6108	14	17	9.0563	10.9992	3.13074	19	40	18.9492	20	34	19.7981	22	38	17.9472	18.8982	0.926505
NT5E	281363	5'-nucleotidase ecto	-	27	77	34.4444	29	66	39.0087	28	65	32.9541	35.4691	3.15468	24	48	22.6325	6	9	5.7488	29	60	28.0349	18.8054	11.6255
HSPA2	281827	heat shock protein family A (Hsp70) member 2	HSPA3	8	42	19.0087	8	29	17.5091	10	38	19.4975	18.6718	1.03614	8	47	22.1719	6	29	16.9851	7	36	17.0311	18.7294	2.98141
GDI1	281188	GDP dissociation inhibitor 1	-	20	34	15.4872	16	25	15.1903	19	38	19.4975	16.725	2.40564	26	41	19.4094	22	34	19.7981	23	33	15.6573	18.2883	2.28676
ACTN1	524770	actinin alpha 1	-	7	7	3.6204	0	0	0.7223	8	8	4.5881	2.97693	2.01163	31	37	17.5686	30	40	23.1758	26	29	13.8262	18.1902	4.70569
RAB13	514541	RAB13, member RAS oncogene family	-	6	29	13.2875	10	33	19.8289	6	23	12.0373	15.0512	4.18453	9	31	14.8087	13	40	23.1758	8	34	16.1152	18.0332	4.50125
ARF4	518601	ADP ribosylation factor 4	-	9	13	6.255	3	4	3.0344	9	21	11.0434	6.7776	4.02999	13	31	14.8087	10	44	25.4288	12	29	13.8262	18.0212	6.43392
APOA1	281631	apolipoprotein A1	-	18	41	18.5684	24	44	26.214	19	49	24.9755	23.2526	4.10366	18	43	20.3301	15	24	14.1736	14	39	18.4053	17.6363	3.14946
EEF1A2	515233	eukaryotic translation elongation factor 1 alpha 2	-	9	36	16.3673	6	28	16.9293	9	33	17.0095	16.7687	0.349928	8	40	18.9492	8	27	15.8603	6	38	17.9472	17.5856	1.57588
APOE	281004	apolipoprotein E	-	17	37	16.8075	14	29	17.5091	16	36	18.5022	17.6063	0.851518	18	38	18.0288	9	26	15.298	17	41	19.3216	17.5495	2.05418
IST1	508900	IST1, ESCRT-III associated factor	-	9	17	8.0122	12	20	12.2934	9	12	6.5735	8.9597	2.97534	13	32	15.2686	14	36	20.9237	14	33	15.6573	17.2832	3.15875
NPEPPS	534122	aminopeptidase puromycin sensitive	-	12	12	5.8158	4	4	3.0344	16	17	9.0563	5.96883	3.01387	22	28	13.4293	24	34	19.7981	17	38	17.9472	17.0582	3.27615
CLU	280750	clusterin	gpIII	18	50	22.5327	16	32	19.2489	18	51	25.9721	22.5846	3.3619	17	40	18.9492	12	23	13.6116	14	39	18.4053	16.9887	2.93727
CLTC	281080	clathrin heavy chain	-	1	1	0.9871	2	2	1.8782	1	1	1.1156	1.32697	0.481686	15	22	10.6716	36	45	25.9923	25	30	14.2839	16.9826	8.00894
RAC1	281440	Rac family small GTPase 1	-	11	36	16.3673	13	28	16.9293	11	34	17.507	16.9345	0.569868	14	33	15.7285	16	40	23.1758	13	25	11.9958	16.9667	5.69192
SLK	535342	STE20 like kinase	-	1	8	4.0594	1	2	1.8782	2	6	3.5957	3.17777	1.14909	20	32	15.2686	22	36	20.9237	17	28	13.3685	16.5203	3.93005
GNAS	281793	GNAS complex locus	GNAS1|NESP55|SCG6	11	27	12.4079	12	24	14.6108	12	19	10.0498	12.3562	2.28094	13	32	15.2686	12	36	20.9237	12	28	13.3685	16.5203	3.93005
SLC7A4	504923	solute carrier family 7 member 4	-	11	32	14.6072	12	20	12.2934	11	30	15.5173	14.1393	1.6621	13	33	15.7285	12	30	17.5476	11	34	16.1152	16.4638	0.958335
PGD	514939	phosphogluconate dehydrogenase	-	6	7	3.6204	8	9	5.926	8	9	5.0844	4.87693	1.16672	17	26	12.5099	21	37	21.4867	20	32	15.1995	16.3987	4.60698
RAP1A	282031	RAP1A, member of RAS oncogene family	-	10	30	13.7274	17	43	25.6332	13	34	17.507	18.9559	6.0837	12	31	14.8087	14	32	18.6727	14	33	15.6573	16.3796	2.03073
GNAO1	281792	G protein subunit alpha o1	-	13	24	11.0888	13	25	15.1903	11	26	13.5284	13.2692	2.063	15	32	15.2686	9	28	16.4227	13	35	16.5731	16.0881	0.713709
KRT71	532644	keratin 71	-	8	38	17.2476	5	16	9.977	5	15	8.063	11.7625	4.84565	8	38	18.0288	8	26	15.298	11	31	14.7417	16.0228	1.75934
GPD1	525042	glycerol-3-phosphate dehydrogenase 1	-	15	19	8.891	9	9	5.926	7	10	5.5807	6.79923	1.81973	20	44	20.7905	10	17	10.2403	20	35	16.5731	15.868	5.31033
RAP1B	327708	RAP1B, member of RAS oncogene family	-	10	37	16.8075	17	43	25.6332	12	34	17.507	19.9826	4.90607	12	28	13.4293	14	32	18.6727	13	32	15.1995	15.7672	2.66739
GANAB	540155	glucosidase II alpha subunit	-	31	47	21.2109	12	18	11.1351	28	46	23.4809	18.609	6.57132	21	28	13.4293	30	40	23.1758	19	22	10.6234	15.7428	6.58825
PDXK	514168	pyridoxal kinase	-	12	18	8.4516	12	13	8.2404	8	15	8.063	8.25167	0.194545	19	40	18.9492	10	21	12.4875	16	32	15.1995	15.5454	3.24471
ACTN4	522269	actinin alpha 4	-	7	7	3.6204	0	0	0.7223	10	10	5.5807	3.3078	2.44424	29	33	15.7285	27	34	19.7981	19	23	11.0808	15.5358	4.36184
SLC16A1	505775	solute carrier family 16 member 1	MCT1	17	49	22.092	12	22	13.4519	13	33	17.0095	17.5178	4.34242	11	30	14.3488	13	33	19.2354	9	27	12.9109	15.4984	3.31526
PGK1	507476	phosphoglycerate kinase 1	-	17	23	10.6492	13	17	10.556	12	19	10.0498	10.4183	0.322543	18	31	14.8087	17	28	16.4227	19	31	14.7417	15.3244	0.951774
THBS1	281530	thrombospondin 1	THBS	26	49	22.092	17	18	11.1351	33	64	32.455	21.894	10.6613	19	25	12.0503	24	40	23.1758	14	22	10.6234	15.2832	6.87235
TUBB	615087	tubulin beta class I	TUBB5	7	18	8.4516	7	13	8.2404	7	21	11.0434	9.24513	1.56092	15	44	20.7905	12	23	13.6116	12	23	11.0808	15.161	5.03686
RAB3D	100139105	RAB3D, member RAS oncogene family	-	13	36	16.3673	14	39	23.3107	13	38	19.4975	19.7252	3.47729	12	34	16.1885	10	23	13.6116	14	33	15.6573	15.1525	1.3606
GNAI3	539521	G protein subunit alpha i3	-	12	23	10.6492	12	25	15.1903	13	21	11.0434	12.2943	2.51574	12	28	13.4293	10	27	15.8603	14	34	16.1152	15.1349	1.48261
RNASE4	616089	ribonuclease A family member 4	-	8	43	19.4491	12	35	20.9892	10	36	18.5022	19.6468	1.25524	7	21	10.2122	6	30	17.5476	9	37	17.4891	15.083	4.21831
SNAP23	522423	synaptosome associated protein 23	-	11	23	10.6492	8	23	14.0313	9	23	12.0373	12.2393	1.70007	11	38	18.0288	8	25	14.7358	9	25	11.9958	14.9201	3.02072
HSPA1L	540190	heat shock 70kDa protein 1-like	-	12	33	15.0472	9	21	12.8726	13	30	15.5173	14.479	1.41093	11	33	15.7285	6	19	11.3638	13	36	17.0311	14.7078	2.96832
CDC42	532712	cell division cycle 42	-	10	30	13.7274	13	26	15.7699	9	32	16.5121	15.3365	1.44206	10	31	14.8087	12	32	18.6727	11	22	10.6234	14.7016	4.02572
RAB2B	528574	RAB2B, member RAS oncogene family	-	8	22	10.2096	12	29	17.5091	8	22	11.5403	13.0863	3.88759	8	28	13.4293	13	33	19.2354	6	23	11.0808	14.5818	4.19769
FGG	280792	fibrinogen gamma chain	-	20	64	28.7056	21	60	35.516	23	60	30.4594	31.5603	3.53616	21	26	12.5099	20	31	18.1101	20	27	12.9109	14.5103	3.12396
CLIC4	286823	chloride intracellular channel 4	p64H1	5	6	3.1814	4	6	4.1908	7	9	5.0844	4.1522	0.952087	17	36	17.1085	8	16	9.6786	16	35	16.5731	14.4534	4.14375
H4	280691	histone H4	-	7	25	11.5285	8	20	12.2934	5	23	12.0373	11.9531	0.389345	9	40	18.9492	5	15	9.117	8	32	15.1995	14.4219	4.96201
TUBB4B	539149	tubulin beta 4B class IVb	TUBB2A|TUBB2C	7	16	7.5728	5	10	6.5045	6	16	8.5596	7.54563	1.02782	14	38	18.0288	12	23	13.6116	12	24	11.5382	14.3929	3.31508
ARF5	511918	ADP ribosylation factor 5	-	7	12	5.8158	3	4	3.0344	7	18	9.553	6.1344	3.27096	8	25	12.0503	7	36	20.9237	8	21	10.166	14.38	5.74479
ANG	777597	angiogenin, ribonuclease, RNase A family, 5	ANG1|RAA1	10	47	21.2109	10	32	19.2489	8	32	16.5121	18.9906	2.36002	9	21	10.2122	10	34	19.7981	10	27	12.9109	14.3071	4.94311
CCDC25	507275	coiled-coil domain containing 25	-	1	27	12.4079	1	17	10.556	1	23	12.0373	11.6671	0.979892	2	37	17.5686	2	23	13.6116	2	24	11.5382	14.2395	3.06384
CD81	511435	CD81 molecule	-	8	39	17.6878	4	21	12.8726	6	34	17.507	16.0225	2.72936	5	29	13.889	9	23	13.6116	7	32	15.1995	14.2334	0.848114
AZGP1	508800	alpha-2-glycoprotein 1, zinc-binding	ZAG	20	49	22.092	15	30	18.0889	19	32	16.5121	18.8977	2.87653	19	26	12.5099	20	28	16.4227	18	26	12.4533	13.7953	2.27557
FGB	510522	fibrinogen beta chain	-	28	60	26.9411	26	38	22.7302	26	48	24.4772	24.7162	2.1156	17	27	12.9696	20	24	14.1736	20	29	13.8262	13.6565	0.619686
SND1	404098	staphylococcal nuclease and tudor domain containing 1	-	3	3	1.8647	0	0	0.7223	1	1	1.1156	1.2342	0.580361	16	21	10.2122	21	35	20.3609	15	21	10.166	13.5797	5.87274
STOM	100125834	stomatin	-	13	18	8.4516	9	12	7.6617	11	17	9.0563	8.38987	0.699347	15	28	13.4293	7	16	9.6786	16	37	17.4891	13.5323	3.90627
RAB6A	616537	RAB6A, member RAS oncogene family	-	9	20	9.3305	15	26	15.7699	9	20	10.5466	11.8823	3.4212	9	27	12.9696	12	23	13.6116	11	28	13.3685	13.3166	0.324135
ATP13A3	523889	ATPase 13A3	-	9	13	6.255	16	17	10.556	15	18	9.553	8.788	2.25024	12	18	8.834	17	30	17.5476	17	28	13.3685	13.25	4.35801
GNAI1	281790	G protein subunit alpha i1	-	13	23	10.6492	11	24	14.6108	13	20	10.5466	11.9355	2.31742	12	26	12.5099	8	24	14.1736	12	27	12.9109	13.1981	0.868246
CFL1	534553	cofilin 1	-	7	16	7.5728	11	17	10.556	5	11	6.0771	8.06863	2.28025	13	26	12.5099	14	28	16.4227	13	22	10.6234	13.1853	2.95806
GPRC5C	535664	G protein-coupled receptor class C group 5 member C	-	10	57	25.6182	9	32	19.2489	8	39	19.9953	21.6208	3.48191	10	31	14.8087	7	19	11.3638	8	28	13.3685	13.1803	1.73014
GIPC2	518246	GIPC PDZ domain containing family member 2	-	10	14	6.6942	9	10	6.5045	4	4	2.6036	5.26743	2.3089	13	30	14.3488	12	21	12.4875	14	26	12.4533	13.0965	1.08463
RAB15	614507	RAB15, member RAS oncogene family	-	5	31	14.1673	5	28	16.9293	3	23	12.0373	14.378	2.45279	3	26	12.5099	5	24	14.1736	2	26	12.4533	13.0456	0.977286
B4GALT1	281781	beta-1,4-galactosyltransferase 1	GGTB2	20	68	30.4707	19	53	31.4443	20	52	26.4705	29.4618	2.63591	16	24	11.5907	15	24	14.1736	12	27	12.9109	12.8917	1.29156
CD82	506713	CD82 molecule	-	6	35	15.9272	8	31	18.6689	7	39	19.9953	18.1971	2.07468	7	36	17.1085	5	12	7.4327	6	29	13.8262	12.7891	4.92056
KRT84	539944	keratin 84	-	6	27	12.4079	7	17	10.556	4	16	8.5596	10.5078	1.9246	10	35	16.6485	6	21	12.4875	6	18	8.7941	12.6434	3.92952
KRT8	281269	keratin 8	KRT2-8	6	24	11.0888	5	13	8.2404	6	20	10.5466	9.9586	1.5125	7	27	12.9696	8	24	14.1736	6	22	10.6234	12.5889	1.80546
GNB4	525962	G protein subunit beta 4	-	8	21	9.77	7	20	12.2934	8	25	13.0313	11.6982	1.71017	7	28	13.4293	6	19	11.3638	9	26	12.4533	12.4155	1.03327
RAB14	539180	RAB14, member RAS oncogene family	-	11	21	9.77	14	26	15.7699	9	21	11.0434	12.1944	3.16123	11	24	11.5907	16	24	14.1736	10	23	11.0808	12.2817	1.65815
ALDOA	509566	aldolase, fructose-bisphosphate A	-	11	14	6.6942	5	7	4.7691	4	4	2.6036	4.68897	2.04648	13	21	10.2122	15	21	12.4875	18	29	13.8262	12.1753	1.82712
RAB5C	613749	RAB5C, member RAS oncogene family	RAB5B	9	19	8.891	13	27	16.3496	10	26	13.5284	12.923	3.76597	11	24	11.5907	8	23	13.6116	11	23	11.0808	12.0944	1.33847
KRT31	618453	keratin 31	-	7	15	7.1335	4	10	6.5045	3	9	5.0844	6.2408	1.04969	10	20	9.7527	10	18	10.802	15	33	15.6573	12.0707	3.15011
WARS	281576	tryptophanyl-tRNA synthetase	-	12	15	7.1335	10	10	6.5045	11	12	6.5735	6.73717	0.344964	16	21	10.2122	14	24	14.1736	18	24	11.5382	11.9747	2.01644
PARK7	511268	Parkinsonism associated deglycase	DJ-1|DJ1	10	17	8.0122	15	21	12.8726	8	12	6.5735	9.15277	3.30081	8	19	9.2934	15	25	14.7358	12	24	11.5382	11.8558	2.73507
TSG101	507659	tumor susceptibility 101	-	16	27	12.4079	17	28	16.9293	15	25	13.0313	14.1228	2.45038	16	25	12.0503	14	23	13.6116	16	20	9.7086	11.7902	1.96446
LOC617696	617696	complement component 4A (Rodgers blood group)-like	C4A|C4B	37	66	29.5881	32	43	25.6332	33	60	30.4594	28.5602	2.57205	23	29	13.889	16	18	10.802	18	22	10.6234	11.7715	1.83601
BSG	508716	basigin (Ok blood group)	EMMPRIN|RPE7	14	38	17.2476	12	25	15.1903	14	28	14.5228	15.6536	1.42024	16	27	12.9696	12	16	9.6786	16	26	12.4533	11.7005	1.76994
GAPDH	281181	glyceraldehyde-3-phosphate dehydrogenase	GAPD	8	9	4.4984	4	6	4.1908	5	9	5.0844	4.5912	0.45397	10	26	12.5099	7	20	11.9256	10	22	10.6234	11.6863	0.965748
LOC525863	525863	histone H4	-	5	18	8.4516	6	18	11.1351	4	20	10.5466	10.0444	1.41047	7	33	15.7285	3	11	6.8713	7	26	12.4533	11.6844	4.47839
LOC526226	526226	histone H4	-	5	18	8.4516	6	18	11.1351	4	20	10.5466	10.0444	1.41047	7	33	15.7285	3	11	6.8713	7	26	12.4533	11.6844	4.47839
ALDH1A1	281615	aldehyde dehydrogenase 1 family member A1	ALDH1	7	8	4.0594	5	5	3.6126	3	3	2.1075	3.25983	1.02265	14	18	8.834	15	28	16.4227	14	20	9.7086	11.6551	4.15196
GPRC5B	516334	G protein-coupled receptor class C group 5 member B	-	7	59	26.5001	5	33	19.8289	5	35	18.0046	21.4445	4.47226	5	32	15.2686	4	14	8.5555	5	23	11.0808	11.635	3.39069
ACSS2	506459	acyl-CoA synthetase short chain family member 2	-	2	2	1.4259	3	3	2.4563	3	4	2.6036	2.16193	0.641664	11	22	10.6716	12	21	12.4875	14	24	11.5382	11.5658	0.908264
KRT74	525034	keratin 74	-	4	25	11.5285	6	12	7.6617	3	11	6.0771	8.42243	2.80419	8	30	14.3488	4	16	9.6786	7	22	10.6234	11.5503	2.46921
ALPL	280994	alkaline phosphatase, liver/bone/kidney	TNS-AP	22	42	19.0087	16	28	16.9293	15	31	16.0147	17.3176	1.5343	17	27	12.9696	5	7	4.6266	20	36	17.0311	11.5424	6.3242
RAB25	506482	RAB25, member RAS oncogene family	-	5	9	4.4984	10	15	9.3981	2	5	3.0996	5.66537	3.30744	9	21	10.2122	11	22	13.0495	10	23	11.0808	11.4475	1.45376
CD59	505574	CD59 molecule (CD59 blood group)	-	3	15	7.1335	3	18	11.1351	5	18	9.553	9.27387	2.01535	5	23	11.1311	4	17	10.2403	6	27	12.9109	11.4274	1.35974
MGC151921	517854	odorant-binding protein-like	-	10	34	15.4872	9	22	13.4519	7	25	13.0313	13.9901	1.31344	7	22	10.6716	8	24	14.1736	7	18	8.7941	11.2131	2.73032
PEBP1	431786	phosphatidylethanolamine binding protein 1	PBP|PEBP	11	29	13.2875	15	25	15.1903	11	22	11.5403	13.3394	1.82555	9	18	8.834	17	28	16.4227	9	17	8.3369	11.1979	4.53166
CNDP2	512626	carnosine dipeptidase 2	-	7	8	4.0594	9	9	5.926	7	9	5.0844	5.02327	0.9348	12	15	7.4563	15	27	15.8603	15	21	10.166	11.1609	4.28942
GNAQ	536654	G protein subunit alpha q	-	13	18	8.4516	10	15	9.3981	11	12	6.5735	8.14107	1.43768	13	18	8.834	10	18	10.802	16	29	13.8262	11.1541	2.51465
HSPA5	415113	heat shock protein family A (Hsp70) member 5	grp78	23	43	19.4491	16	28	16.9293	25	40	20.4931	18.9572	1.83212	12	24	11.5907	7	13	7.9941	15	29	13.8262	11.137	2.9424
VPS4B	539357	vacuolar protein sorting 4 homolog B	-	6	8	4.0594	2	3	2.4563	1	1	1.1156	2.54377	1.47385	11	16	7.9155	15	26	15.298	14	21	10.166	11.1265	3.78381
HP	280692	haptoglobin	-	22	32	14.6072	23	28	16.9293	18	31	16.0147	15.8504	1.16974	17	24	11.5907	10	12	7.4327	21	30	14.2839	11.1024	3.4516
NME2	615447	non-metastatic cells 2, protein (NM23B) expressed in	-	6	9	4.4984	2	2	1.8782	7	16	8.5596	4.97873	3.3665	9	21	10.2122	8	19	11.3638	10	24	11.5382	11.0381	0.720518
FLNB	613533	filamin B	-	2	2	1.4259	1	1	1.3002	2	2	1.6116	1.4459	0.15666	15	17	8.3747	22	23	13.6116	23	23	11.0808	11.0224	2.61894
TUBB2B	281555	tubulin, beta 2B class IIb	-	6	13	6.255	4	5	3.6126	5	13	7.0699	5.64583	1.80736	10	30	14.3488	10	18	10.802	10	16	7.8797	11.0102	3.23957
TUBB2A	100295973	tubulin beta 2A class IIa	-	6	13	6.255	4	5	3.6126	5	13	7.0699	5.64583	1.80736	10	30	14.3488	10	18	10.802	10	16	7.8797	11.0102	3.23957
PFN1	513895	profilin 1	-	7	14	6.6942	8	16	9.977	6	15	8.063	8.24473	1.64893	10	30	14.3488	7	15	9.117	12	19	9.2513	10.9057	2.98257
YWHAZ	287022	tyrosine 3-monooxygenase/tryptophan 5-monooxygenase activation protein zeta	-	9	12	5.8158	6	7	4.7691	8	9	5.0844	5.2231	0.536958	16	29	13.889	6	9	5.7488	17	27	12.9109	10.8496	4.44438
EXOC4	537690	exocyst complex component 4	-	0	0	0.5484	0	0	0.7223	0	0	0.6198	0.630167	0.0874123	20	24	11.5907	19	22	13.0495	13	16	7.8797	10.84	2.66541
UGP2	281565	UDP-glucose pyrophosphorylase 2	-	5	5	2.7425	3	3	2.4563	5	5	3.0996	2.76613	0.322301	14	15	7.4563	17	26	15.298	17	20	9.7086	10.821	4.03746
FETUB	504615	fetuin B	-	9	30	13.7274	4	5	3.6126	6	30	15.5173	10.9524	6.41917	6	27	12.9696	3	8	5.1877	7	30	14.2839	10.8137	4.9164
RAB11FIP1	518839	RAB11 family interacting protein 1	-	0	0	0.5484	0	0	0.7223	2	2	1.6116	0.960767	0.570305	16	21	10.2122	16	21	12.4875	15	20	9.7086	10.8028	1.48059
TUBB4A	540236	tubulin beta 4A class IVa	TUBB4	4	12	5.8158	4	9	5.926	4	13	7.0699	6.27057	0.694432	9	26	12.5099	8	18	10.802	8	18	8.7941	10.702	1.85992
LSM4	613634	LSM4 homolog, U6 small nuclear RNA and mRNA degradation associated	-	4	22	10.2096	6	26	15.7699	4	24	12.5343	12.8379	2.79256	4	25	12.0503	2	18	10.802	3	19	9.2513	10.7012	1.40222
KRT18	506480	keratin 18	-	4	21	9.77	4	16	9.977	4	19	10.0498	9.93227	0.145165	5	23	11.1311	5	18	10.802	5	21	10.166	10.6997	0.490615
LOC619094	619094	histone H4-like	-	6	22	10.2096	7	15	9.3981	4	17	9.0563	9.55467	0.592377	7	31	14.8087	4	9	5.7488	6	24	11.5382	10.6986	4.58794
GNAI2	281791	G protein subunit alpha i2	-	10	21	9.77	10	22	13.4519	13	18	9.553	10.925	2.19108	9	20	9.7527	6	17	10.2403	11	24	11.5382	10.5104	0.922886
EXOC2	513431	exocyst complex component 2	-	0	0	0.5484	0	0	0.7223	0	0	0.6198	0.630167	0.0874123	17	23	11.1311	12	21	12.4875	14	16	7.8797	10.4994	2.36795
FGR	516133	FGR proto-oncogene, Src family tyrosine kinase	-	8	9	4.4984	7	7	4.7691	5	5	3.0996	4.12237	0.896024	13	19	9.2934	14	23	13.6116	15	17	8.3369	10.414	2.81023
MPP5	528109	membrane palmitoylated protein 5	-	1	1	0.9871	2	2	1.8782	3	3	2.1075	1.6576	0.59188	13	19	9.2934	12	21	12.4875	12	19	9.2513	10.3441	1.85639
KRAS	541140	KRAS proto-oncogene, GTPase	KRAS2|p21ras	7	18	8.4516	10	22	13.4519	8	20	10.5466	10.8167	2.51107	8	19	9.2934	10	24	14.1736	6	15	7.4225	10.2965	3.48554
TUBA1B	539882	tubulin, alpha 1b	-	8	11	5.3766	4	6	4.1908	5	8	4.5881	4.7185	0.603559	12	25	12.0503	10	15	9.117	12	20	9.7086	10.292	1.55123
GLG1	281196	golgi glycoprotein 1	-	22	30	13.7274	7	8	5.3475	26	37	18.9998	12.6916	6.88484	18	20	9.7527	21	28	16.4227	8	9	4.6806	10.2853	5.88914
LOC614970	614970	histone cluster 1, H2	HIST1H2AD	5	18	8.4516	4	12	7.6617	4	17	9.0563	8.38987	0.699347	6	28	13.4293	4	17	10.2403	3	14	6.9655	10.2117	3.23199
H2AFJ	618489	H2A histone family, member J	-	5	18	8.4516	4	12	7.6617	4	17	9.0563	8.38987	0.699347	6	28	13.4293	4	17	10.2403	3	14	6.9655	10.2117	3.23199
LOC104968446	104968446	histone H2A type 1	-	5	18	8.4516	4	12	7.6617	4	17	9.0563	8.38987	0.699347	6	28	13.4293	4	17	10.2403	3	14	6.9655	10.2117	3.23199
CD46	280851	CD46 molecule	MCP	7	37	16.8075	5	23	14.0313	5	25	13.0313	14.6234	1.95648	7	28	13.4293	4	11	6.8713	8	21	10.166	10.1555	3.27901
NPC2	280815	NPC intracellular cholesterol transporter 2	HE1	9	31	14.1673	9	23	14.0313	10	30	15.5173	14.572	0.821502	9	16	7.9155	10	24	14.1736	10	17	8.3369	10.142	3.49782
TUBA1A	404053	tubulin, alpha 1a	-	7	10	4.9375	4	6	4.1908	5	8	4.5881	4.57213	0.373606	11	24	11.5907	10	15	9.117	12	20	9.7086	10.1388	1.29174
TUBA1D	535605	tubulin, alpha 3d	TUBA3C|TUBA3D	7	10	4.9375	4	6	4.1908	5	8	4.5881	4.57213	0.373606	11	24	11.5907	10	15	9.117	12	20	9.7086	10.1388	1.29174
S100A9	532569	S100 calcium binding protein A9	-	5	6	3.1814	6	23	14.0313	3	4	2.6036	6.60543	6.43748	6	15	7.4563	6	17	10.2403	7	26	12.4533	10.05	2.50393
TKT	445425	transketolase	-	11	12	5.8158	6	6	4.1908	8	10	5.5807	5.19577	0.878229	16	24	11.5907	9	12	7.4327	14	23	11.0808	10.0347	2.2678
ALDOC	504584	aldolase, fructose-bisphosphate C	-	8	10	4.9375	2	2	1.8782	2	2	1.6116	2.8091	1.84806	15	19	9.2934	15	19	11.3638	15	19	9.2513	9.9695	1.20768
GC	530076	GC, vitamin D binding protein	-	18	57	25.6182	18	32	19.2489	19	46	23.4809	22.7827	3.24155	14	19	9.2934	14	18	10.802	14	20	9.7086	9.93467	0.779293
VCL	783645	vinculin	-	0	0	0.5484	0	0	0.7223	2	2	1.6116	0.960767	0.570305	23	24	11.5907	16	17	10.2403	16	16	7.8797	9.90357	1.87828
HSPA6	539835	heat shock protein family A (Hsp70) member 6	-	12	23	10.6492	10	18	11.1351	12	23	12.0373	11.2739	0.704377	8	20	9.7527	4	12	7.4327	13	26	12.4533	9.87957	2.5127
SLC29A1	510932	solute carrier family 29 member 1 (Augustine blood group)	-	6	20	9.3305	8	14	8.8192	6	16	8.5596	8.9031	0.392239	8	23	11.1311	6	16	9.6786	5	18	8.7941	9.86793	1.17995
ITIH4	513700	inter-alpha-trypsin inhibitor heavy chain family member 4	-	25	44	19.8895	9	13	8.2404	26	43	21.9868	16.7056	7.40567	18	23	11.1311	20	20	11.9256	12	13	6.5084	9.85503	2.92537
KRT81	540204	keratin 81	-	7	9	4.4984	6	9	5.926	4	5	3.0996	4.508	1.41322	6	9	4.7019	9	11	6.8713	24	38	17.9472	9.84013	7.10422
HIST2H2AC	513666	histone cluster 2, H2ac	-	5	19	8.891	5	13	8.2404	4	17	9.0563	8.72923	0.431335	5	25	12.0503	4	17	10.2403	3	14	6.9655	9.75203	2.57732
HIST2H2AA4	100297758	histone cluster 2, H2aa4	-	5	19	8.891	5	13	8.2404	4	17	9.0563	8.72923	0.431335	5	25	12.0503	4	17	10.2403	3	14	6.9655	9.75203	2.57732
RAB3A	282029	RAB3A, member RAS oncogene family	-	7	22	10.2096	7	19	11.7142	7	17	9.0563	10.3267	1.33281	6	19	9.2934	8	16	9.6786	7	21	10.166	9.71267	0.437296
KRT83	507421	keratin 83	K83|Keratin-83	7	9	4.4984	6	9	5.926	4	5	3.0996	4.508	1.41322	6	9	4.7019	9	11	6.8713	23	37	17.4891	9.68743	6.84296
TUBA1C	504244	tubulin, alpha 1c	TUBA1|TUBA4A	7	10	4.9375	3	4	3.0344	5	8	4.5881	4.18667	1.01307	10	22	10.6716	10	15	9.117	11	19	9.2513	9.67997	0.861401
LOC100295712	100295712	tubulin alpha-3 chain	-	7	13	6.255	5	7	4.7691	6	10	5.5807	5.53493	0.744006	10	25	12.0503	8	12	7.4327	10	19	9.2513	9.5781	2.32608
LAP3	781648	leucine aminopeptidase 3	LAP-3|PEPS	4	5	2.7425	3	3	2.4563	1	1	1.1156	2.1048	0.868542	16	19	9.2934	13	19	11.3638	14	16	7.8797	9.5123	1.75233
EHD4	505206	EH domain containing 4	-	7	7	3.6204	7	7	4.7691	6	7	4.0919	4.16047	0.577411	15	20	9.7527	10	14	8.5555	15	21	10.166	9.4914	0.836442
HIST1H2AC	506900	histone cluster 1, H2ac	-	4	15	7.1335	3	10	6.5045	3	14	7.5665	7.06817	0.534006	5	24	11.5907	3	16	9.6786	3	14	6.9655	9.4116	2.32413
HIST1H2AC	524808	histone cluster 1, H2ac	-	4	15	7.1335	3	10	6.5045	3	14	7.5665	7.06817	0.534006	5	24	11.5907	3	16	9.6786	3	14	6.9655	9.4116	2.32413
HIST3H2A	538911	histone cluster 3, H2a	-	4	15	7.1335	3	10	6.5045	3	14	7.5665	7.06817	0.534006	5	24	11.5907	3	16	9.6786	3	14	6.9655	9.4116	2.32413
LOC104975684	104975684	histone H2A type 1	-	4	15	7.1335	3	10	6.5045	3	14	7.5665	7.06817	0.534006	5	24	11.5907	3	16	9.6786	3	14	6.9655	9.4116	2.32413
SERPINA3-7	497203	endopin 2	-	19	35	15.9272	16	32	19.2489	19	47	23.979	19.7184	4.04638	13	15	7.4563	13	16	9.6786	14	23	11.0808	9.40523	1.82765
LOC100141266	100141266	tubulin alpha-1C chain-like	-	6	9	4.4984	3	4	3.0344	5	8	4.5881	4.0403	0.872289	9	21	10.2122	10	15	9.117	10	18	8.7941	9.37443	0.743274
RHOB	515118	ras homolog family member B	-	5	12	5.8158	7	11	7.0831	3	7	4.0919	5.6636	1.5014	8	18	8.834	10	21	12.4875	8	13	6.5084	9.27663	3.01403
TMBIM1	404134	transmembrane BAX inhibitor motif containing 1	RECS1	6	19	8.891	4	18	11.1351	7	22	11.5403	10.5221	1.42706	4	19	9.2934	7	16	9.6786	5	18	8.7941	9.25537	0.443475
PROM1	618054	prominin 1	-	17	44	19.8895	15	32	19.2489	20	47	23.979	21.0391	2.56607	13	16	7.9155	15	18	10.802	12	18	8.7941	9.17053	1.47961
TUBA3E	534900	tubulin, alpha 3e	TUBA3|TUBA3D	6	12	5.8158	5	7	4.7691	6	10	5.5807	5.38853	0.549173	9	24	11.5907	7	11	6.8713	9	18	8.7941	9.08537	2.37314
PCDHGA8	521340	protocadherin gamma subfamily A, 8	-	7	17	8.0122	4	9	5.926	7	14	7.5665	7.16823	1.09864	7	19	9.2934	7	15	9.117	7	18	8.7941	9.06817	0.253207
FGFBP1	281812	fibroblast growth factor binding protein 1	FGFBP	14	34	15.4872	12	30	18.0889	12	29	15.02	16.1987	1.65354	10	23	11.1311	4	10	6.31	8	20	9.7086	9.0499	2.47713
HIST1H2BD	519935	histone cluster 1, H2bd	HIST1H2BI	4	13	6.255	5	15	9.3981	5	14	7.5665	7.73987	1.57871	7	20	9.7527	4	13	7.9941	7	19	9.2513	8.99937	0.905964
YWHAB	286863	tyrosine 3-monooxygenase/tryptophan 5-monooxygenase activation protein beta	-	6	8	4.0594	6	8	5.3475	5	6	3.5957	4.3342	0.907655	14	21	10.2122	10	12	7.4327	12	19	9.2513	8.9654	1.41163
KRT86	535232	keratin 86	-	7	9	4.4984	6	9	5.926	4	5	3.0996	4.508	1.41322	7	10	5.1608	6	7	4.6266	23	36	17.0311	8.9395	7.01262
TMC4	512610	transmembrane channel like 4	-	10	18	8.4516	10	16	9.977	9	16	8.5596	8.99607	0.851228	11	21	10.2122	6	11	6.8713	12	20	9.7086	8.9307	1.80118
HIST1H2BM	529646	histone cluster 1, H2bm	-	4	13	6.255	5	15	9.3981	5	14	7.5665	7.73987	1.57871	6	19	9.2934	4	13	7.9941	7	19	9.2513	8.84627	0.738298
HIST1H2BN	616627	histone cluster 1, H2bk	HIST1H2BK	4	13	6.255	5	15	9.3981	5	14	7.5665	7.73987	1.57871	6	19	9.2934	4	13	7.9941	7	19	9.2513	8.84627	0.738298
LOC100295221	100295221	histone H2B type 1	-	4	13	6.255	5	15	9.3981	5	14	7.5665	7.73987	1.57871	6	19	9.2934	4	13	7.9941	7	19	9.2513	8.84627	0.738298
RAB3C	338100	RAB3C, member RAS oncogene family	-	6	19	8.891	6	17	10.556	6	15	8.063	9.17	1.2697	4	17	8.3747	7	15	9.117	5	18	8.7941	8.76193	0.372194
SELENBP1	510154	selenium binding protein 1	-	15	16	7.5728	13	14	8.8192	15	16	8.5596	8.3172	0.657607	12	15	7.4563	13	15	9.117	17	20	9.7086	8.76063	1.16767
NRAS	506322	NRAS proto-oncogene, GTPase	-	7	15	7.1335	10	18	11.1351	7	14	7.5665	8.6117	2.19603	9	17	8.3747	10	19	11.3638	5	13	6.5084	8.74897	2.44924
CIB1	510141	calcium and integrin binding 1	-	8	13	6.255	4	5	3.6126	5	11	6.0771	5.3149	1.47692	9	16	7.9155	6	19	11.3638	9	14	6.9655	8.74827	2.31439
KRT78	523221	keratin 78	-	4	9	4.4984	4	8	5.3475	6	8	4.5881	4.81133	0.466495	9	19	9.2934	5	13	7.9941	7	18	8.7941	8.69387	0.655424
YWHAE	282125	tyrosine 3-monooxygenase/tryptophan 5-monooxygenase activation protein epsilon	-	7	9	4.4984	6	7	4.7691	6	9	5.0844	4.78397	0.293283	13	22	10.6716	6	8	5.1877	15	21	10.166	8.6751	3.03074
KRT31	539597	keratin 31	KRT33A	4	4	2.3036	3	3	2.4563	1	1	1.1156	1.9585	0.733955	6	9	4.7019	9	12	7.4327	15	29	13.8262	8.6536	4.68307
RAB5A	539764	RAB5A, member RAS oncogene family	-	11	19	8.891	10	22	13.4519	11	22	11.5403	11.2944	2.29037	10	18	8.834	6	15	9.117	10	16	7.8797	8.61023	0.648291
HBB	280813	hemoglobin, beta	GLNA1	9	20	9.3305	8	12	7.6617	10	19	10.0498	9.014	1.22511	10	25	12.0503	1	5	3.5046	12	21	10.166	8.57363	4.48987
CD14	281048	CD14 molecule	-	16	31	14.1673	13	26	15.7699	10	17	9.0563	12.9978	3.50626	17	19	9.2934	11	13	7.9941	13	17	8.3369	8.54147	0.673373
RAB6B	526526	RAB6B, member RAS oncogene family	-	5	14	6.6942	10	18	11.1351	7	15	8.063	8.63077	2.27424	6	17	8.3747	7	13	7.9941	7	19	9.2513	8.54003	0.644701
GALM	616676	galactose mutarotase	-	7	8	4.0594	5	8	5.3475	7	7	4.0919	4.4996	0.734483	8	17	8.3747	7	16	9.6786	7	15	7.4225	8.49193	1.13261
RHOG	538559	ras homolog family member G	-	12	18	8.4516	8	11	7.0831	8	14	7.5665	7.7004	0.694006	10	14	6.9971	8	16	9.6786	11	18	8.7941	8.48993	1.36638
ABHD14B	615289	abhydrolase domain containing 14B	-	9	14	6.6942	7	10	6.5045	6	9	5.0844	6.09437	0.879785	7	13	6.538	9	16	9.6786	10	18	8.7941	8.3369	1.61945
RAB3B	282030	RAB3B, member RAS oncogene family	-	5	17	8.0122	6	15	9.3981	5	13	7.0699	8.16007	1.17112	3	15	7.4563	7	15	9.117	4	17	8.3369	8.3034	0.830857
PGAM1	404148	phosphoglycerate mutase 1	-	12	14	6.6942	9	9	5.926	8	11	6.0771	6.23243	0.406976	12	18	8.834	6	10	6.31	12	20	9.7086	8.2842	1.76475
KRT85	528459	keratin 85	-	4	6	3.1814	3	6	4.1908	4	5	3.0996	3.4906	0.607769	6	9	4.7019	6	8	5.1877	19	31	14.7417	8.21043	5.66146
KRT80	522400	keratin 80	-	4	16	7.5728	4	10	6.5045	5	18	9.553	7.87677	1.54681	4	17	8.3747	4	16	9.6786	3	13	6.5084	8.18723	1.59339
SERPINA3-6	100272171	serpin A3-6	-	14	36	16.3673	12	29	17.5091	13	31	16.0147	16.6304	0.78116	10	11	5.6198	9	16	9.6786	10	19	9.2513	8.18323	2.23026
DNAJC3	286770	DnaJ heat shock protein family (Hsp40) member C3	-	22	32	14.6072	19	30	18.0889	20	26	13.5284	15.4082	2.38342	13	15	7.4563	11	15	9.117	13	16	7.8797	8.151	0.862951
LASP1	532851	LIM and SH3 protein 1	-	3	3	1.8647	1	1	1.3002	0	0	0.6198	1.26157	0.623349	9	20	9.7527	7	10	6.31	8	17	8.3369	8.1332	1.73037
FGA	522039	fibrinogen alpha chain	-	25	63	28.2644	22	42	25.0525	25	50	25.4737	26.2635	1.74555	12	23	11.1311	5	5	3.5046	14	20	9.7086	8.11477	4.05538
AHCY	508158	adenosylhomocysteinase	-	6	6	3.1814	2	2	1.8782	1	1	1.1156	2.0584	1.04462	11	11	5.6198	13	17	10.2403	16	17	8.3369	8.06567	2.32216
KRT35	536311	keratin 35	-	4	12	5.8158	2	8	5.3475	3	9	5.0844	5.4159	0.370466	4	13	6.538	5	12	7.4327	9	21	10.166	8.04557	1.89005
RALA	538477	RAS like proto-oncogene A	-	10	23	10.6492	10	26	15.7699	6	19	10.0498	12.1563	3.14379	9	17	8.3747	5	16	9.6786	6	12	6.0514	8.0349	1.83732
LBP	512242	lipopolysaccharide binding protein	-	14	35	15.9272	9	19	11.7142	11	28	14.5228	14.0547	2.14515	6	13	6.538	9	16	9.6786	8	16	7.8797	8.0321	1.57584
YWHAQ	768311	tyrosine 3-monooxygenase/tryptophan 5-monooxygenase activation protein theta	-	5	6	3.1814	5	6	4.1908	4	4	2.6036	3.32527	0.803321	14	20	9.7527	6	6	4.0656	15	21	10.166	7.99477	3.40903
PCDHGC3	100125301	protocadherin gamma subfamily C, 3	-	8	12	5.8158	2	2	1.8782	9	9	5.0844	4.25947	2.09441	11	14	6.9971	12	19	11.3638	10	11	5.5944	7.9851	3.00892
RRAS	616503	RAS related	-	11	17	8.0122	12	27	16.3496	12	16	8.5596	10.9738	4.66362	9	17	8.3747	6	10	6.31	11	19	9.2513	7.97867	1.51011
PPIE	787681	peptidylprolyl isomerase E	-	2	12	5.8158	1	4	3.0344	3	14	7.5665	5.47223	2.2855	4	16	7.9155	2	17	10.2403	2	11	5.5944	7.91673	2.32295
UBA1	282869	ubiquitin like modifier activating enzyme 1	UBE1|UBE1X	1	1	0.9871	1	1	1.3002	2	2	1.6116	1.29963	0.31225	13	13	6.538	15	17	10.2403	14	14	6.9655	7.9146	2.02543
H2AFX	531733	H2A histone family, member X	-	3	13	6.255	2	9	5.926	2	11	6.0771	6.08603	0.164682	4	21	10.2122	2	12	7.4327	2	12	6.0514	7.89877	2.11919
H2B	519934	histone H2B-like	-	4	13	6.255	5	15	9.3981	5	14	7.5665	7.73987	1.57871	5	17	8.3747	3	12	7.4327	5	16	7.8797	7.8957	0.471204
PSAT1	533044	phosphoserine aminotransferase 1	-	8	11	5.3766	5	5	3.6126	7	7	4.0919	4.36037	0.912129	11	17	8.3747	6	11	6.8713	9	17	8.3369	7.86097	0.857285
CD47	282661	CD47 molecule	IAP	3	16	7.5728	4	11	7.0831	5	15	8.063	7.57297	0.48995	3	15	7.4563	3	11	6.8713	4	19	9.2513	7.85963	1.2402
ANXA7	533360	annexin A7	ANX7	8	8	4.0594	10	12	7.6617	9	11	6.0771	5.93273	1.80548	13	16	7.9155	11	15	9.117	10	13	6.5084	7.84697	1.30565
AKR1A1	618607	aldo-keto reductase family 1 member A1	-	16	19	8.891	11	12	7.6617	8	10	5.5807	7.3778	1.67331	16	23	11.1311	4	6	4.0656	11	17	8.3369	7.84453	3.55839
ECHDC1	536284	ethylmalonyl-CoA decarboxylase 1	MMCD	8	12	5.8158	5	7	4.7691	8	11	6.0771	5.554	0.692185	10	17	8.3747	4	10	6.31	9	18	8.7941	7.82627	1.32976
NUCB1	505351	nucleobindin 1	-	16	26	11.9682	6	6	4.1908	15	28	14.5228	10.2273	5.38151	11	13	6.538	9	10	6.31	13	22	10.6234	7.8238	2.4272
PTTG1IP	617245	PTTG1 interacting protein	-	6	19	8.891	6	19	11.7142	6	16	8.5596	9.7216	1.73358	5	17	8.3747	6	14	8.5555	4	13	6.5084	7.81287	1.13331
LIFR	539504	LIF receptor alpha	-	0	0	0.5484	0	0	0.7223	4	4	2.6036	1.29143	1.13969	15	17	8.3747	12	13	7.9941	12	14	6.9655	7.7781	0.729008
RAC2	327671	Rac family small GTPase 2	-	5	23	10.6492	5	11	7.0831	5	19	10.0498	9.2607	1.90952	5	15	7.4563	5	15	9.117	6	13	6.5084	7.6939	1.32043
ATRN	281017	attractin	-	6	7	3.6204	14	14	8.8192	14	19	10.0498	7.49647	3.4127	9	12	6.0789	12	15	9.117	15	16	7.8797	7.69187	1.52773
LOC504599	504599	histone H3.2	-	7	21	9.77	3	8	5.3475	2	12	6.5735	7.23033	2.28324	7	21	10.2122	3	8	5.1877	5	15	7.4225	7.60747	2.51735
HIST2H3D	531990	histone cluster 2, H3d	-	7	21	9.77	3	8	5.3475	2	12	6.5735	7.23033	2.28324	7	21	10.2122	3	8	5.1877	5	15	7.4225	7.60747	2.51735
HBA1	100140149	hemoglobin, alpha 1	-	5	18	8.4516	5	8	5.3475	6	16	8.5596	7.4529	1.82413	7	21	10.2122	4	12	7.4327	6	10	5.1375	7.59413	2.5412
FOLR3	516067	folate receptor 3	FBP|FR-alpha	10	34	15.4872	8	22	13.4519	9	31	16.0147	14.9846	1.35331	12	23	11.1311	4	7	4.6266	8	14	6.9655	7.5744	3.29472
PI4KA	282309	phosphatidylinositol 4-kinase alpha	PIK4CA	0	0	0.5484	0	0	0.7223	0	0	0.6198	0.630167	0.0874123	11	11	5.6198	15	16	9.6786	15	15	7.4225	7.57363	2.03362
CRISPLD2	505329	cysteine rich secretory protein LCCL domain containing 2	-	14	27	12.4079	10	20	12.2934	11	15	8.063	10.9214	2.47614	10	14	6.9971	9	15	9.117	10	13	6.5084	7.54083	1.3867
TARS	510075	threonyl-tRNA synthetase	-	5	5	2.7425	3	3	2.4563	1	1	1.1156	2.1048	0.868542	15	17	8.3747	8	10	6.31	15	16	7.8797	7.52147	1.07796
LOC107131160	107131160	AP-1 complex subunit beta-1	-	0	0	0.5484	0	0	0.7223	0	0	0.6198	0.630167	0.0874123	13	16	7.9155	8	10	6.31	15	17	8.3369	7.5208	1.06954
SOD1	281495	superoxide dismutase 1	SOD1L1	5	9	4.4984	0	0	0.7223	5	11	6.0771	3.76593	2.75152	5	13	6.538	4	9	5.7488	6	21	10.166	7.48427	2.35573
CFH	280816	complement factor H	HF1	22	30	13.7274	4	4	3.0344	24	28	14.5228	10.4282	6.41556	10	10	5.1608	21	22	13.0495	7	8	4.2238	7.47803	4.84772
SAR1A	517171	secretion associated Ras related GTPase 1A	-	6	7	3.6204	9	12	7.6617	6	9	5.0844	5.4555	2.04605	8	16	7.9155	10	17	10.2403	4	8	4.2238	7.45987	3.03402
TUBB3	768070	tubulin beta 3 class III	TUBB4	3	6	3.1814	3	3	2.4563	3	7	4.0919	3.2432	0.819549	8	19	9.2934	7	12	7.4327	7	11	5.5944	7.44017	1.84951
GNA11	281788	G protein subunit alpha 11	-	8	9	4.4984	10	11	7.0831	7	7	4.0919	5.22447	1.62241	9	12	6.0789	6	12	7.4327	10	18	8.7941	7.43523	1.3576
SERPINC1	540261	serpin family C member 1	AT3	20	35	15.9272	15	26	15.7699	20	38	19.4975	17.0649	2.10819	10	11	5.6198	11	12	7.4327	13	19	9.2513	7.4346	1.81575
GNAL	100124520	G protein subunit alpha L	-	2	12	5.8158	3	9	5.926	2	7	4.0919	5.2779	1.02858	4	14	6.9971	4	16	9.6786	3	11	5.5944	7.42337	2.0752
RAB33B	519982	RAB33B, member RAS oncogene family	-	3	12	5.8158	7	15	9.3981	4	13	7.0699	7.42793	1.81779	6	17	8.3747	6	11	6.8713	4	14	6.9655	7.40383	0.842113
RALB	505238	RAS like proto-oncogene B	-	11	17	8.0122	9	23	14.0313	9	18	9.553	10.5322	3.12673	9	16	7.9155	6	11	6.8713	10	15	7.4225	7.4031	0.52237
HIST1H2BJ	522960	histone cluster 1, H2bj	-	3	12	5.8158	4	13	8.2404	5	14	7.5665	7.20757	1.25152	6	17	8.3747	4	10	6.31	6	15	7.4225	7.36907	1.03339
SERPINA3	617667	serpin peptidase inhibitor, clade A (alpha-1 antiproteinase, antitrypsin), member 3	SERPINA3-5	13	32	14.6072	12	23	14.0313	13	26	13.5284	14.0556	0.539811	10	10	5.1608	8	14	8.5555	11	17	8.3369	7.35107	1.89997
GSTM1	327709	glutathione S-transferase M1	-	9	10	4.9375	12	16	9.977	7	11	6.0771	6.9972	2.64274	9	16	7.9155	10	13	7.9941	8	12	6.0514	7.32033	1.09963
HSPB1	516099	heat shock protein family B (small) member 1	-	2	3	1.8647	7	9	5.926	2	5	3.0996	3.6301	2.08197	8	12	6.0789	8	13	7.9941	10	16	7.8797	7.31757	1.07424
EXOC1	504440	exocyst complex component 1	-	2	2	1.4259	2	3	2.4563	0	0	0.6198	1.50067	0.92053	15	18	8.834	5	8	5.1877	12	16	7.8797	7.30047	1.8909
TUBB6	534206	tubulin beta 6 class V	-	6	11	5.3766	2	6	4.1908	3	9	5.0844	4.88393	0.617795	7	19	9.2934	6	12	7.4327	6	10	5.1375	7.28787	2.08173
MAN2B1	282272	mannosidase alpha class 2B member 1	MANB	10	14	6.6942	1	1	1.3002	12	14	7.5665	5.18697	3.39418	11	11	5.6198	17	20	11.9256	7	8	4.2238	7.2564	4.10345
RAB4A	615849	RAB4A, member RAS oncogene family	RAB4	5	13	6.255	9	16	9.977	4	11	6.0771	7.43637	2.20205	5	14	6.9971	8	15	9.117	2	11	5.5944	7.23617	1.77343
KRT32	788182	keratin 32	-	3	15	7.1335	4	11	7.0831	2	9	5.0844	6.43367	1.16877	4	15	7.4563	3	10	6.31	4	16	7.8797	7.21533	0.81212
SERPINA3-1	286804	serpin peptidase inhibitor, clade A (alpha-1 antiproteinase, antitrypsin), member 3	SERPINA3	14	33	15.0472	12	23	14.0313	14	27	14.0256	14.368	0.588182	11	11	5.6198	10	14	8.5555	9	15	7.4225	7.19927	1.48053
SERPINA3-2	100272170	SERPIN A3-2	-	14	33	15.0472	12	23	14.0313	14	27	14.0256	14.368	0.588182	11	11	5.6198	10	14	8.5555	9	15	7.4225	7.19927	1.48053
GSTM2	615537	glutathione S-transferase M2	-	8	9	4.4984	11	15	9.3981	7	11	6.0771	6.65787	2.50095	9	16	7.9155	10	13	7.9941	7	11	5.5944	7.168	1.36334
H2AFZ	287016	H2A histone family, member Z	-	3	11	5.3766	2	9	5.926	2	11	6.0771	5.79323	0.36864	2	16	7.9155	2	12	7.4327	2	12	6.0514	7.1332	0.967467
H2AFV	613618	H2A histone family, member V	-	3	11	5.3766	2	9	5.926	2	11	6.0771	5.79323	0.36864	2	16	7.9155	2	12	7.4327	2	12	6.0514	7.1332	0.967467
KRT36	520668	keratin 36	-	4	12	5.8158	3	9	5.926	1	7	4.0919	5.2779	1.02858	3	11	5.6198	5	12	7.4327	6	17	8.3369	7.1298	1.38364
CARMIL1	537314	capping protein regulator and myosin 1 linker 1	-	0	0	0.5484	0	0	0.7223	0	0	0.6198	0.630167	0.0874123	8	10	5.1608	17	20	11.9256	8	8	4.2238	7.1034	4.20234
ANXA4	281625	annexin A4	-	17	31	14.1673	16	18	11.1351	17	22	11.5403	12.2809	1.64619	16	18	8.834	2	2	1.8221	18	22	10.6234	7.09317	4.65173
LOC107131750	107131750	histone H3.1	-	7	18	8.4516	3	8	5.3475	2	12	6.5735	6.79087	1.56342	6	17	8.3747	3	8	5.1877	5	15	7.4225	6.99497	1.63595
ANXA11	282142	annexin A11	-	12	14	6.6942	6	7	4.7691	8	9	5.0844	5.5159	1.03254	10	13	6.538	11	11	6.8713	12	15	7.4225	6.94393	0.446701
HRAS	100298939	HRas proto-oncogene, GTPase	H-Ras	8	12	5.8158	9	16	9.977	7	10	5.5807	7.1245	2.47313	8	12	6.0789	9	15	9.117	5	11	5.5944	6.9301	1.90934
LDHB	281275	lactate dehydrogenase B	-	10	15	7.1335	8	10	6.5045	8	9	5.0844	6.2408	1.04969	13	18	8.834	5	6	4.0656	12	16	7.8797	6.92643	2.52308
TUBA4A	777775	tubulin alpha 4a	-	5	6	3.1814	3	4	3.0344	3	5	3.0996	3.10513	0.073656	9	17	8.3747	7	10	6.31	8	12	6.0514	6.91203	1.27329
HPN	508148	hepsin	-	11	13	6.255	8	10	6.5045	7	12	6.5735	6.44433	0.167558	9	12	6.0789	8	14	8.5555	10	12	6.0514	6.89527	1.43787
VAMP8	507309	vesicle associated membrane protein 8	EDB	6	13	6.255	5	12	7.6617	6	14	7.5665	7.16107	0.786119	7	17	8.3747	4	5	3.5046	6	18	8.7941	6.89113	2.94031
GNG12	286850	G protein subunit gamma 12	-	4	7	3.6204	2	3	2.4563	4	8	4.5881	3.55493	1.06741	6	14	6.9971	6	13	7.9941	5	11	5.5944	6.86187	1.20555
PPA1	280701	pyrophosphatase (inorganic) 1	PP	7	8	4.0594	6	6	4.1908	7	9	5.0844	4.44487	0.557735	12	15	7.4563	5	8	5.1877	9	16	7.8797	6.84123	1.44757
PTP4A2	614435	protein tyrosine phosphatase type IVA, member 2	PTP4A3	9	12	5.8158	2	2	1.8782	4	8	4.5881	4.09403	2.01476	9	14	6.9971	7	12	7.4327	8	12	6.0514	6.82707	0.706173
MOB1B	515407	MOB kinase activator 1B	MOBKL1A	5	6	3.1814	5	6	4.1908	3	6	3.5957	3.65597	0.507392	6	14	6.9971	7	11	6.8713	5	13	6.5084	6.79227	0.253755
MOB1A	614611	MOB kinase activator 1A	MOBKL1B	5	6	3.1814	5	6	4.1908	3	6	3.5957	3.65597	0.507392	6	14	6.9971	7	11	6.8713	5	13	6.5084	6.79227	0.253755
CFB	514076	complement factor B	BF	22	33	15.0472	17	19	11.7142	18	33	17.0095	14.5903	2.67705	10	12	6.0789	9	11	6.8713	9	15	7.4225	6.7909	0.675399
EIF5A	444990	eukaryotic translation initiation factor 5A	-	4	6	3.1814	1	1	1.3002	4	6	3.5957	2.69243	1.22337	7	16	7.9155	6	15	9.117	5	6	3.3102	6.7809	3.06516
NELL2	524622	neural EGFL like 2	-	18	31	14.1673	12	18	11.1351	21	45	22.9828	16.0951	6.15461	12	12	6.0789	14	15	9.117	8	10	5.1375	6.7778	2.07977
TTR	280948	transthyretin	-	6	20	9.3305	6	9	5.926	4	14	7.5665	7.60767	1.70262	6	15	7.4563	3	6	4.0656	8	18	8.7941	6.772	2.43739
H3F3A	326601	H3 histone, family 3A	-	6	17	8.0122	3	8	5.3475	2	12	6.5735	6.6444	1.33376	5	16	7.9155	3	8	5.1877	4	14	6.9655	6.68957	1.38468
H3F3C	512741	H3 histone, family 3C	-	6	17	8.0122	3	8	5.3475	2	12	6.5735	6.6444	1.33376	5	16	7.9155	3	8	5.1877	4	14	6.9655	6.68957	1.38468
LOC100297725	100297725	H3 histone, family 3A-like	-	6	17	8.0122	3	8	5.3475	2	12	6.5735	6.6444	1.33376	5	16	7.9155	3	8	5.1877	4	14	6.9655	6.68957	1.38468
SAR1B	515999	secretion associated Ras related GTPase 1B	-	3	4	2.3036	7	8	5.3475	5	7	4.0919	3.91433	1.5297	7	14	6.9971	9	16	9.6786	2	6	3.3102	6.66197	3.1974
PRDX4	281999	peroxiredoxin 4	-	9	17	8.0122	8	16	9.977	6	13	7.0699	8.35303	1.48322	7	17	8.3747	2	7	4.6266	6	14	6.9655	6.6556	1.89317
SDC2	615785	syndecan 2	-	7	16	7.5728	7	10	6.5045	8	17	9.0563	7.7112	1.28152	6	12	6.0789	6	11	6.8713	7	14	6.9655	6.63857	0.486969
VPS28	618785	VPS28, ESCRT-I subunit	-	10	14	6.6942	15	33	19.8289	8	14	7.5665	11.3632	7.34447	8	14	6.9971	9	15	9.117	4	7	3.767	6.62703	2.69413
SLC39A8	508193	solute carrier family 39 member 8	-	3	15	7.1335	4	11	7.0831	5	11	6.0771	6.76457	0.595897	5	13	6.538	4	6	4.0656	7	19	9.2513	6.6183	2.59378
GPI	280808	glucose-6-phosphate isomerase	-	7	7	3.6204	3	3	2.4563	4	5	3.0996	3.05877	0.583123	10	14	6.9971	9	9	5.7488	11	14	6.9655	6.57047	0.71176
HIST1H2BB	614958	histone cluster 1, H2bn	HIST1H2BN	3	6	3.1814	4	10	6.5045	4	9	5.0844	4.92343	1.66739	6	14	6.9971	3	9	5.7488	6	14	6.9655	6.57047	0.71176
LOC533307	533307	tubulin beta-7 chain	-	3	8	4.0594	2	7	4.7691	2	8	4.5881	4.4722	0.368772	7	18	8.834	5	8	5.1877	5	11	5.5944	6.5387	1.99816
EXOC3	513138	exocyst complex component 3	-	0	0	0.5484	0	0	0.7223	0	0	0.6198	0.630167	0.0874123	9	10	5.1608	7	8	5.1877	12	19	9.2513	6.53327	2.35392
CAND1	538086	cullin associated and neddylation dissociated 1	-	1	1	0.9871	0	0	0.7223	0	0	0.6198	0.7764	0.189532	15	15	7.4563	11	12	7.4327	9	9	4.6806	6.5232	1.59578
ENO3	540303	enolase 3	-	3	11	5.3766	4	6	4.1908	3	5	3.0996	4.22233	1.13883	5	12	6.0789	7	12	7.4327	8	12	6.0514	6.521	0.789675
A1BG	518955	alpha-1-B glycoprotein	-	15	30	13.7274	17	25	15.1903	16	33	17.0095	15.3091	1.64427	13	16	7.9155	1	1	1.2614	12	21	10.166	6.44763	4.63022
VPS4A	618168	vacuolar protein sorting 4 homolog A	-	4	6	3.1814	4	5	3.6126	2	2	1.6116	2.80187	1.05311	5	9	4.7019	8	14	8.5555	8	12	6.0514	6.43627	1.95542
KNG1	280833	kininogen 1	KNG|KNG2	20	27	12.4079	10	19	11.7142	17	27	14.0256	12.7159	1.18608	11	15	7.4563	3	5	3.5046	10	17	8.3369	6.4326	2.57367
NDRG1	504499	N-myc downstream regulated 1	-	4	9	4.4984	6	8	5.3475	6	12	6.5735	5.47313	1.04324	6	10	5.1608	7	13	7.9941	7	12	6.0514	6.4021	1.44884
SERPING1	281035	serpin family G member 1	C1NH	16	55	24.7364	16	42	25.0525	17	46	23.4809	24.4233	0.831277	12	17	8.3747	3	3	2.3829	14	17	8.3369	6.36483	3.44851
LOC614881	614881	histone H2A type 3	-	3	10	4.9375	2	4	3.0344	2	7	4.0919	4.02127	0.953514	4	17	8.3747	2	10	6.31	2	8	4.2238	6.30283	2.07546
CHI3L1	286869	chitinase 3-like 1 (cartilage glycoprotein-39)	CGP-39|CLP-1|GP-39|SPC-40|SPS-40|YKL-40	10	16	7.5728	9	14	8.8192	8	11	6.0771	7.4897	1.37294	10	12	6.0789	9	10	6.31	10	13	6.5084	6.2991	0.214957
ACTN2	536607	actinin alpha 2	-	3	3	1.8647	0	0	0.7223	2	2	1.6116	1.39953	0.599999	10	13	6.538	10	14	8.5555	5	7	3.767	6.28683	2.40411
RHEB	528204	Ras homolog, mTORC1 binding	-	4	6	3.1814	3	5	3.6126	4	10	5.5807	4.1249	1.27906	6	12	6.0789	5	13	7.9941	4	9	4.6806	6.2512	1.66346
CMPK1	509965	cytidine/uridine monophosphate kinase 1	CK|CMPK	6	6	3.1814	8	10	6.5045	6	7	4.0919	4.5926	1.7172	7	10	5.1608	9	17	10.2403	6	6	3.3102	6.2371	3.58823
LOC613345	613345	H3 histone, family 3A-like	-	3	14	6.6942	2	7	4.7691	3	13	7.0699	6.17773	1.23429	3	14	6.9971	3	8	5.1877	3	13	6.5084	6.23107	0.936038
ITIH1	508356	inter-alpha-trypsin inhibitor heavy chain 1	-	9	22	10.2096	12	22	13.4519	15	25	13.0313	12.2309	1.76311	6	8	4.243	11	16	9.6786	8	9	4.6806	6.20073	3.01986
SLC6A8	282367	solute carrier family 6 member 8	-	4	10	4.9375	7	7	4.7691	5	9	5.0844	4.93033	0.157772	7	10	5.1608	8	11	6.8713	7	13	6.5084	6.18017	0.901252
ACACA	281590	acetyl-CoA carboxylase alpha	ACC1|ACCA	2	4	2.3036	2	2	1.8782	2	4	2.6036	2.2618	0.364502	7	7	3.7841	14	15	9.117	11	11	5.5944	6.16517	2.71188
ARG1	513608	arginase 1	-	3	8	4.0594	2	3	2.4563	3	5	3.0996	3.2051	0.80674	6	13	6.538	3	10	6.31	5	11	5.5944	6.14747	0.49235
KRT40	538611	keratin 40	-	4	12	5.8158	3	9	5.926	4	10	5.5807	5.77417	0.176375	3	10	5.1608	3	10	6.31	4	14	6.9655	6.14543	0.913536
FKBP4	508535	FK506 binding protein 4	FKBP-4|FKBP-52	1	1	0.9871	2	2	1.8782	0	0	0.6198	1.1617	0.647114	10	10	5.1608	10	14	8.5555	9	9	4.6806	6.1323	2.11224
ANXA1	327662	annexin A1	p35	15	16	7.5728	10	11	7.0831	12	18	9.553	8.06963	1.30776	11	18	8.834	0	0	0.7007	13	18	8.7941	6.1096	4.68429
STXBP1	282378	syntaxin binding protein 1	Unc18-1	6	6	3.1814	3	3	2.4563	3	3	2.1075	2.58173	0.547828	12	14	6.9971	5	8	5.1877	9	12	6.0514	6.07873	0.90501
RAB39B	537560	RAB39B, member RAS oncogene family	-	3	12	5.8158	4	12	7.6617	3	11	6.0771	6.5182	0.998881	4	14	6.9971	3	8	5.1877	3	12	6.0514	6.07873	0.90501
YWHAG	286862	tyrosine 3-monooxygenase/tryptophan 5-monooxygenase activation protein gamma	-	4	6	3.1814	5	6	4.1908	6	6	3.5957	3.65597	0.507392	9	13	6.538	5	6	4.0656	11	15	7.4225	6.0087	1.73992
LOC615589	615589	keratin-like	-	3	16	7.5728	1	4	3.0344	2	6	3.5957	4.7343	2.47418	3	15	7.4563	3	10	6.31	2	8	4.2238	5.9967	1.63887
GNAT2	281795	G protein subunit alpha transducin 2	-	3	11	5.3766	4	10	6.5045	3	7	4.0919	5.32433	1.20715	4	11	5.6198	2	10	6.31	4	12	6.0514	5.99373	0.348695
RP2	534054	RP2, ARL3 GTPase activating protein	-	10	11	5.3766	7	8	5.3475	7	10	5.5807	5.43493	0.127073	7	15	7.4563	3	5	3.5046	7	14	6.9655	5.97547	2.15386
CHMP2A	523847	charged multivesicular body protein 2A	-	9	9	4.4984	9	12	7.6617	7	8	4.5881	5.58273	1.801	10	15	7.4563	5	5	3.5046	10	14	6.9655	5.97547	2.15386
LCP1	540990	lymphocyte cytosolic protein 1	-	5	5	2.7425	3	3	2.4563	2	2	1.6116	2.27013	0.587986	12	14	6.9971	0	0	0.7007	19	21	10.166	5.9546	4.818
TMEM2	515491	transmembrane protein 2	BHLHB2	3	3	1.8647	3	3	2.4563	8	11	6.0771	3.46603	2.28052	7	8	4.243	11	13	7.9941	9	11	5.5944	5.94383	1.89981
AP2A2	515216	adaptor related protein complex 2 alpha 2 subunit	-	2	2	1.4259	1	1	1.3002	2	2	1.6116	1.4459	0.15666	11	14	6.9971	6	8	5.1877	10	11	5.5944	5.9264	0.949289
RAB39A	541114	RAB39A, member RAS oncogene family	RAB39	3	12	5.8158	4	12	7.6617	3	11	6.0771	6.5182	0.998881	3	13	6.538	3	8	5.1877	3	12	6.0514	5.9257	0.68387
CD151	523328	CD151 molecule (Raph blood group)	-	4	6	3.1814	6	16	9.977	4	10	5.5807	6.24637	3.44636	5	12	6.0789	6	12	7.4327	2	8	4.2238	5.9118	1.61096
ARRDC1	786098	arrestin domain containing 1	-	12	17	8.0122	9	14	8.8192	9	11	6.0771	7.63617	1.40919	9	11	5.6198	7	11	6.8713	9	10	5.1375	5.8762	0.894886
CPNE3	615304	copine 3	-	6	7	3.6204	7	7	4.7691	5	5	3.0996	3.8297	0.854203	10	10	5.1608	10	11	6.8713	9	11	5.5944	5.8755	0.889222
CAP1	504519	cyclase associated actin cytoskeleton regulatory protein 1	-	0	0	0.5484	2	2	1.8782	0	0	0.6198	1.01547	0.748001	9	9	4.7019	7	10	6.31	12	13	6.5084	5.8401	0.990689
PPIB	281419	peptidylprolyl isomerase B	-	9	9	4.4984	13	22	13.4519	9	12	6.5735	8.1746	4.68657	8	9	4.7019	12	14	8.5555	8	8	4.2238	5.82707	2.37495
TIMP3	282094	TIMP metallopeptidase inhibitor 3	TIMP-3	8	20	9.3305	9	18	11.1351	6	16	8.5596	9.67507	1.32187	6	9	4.7019	9	14	8.5555	6	8	4.2238	5.82707	2.37495
HBG	511735	hemoglobin, gamma	-	6	17	8.0122	4	8	5.3475	4	13	7.0699	6.80987	1.35125	4	15	7.4563	1	5	3.5046	4	13	6.5084	5.8231	2.06306
TXN	280950	thioredoxin	-	6	10	4.9375	4	5	3.6126	4	4	2.6036	3.7179	1.17051	5	13	6.538	2	5	3.5046	6	15	7.4225	5.8217	2.05482
DSG1	281131	desmoglein 1	-	7	14	6.6942	3	5	3.6126	4	5	3.0996	4.4688	1.94425	5	14	6.9971	4	9	5.7488	4	9	4.6806	5.80883	1.15942
COQ8A	536925	coenzyme Q8A	ADCK3|CABC1	2	13	6.255	1	5	3.6126	2	7	4.0919	4.65317	1.40778	2	14	6.9971	1	8	5.1877	2	10	5.1375	5.7741	1.05945
SERPINB1	507264	serpin family B member 1	LEI	11	15	7.1335	6	8	5.3475	7	7	4.0919	5.5243	1.52849	11	13	6.538	8	8	5.1877	10	11	5.5944	5.77337	0.692712
EIF4A2	286819	eukaryotic translation initiation factor 4A2	-	3	4	2.3036	1	1	1.3002	2	3	2.1075	1.90377	0.531821	8	11	5.6198	9	12	7.4327	5	8	4.2238	5.75877	1.60896
ALOX15	282139	arachidonate 15-lipoxygenase	15-LOX|ALOX12	5	5	2.7425	5	5	3.6126	4	4	2.6036	2.98623	0.546877	10	11	5.6198	5	7	4.6266	13	14	6.9655	5.7373	1.17387
MYO6	535127	myosin VI	-	0	0	0.5484	1	1	1.3002	0	0	0.6198	0.8228	0.414979	10	11	5.6198	8	11	6.8713	9	9	4.6806	5.7239	1.09905
EXOC8	540237	exocyst complex component 8	-	0	0	0.5484	0	0	0.7223	1	1	1.1156	0.795433	0.290586	11	12	6.0789	5	6	4.0656	11	14	6.9655	5.70333	1.48598
EIF4A1	504958	eukaryotic translation initiation factor 4A1	-	4	5	2.7425	1	1	1.3002	2	3	2.1075	2.05007	0.722863	9	12	6.0789	7	10	6.31	6	9	4.6806	5.68983	0.881627
SLC5A9	526890	solute carrier family 5 member 9	-	4	8	4.0594	4	5	3.6126	4	8	4.5881	4.0867	0.488323	5	10	5.1608	5	10	6.31	5	11	5.5944	5.6884	0.580338
GNAT3	516262	G protein subunit alpha transducin 3	-	2	10	4.9375	2	7	4.7691	3	7	4.0919	4.5995	0.447586	3	10	5.1608	2	10	6.31	3	11	5.5944	5.6884	0.580338
GNAT1	281794	G protein subunit alpha transducin 1	-	3	11	5.3766	3	8	5.3475	2	6	3.5957	4.77327	1.01991	3	10	5.1608	2	10	6.31	3	11	5.5944	5.6884	0.580338
GPD1L	514456	glycerol-3-phosphate dehydrogenase 1 like	-	10	10	4.9375	4	4	3.0344	2	2	1.6116	3.1945	1.66872	12	16	7.9155	4	5	3.5046	9	11	5.5944	5.6715	2.20646
B2M	280729	beta-2-microglobulin	-	5	25	11.5285	5	19	11.7142	5	25	13.0313	12.0913	0.819313	4	11	5.6198	2	5	3.5046	5	16	7.8797	5.66803	2.18795
ALDH9A1	537539	aldehyde dehydrogenase 9 family member A1	-	1	1	0.9871	1	1	1.3002	0	0	0.6198	0.969033	0.34056	11	11	5.6198	9	9	5.7488	10	11	5.5944	5.65433	0.0827904
KANSL1	535946	KAT8 regulatory NSL complex subunit 1	-	2	13	6.255	3	7	4.7691	5	12	6.5735	5.86587	0.963085	4	11	5.6198	2	9	5.7488	2	11	5.5944	5.65433	0.0827904
RAB30	540583	RAB30, member RAS oncogene family	-	2	10	4.9375	4	10	6.5045	2	9	5.0844	5.5088	0.865424	4	13	6.538	3	8	5.1877	1	10	5.1375	5.62107	0.794484
ACTR2	538486	ARP2 actin related protein 2 homolog	ARP2	2	2	1.4259	0	0	0.7223	3	4	2.6036	1.58393	0.950554	9	11	5.6198	7	8	5.1877	9	12	6.0514	5.61963	0.43185
TSTA3	513158	tissue specific transplantation antigen P35B	-	5	5	2.7425	4	4	3.0344	5	5	3.0996	2.95883	0.190165	6	9	4.7019	4	8	5.1877	8	14	6.9655	5.61837	1.19167
SDCBP	510979	syndecan binding protein	-	14	39	17.6878	11	36	21.5695	11	26	13.5284	17.5952	4.02135	9	16	7.9155	3	3	2.3829	8	13	6.5084	5.60227	2.87545
GOLGA7	616809	golgin A7	-	6	10	4.9375	6	6	4.1908	5	9	5.0844	4.73757	0.479177	6	14	6.9971	6	7	4.6266	7	10	5.1375	5.58707	1.24756
FAM213B	617001	family with sequence similarity 213 member B	C16H1orf93|C1orf93	5	6	3.1814	7	9	5.926	4	6	3.5957	4.23437	1.47957	7	13	6.538	7	11	6.8713	6	6	3.3102	5.57317	1.96686
LOC524236	524236	histone H2A type 1	-	2	7	3.6204	2	4	3.0344	2	7	4.0919	3.58223	0.529782	2	12	6.0789	2	10	6.31	2	8	4.2238	5.53757	1.14361
SERPINA3-3	615103	endopin 1b	SERPINA3-4	12	34	15.4872	9	21	12.8726	10	20	10.5466	12.9688	2.4717	6	6	3.3253	6	10	6.31	8	14	6.9655	5.5336	1.94033
PGM1	534402	phosphoglucomutase 1	-	11	14	6.6942	10	10	6.5045	8	9	5.0844	6.09437	0.879785	11	15	7.4563	1	1	1.2614	12	16	7.8797	5.53247	3.70491
APOA4	537301	apolipoprotein A4	-	18	25	11.5285	15	15	9.3981	17	22	11.5403	10.8223	1.23341	13	14	6.9971	5	5	3.5046	12	12	6.0514	5.5177	1.80638
OS9	504832	OS9, endoplasmic reticulum lectin	-	12	31	14.1673	11	16	9.977	12	20	10.5466	11.5636	2.27276	6	13	6.538	3	5	3.5046	7	13	6.5084	5.517	1.74285
GFAP	281189	glial fibrillary acidic protein	-	3	11	5.3766	3	10	6.5045	2	10	5.5807	5.8206	0.601002	2	13	6.538	2	9	5.7488	2	8	4.2238	5.50353	1.17643
LYZ1	281287	lysozyme 1	-	2	12	5.8158	2	5	3.6126	3	11	6.0771	5.1685	1.35377	2	11	5.6198	2	9	5.7488	2	10	5.1375	5.50203	0.322217
RAB42	514286	RAB42, member RAS oncogene family	RAB42P|RAB42P1	2	10	4.9375	4	10	6.5045	2	9	5.0844	5.5088	0.865424	2	11	5.6198	4	9	5.7488	1	10	5.1375	5.50203	0.322217
SLC34A1	282483	solute carrier family 34 member 1	-	4	14	6.6942	3	12	7.6617	2	8	4.5881	6.31467	1.57156	3	11	5.6198	1	9	5.7488	2	10	5.1375	5.50203	0.322217
PRSS1	615026	protease, serine, 1 (trypsin 1)	-	10	21	9.77	0	0	0.7223	4	8	4.5881	5.0268	4.53978	8	17	8.3747	3	4	2.9437	3	10	5.1375	5.4853	2.73215
RAB26	515675	RAB26, member RAS oncogene family	-	2	10	4.9375	5	11	7.0831	2	9	5.0844	5.70167	1.19861	3	12	6.0789	3	8	5.1877	1	10	5.1375	5.46803	0.529621
LOC614378	614378	histone H2B type 1	-	3	6	3.1814	3	9	5.926	3	8	4.5881	4.56517	1.37244	4	11	5.6198	2	8	5.1877	4	11	5.5944	5.4673	0.242474
PRDX2	286793	peroxiredoxin 2	-	3	3	1.8647	5	5	3.6126	1	1	1.1156	2.19763	1.28136	8	8	4.243	12	15	9.117	4	5	2.8535	5.4045	3.28933
C7	507339	complement C7	-	21	30	13.7274	16	22	13.4519	21	42	21.4888	16.2227	4.56266	9	12	6.0789	10	10	6.31	6	7	3.767	5.3853	1.40624
KRT85	523073	keratin 85	-	3	5	2.7425	2	5	3.6126	4	5	3.0996	3.15157	0.437372	5	8	4.243	4	5	3.5046	8	17	8.3369	5.3615	2.60309
CHP1	512662	calcineurin like EF-hand protein 1	CHP	1	1	0.9871	7	9	5.926	4	4	2.6036	3.17223	2.51807	6	9	4.7019	10	12	7.4327	7	7	3.767	5.30053	1.90476
NAPA	518407	NSF attachment protein alpha	-	8	12	5.8158	8	9	5.926	6	6	3.5957	5.1125	1.31474	13	15	7.4563	3	3	2.3829	11	12	6.0514	5.29687	2.61951
SAA3	281474	serum amyloid A 3	-	9	12	5.8158	9	10	6.5045	7	10	5.5807	5.967	0.480102	9	14	6.9971	3	3	2.3829	10	13	6.5084	5.29613	2.53474
SIRPA	327666	signal regulatory protein alpha	MYD-1|PTPNS1	14	24	11.0888	7	9	5.926	12	16	8.5596	8.5248	2.58158	6	10	5.1608	4	7	4.6266	10	12	6.0514	5.2796	0.719791
UBE2V2	286803	ubiquitin conjugating enzyme E2 V2	DDVIT1	4	7	3.6204	0	0	0.7223	5	7	4.0919	2.81153	1.82462	6	9	4.7019	6	10	6.31	5	9	4.6806	5.23083	0.934646
GK	505987	glycerol kinase	-	0	0	0.5484	0	0	0.7223	0	0	0.6198	0.630167	0.0874123	9	9	4.7019	8	9	5.7488	10	10	5.1375	5.19607	0.525902
TSPAN14	539055	tetraspanin 14	-	7	11	5.3766	8	16	9.977	6	11	6.0771	7.14357	2.4787	7	12	6.0789	5	8	5.1877	6	8	4.2238	5.16347	0.927787
TRAPPC11	537211	trafficking protein particle complex 11	C27H4orf41	2	10	4.9375	2	7	4.7691	1	6	3.5957	4.4341	0.730942	2	11	5.6198	2	8	5.1877	2	9	4.6806	5.1627	0.470099
TCN2	281518	transcobalamin 2	-	12	13	6.255	9	9	5.926	10	10	5.5807	5.92057	0.337183	8	8	4.243	8	8	5.1877	12	12	6.0514	5.1607	0.904502
WDR1	533223	WD repeat domain 1	-	0	0	0.5484	0	0	0.7223	0	0	0.6198	0.630167	0.0874123	5	6	3.3253	9	12	7.4327	7	9	4.6806	5.1462	2.09291
ATIC	506343	5-aminoimidazole-4-carboxamide ribonucleotide formyltransferase/IMP cyclohydrolase	-	3	3	1.8647	0	0	0.7223	1	1	1.1156	1.2342	0.580361	10	12	6.0789	2	3	2.3829	12	14	6.9655	5.14243	2.43059
MDH1	535182	malate dehydrogenase 1	-	10	14	6.6942	7	8	5.3475	9	9	5.0844	5.7087	0.863547	10	11	5.6198	3	3	2.3829	11	15	7.4225	5.14173	2.55359
VPS35	521864	VPS35, retromer complex component	-	6	6	3.1814	0	0	0.7223	0	0	0.6198	1.50783	1.45026	8	11	5.6198	6	7	4.6266	9	10	5.1375	5.12797	0.496669
P4HB	281373	prolyl 4-hydroxylase subunit beta	PDI	14	16	7.5728	13	13	8.2404	12	12	6.5735	7.46223	0.838932	7	8	4.243	6	7	4.6266	11	13	6.5084	5.126	1.21246
UBE2V1	617771	ubiquitin conjugating enzyme E2 V1	-	3	4	2.3036	0	0	0.7223	5	7	4.0919	2.3726	1.68586	5	7	3.7841	6	11	6.8713	5	9	4.6806	5.112	1.58817
RNASE1	282340	ribonuclease, RNase A family, 1 (pancreatic)	RNS1	4	12	5.8158	3	7	4.7691	5	11	6.0771	5.554	0.692185	4	7	3.7841	4	11	6.8713	3	9	4.6806	5.112	1.58817
ADAM10	282132	ADAM metallopeptidase domain 10	ADAM 10	10	15	7.1335	7	9	5.926	9	13	7.0699	6.7098	0.679535	8	14	6.9971	2	2	1.8221	9	13	6.5084	5.1092	2.85718
RHOF	617894	ras homolog family member F, filopodia associated	-	7	7	3.6204	7	7	4.7691	3	3	2.1075	3.499	1.33495	7	11	5.6198	9	9	5.7488	5	7	3.767	5.0452	1.10883
SPP1	281499	secreted phosphoprotein 1	OPN|OST	2	7	3.6204	3	5	3.6126	3	7	4.0919	3.77497	0.2745	4	6	3.3253	6	9	5.7488	4	12	6.0514	5.04183	1.49424
TPI1	281543	triosephosphate isomerase 1	-	8	10	4.9375	8	10	6.5045	7	12	6.5735	6.00517	0.92527	9	16	7.9155	0	0	0.7007	11	13	6.5084	5.04153	3.82454
ACTR3	281597	ARP3 actin related protein 3 homolog	-	0	0	0.5484	0	0	0.7223	0	0	0.6198	0.630167	0.0874123	8	9	4.7019	8	8	5.1877	8	10	5.1375	5.00903	0.267167
FUCA1	509522	alpha-L-fucosidase 1	-	5	5	2.7425	4	4	3.0344	3	3	2.1075	2.62813	0.473915	9	9	4.7019	8	8	5.1877	10	10	5.1375	5.00903	0.267167
FBP1	513483	fructose-bisphosphatase 1	-	4	4	2.3036	2	3	2.4563	1	2	1.6116	2.12383	0.450129	13	16	7.9155	1	3	2.3829	9	9	4.6806	4.993	2.7795
ARF6	100294979	ADP ribosylation factor 6	-	2	2	1.4259	3	3	2.4563	2	3	2.1075	1.99657	0.524081	4	7	3.7841	4	11	6.8713	5	8	4.2238	4.95973	1.67
TPT1	326599	tumor protein, translationally-controlled 1	TCTP	2	2	1.4259	9	14	8.8192	5	5	3.0996	4.44823	3.87677	6	6	3.3253	7	11	6.8713	7	9	4.6806	4.95907	1.78933
SERPINB6	286854	serpin peptidase inhibitor, clade B (ovalbumin), member 6	-	6	6	3.1814	5	6	4.1908	2	2	1.6116	2.9946	1.29971	6	9	4.7019	4	6	4.0656	7	12	6.0514	4.93963	1.01402
RAP2C	515181	RAP2C, member of RAS oncogene family	-	6	10	4.9375	8	9	5.926	6	8	4.5881	5.15053	0.693925	7	10	5.1608	8	10	6.31	5	6	3.3102	4.927	1.5135
REST	507148	RE1-silencing transcription factor	-	4	9	4.4984	4	9	5.926	4	9	5.0844	5.1696	0.717603	4	11	5.6198	6	9	5.7488	3	6	3.3102	4.89293	1.3722
TBC1D24	529002	TBC1 domain family member 24	-	3	5	2.7425	6	7	4.7691	2	2	1.6116	3.04107	1.59978	4	8	4.243	6	9	5.7488	5	9	4.6806	4.8908	0.774594
GNB3	513340	G protein subunit beta 3	-	5	11	5.3766	2	6	4.1908	3	8	4.5881	4.7185	0.603559	2	8	4.243	2	8	5.1877	3	10	5.1375	4.85607	0.531524
LY96	613753	lymphocyte antigen 96	MD-2|MD2|ly-96	4	10	4.9375	5	11	7.0831	4	8	4.5881	5.53623	1.35097	4	8	4.243	4	8	5.1877	4	10	5.1375	4.85607	0.531524
SCGB1D	338419	secretoglobin, family 1D, member 2	LppAB|SCGB1D2	4	15	7.1335	3	13	8.2404	2	16	8.5596	7.97783	0.748429	3	13	6.538	3	6	4.0656	3	7	3.767	4.7902	1.52098
YES1	507632	YES proto-oncogene 1, Src family tyrosine kinase	-	4	4	2.3036	3	3	2.4563	3	3	2.1075	2.28913	0.174849	4	4	2.4077	7	10	6.31	10	11	5.5944	4.7707	2.07746
SERPINF1	281386	serpin family F member 1	PEDF	13	13	6.255	10	11	7.0831	12	12	6.5735	6.6372	0.417709	9	9	4.7019	9	9	5.7488	7	7	3.767	4.73923	0.991427
CD44	281057	CD44 molecule (Indian blood group)	-	5	9	4.4984	2	2	1.8782	9	12	6.5735	4.3167	2.35292	7	8	4.243	6	9	5.7488	7	8	4.2238	4.73853	0.874969
LSS	615906	lanosterol synthase	-	11	11	5.3766	8	9	5.926	9	10	5.5807	5.62777	0.277708	9	11	5.6198	5	8	5.1877	6	6	3.3102	4.7059	1.22787
YWHAH	282126	tyrosine 3-monooxygenase/tryptophan 5-monooxygenase activation protein eta	-	4	5	2.7425	3	4	3.0344	3	3	2.1075	2.62813	0.473915	8	12	6.0789	3	3	2.3829	8	11	5.5944	4.6854	2.00868
SERPINF2	282522	serpin family F member 2	PLI	11	27	12.4079	9	13	8.2404	11	17	9.0563	9.90153	2.20858	6	10	5.1608	3	3	2.3829	6	13	6.5084	4.68403	2.10367
PKLR	539579	pyruvate kinase L/R	-	1	5	2.7425	2	7	4.7691	2	10	5.5807	4.3641	1.4618	2	9	4.7019	3	7	4.6266	3	9	4.6806	4.6697	0.0388153
CAB39	511451	calcium binding protein 39	-	10	11	5.3766	6	6	4.1908	3	3	2.1075	3.89163	1.65496	11	12	6.0789	2	2	1.8221	11	12	6.0514	4.6508	2.44976
TUBA8	768036	tubulin alpha 8	-	5	6	3.1814	1	1	1.3002	1	1	1.1156	1.86573	1.14313	6	12	6.0789	3	6	4.0656	4	7	3.767	4.63717	1.25747
PGM2	506980	phosphoglucomutase 2	-	9	10	4.9375	7	8	5.3475	7	7	4.0919	4.7923	0.64027	11	12	6.0789	1	1	1.2614	12	13	6.5084	4.61623	2.9133
LOC107131166	107131166	cathelicidin-1	-	7	9	4.4984	10	15	9.3981	8	13	7.0699	6.9888	2.45086	5	10	5.1608	4	5	3.5046	7	10	5.1375	4.60097	0.949553
MAP2K1	533199	mitogen-activated protein kinase kinase 1	-	2	2	1.4259	1	1	1.3002	0	0	0.6198	1.1153	0.433694	6	6	3.3253	8	9	5.7488	8	9	4.6806	4.5849	1.21458
GPX4	286809	glutathione peroxidase 4	PHGPx	3	5	2.7425	5	6	4.1908	4	7	4.0919	3.67507	0.809139	5	8	4.243	6	11	6.8713	4	4	2.3968	4.5037	2.24861
UBE2N	541130	ubiquitin conjugating enzyme E2 N	-	5	5	2.7425	0	0	0.7223	4	4	2.6036	2.0228	1.12841	7	9	4.7019	5	6	4.0656	7	9	4.6806	4.4827	0.361376
RRAS2	519269	RAS related 2	-	7	8	4.0594	8	16	9.977	6	7	4.0919	6.04277	3.40718	9	13	6.538	4	5	3.5046	6	6	3.3102	4.45093	1.81006
LOC613363	613363	histone H2B type 1	-	2	5	2.7425	2	7	4.7691	2	6	3.5957	3.70243	1.01751	4	10	5.1608	2	5	3.5046	4	9	4.6806	4.44867	0.852112
HIST1H2BA	618216	histone cluster 1, H2ba	-	2	5	2.7425	2	7	4.7691	2	6	3.5957	3.70243	1.01751	4	10	5.1608	2	5	3.5046	4	9	4.6806	4.44867	0.852112
LOC107132619	107132619	histone H2B type 1-like	-	2	5	2.7425	2	7	4.7691	2	6	3.5957	3.70243	1.01751	4	10	5.1608	2	5	3.5046	4	9	4.6806	4.44867	0.852112
SLC3A2	507107	solute carrier family 3 member 2	-	8	14	6.6942	8	14	8.8192	6	10	5.5807	7.03137	1.64537	7	7	3.7841	3	4	2.9437	12	13	6.5084	4.41207	1.86347
ACTN3	539375	actinin alpha 3	-	2	2	1.4259	1	1	1.3002	3	3	2.1075	1.6112	0.434379	7	7	3.7841	6	8	5.1877	6	8	4.2238	4.39853	0.717929
HPCAL1	513870	hippocalcin like 1	-	1	6	3.1814	1	7	4.7691	1	8	4.5881	4.17953	0.869133	1	7	3.7841	2	8	5.1877	1	8	4.2238	4.39853	0.717929
APOH	281006	apolipoprotein H	-	11	13	6.255	9	12	7.6617	11	16	8.5596	7.4921	1.16162	7	8	4.243	6	7	4.6266	7	8	4.2238	4.36447	0.227217
STK25	373543	serine/threonine kinase 25	-	0	0	0.5484	0	0	0.7223	0	0	0.6198	0.630167	0.0874123	5	7	3.7841	4	7	4.6266	7	9	4.6806	4.36377	0.502732
GPAT4	511614	glycerol-3-phosphate acyltransferase 4	AGPAT6	0	0	0.5484	2	2	1.8782	1	1	1.1156	1.18073	0.667288	4	5	2.8665	7	11	6.8713	4	6	3.3102	4.34933	2.19533
CNTFR	539548	ciliary neurotrophic factor receptor	-	4	13	6.255	8	15	9.3981	5	11	6.0771	7.2434	1.86814	6	11	5.6198	1	2	1.8221	6	11	5.5944	4.34543	2.18531
CYSTM1	777789	cysteine rich transmembrane module containing 1	C5orf32|C7H5orf32	3	8	4.0594	2	6	4.1908	2	8	4.5881	4.27943	0.275269	4	11	5.6198	2	6	4.0656	1	6	3.3102	4.33187	1.1776
PRKAR2A	100139910	protein kinase cAMP-dependent type II regulatory subunit alpha	-	1	1	0.9871	0	0	0.7223	0	0	0.6198	0.7764	0.189532	10	10	5.1608	5	6	4.0656	7	7	3.767	4.33113	0.73386
ACE2	509235	angiotensin I converting enzyme 2	-	3	4	2.3036	0	0	0.7223	6	7	4.0919	2.3726	1.68586	9	10	5.1608	5	6	4.0656	6	7	3.767	4.33113	0.73386
LOC538702	538702	glycerol kinase 2-like	-	0	0	0.5484	1	1	1.3002	2	2	1.6116	1.1534	0.546591	8	8	4.243	6	6	4.0656	9	9	4.6806	4.32973	0.316541
ORM1	497200	orosomucoid 1	AGP	7	12	5.8158	0	0	0.7223	7	8	4.5881	3.70873	2.65818	6	7	3.7841	4	5	3.5046	9	11	5.5944	4.29437	1.1345
NAPG	509041	NSF attachment protein gamma	-	7	7	3.6204	2	2	1.8782	0	0	0.6198	2.03947	1.50679	9	14	6.9971	0	0	0.7007	9	10	5.1375	4.27843	3.23491
VAMP3	505379	vesicle associated membrane protein 3	-	6	8	4.0594	4	5	3.6126	3	4	2.6036	3.4252	0.745773	6	10	5.1608	3	4	2.9437	4	9	4.6806	4.2617	1.1664
EIF5A2	506307	eukaryotic translation initiation factor 5A2	-	2	4	2.3036	1	1	1.3002	1	3	2.1075	1.90377	0.531821	3	11	5.6198	2	7	4.6266	3	4	2.3968	4.2144	1.65056
HTRA1	282326	HtrA serine peptidase 1	PRSS11	8	11	5.3766	5	8	5.3475	7	8	4.5881	5.10407	0.447077	8	9	4.7019	7	7	4.6266	6	6	3.3102	4.2129	0.782667
C4BPA	281651	complement component 4 binding protein alpha	-	26	57	25.6182	24	46	27.3758	26	56	28.4645	27.1528	1.43619	4	5	2.8665	6	7	4.6266	8	10	5.1375	4.2102	1.19139
TAGLN2	282379	transgelin 2	-	2	2	1.4259	3	4	3.0344	3	4	2.6036	2.35463	0.83265	7	8	4.243	8	10	6.31	2	3	1.9402	4.1644	2.18596
HEBP1	533227	heme binding protein 1	-	6	6	3.1814	10	14	8.8192	6	6	3.5957	5.19877	3.14222	7	7	3.7841	8	10	6.31	4	4	2.3968	4.16363	1.98402
HBE1	539994	hemoglobin, epsilon 1	GLNB1	2	10	4.9375	1	4	3.0344	1	6	3.5957	3.85587	0.977861	3	10	5.1608	1	5	3.5046	1	7	3.767	4.14413	0.890181
GSN	535077	gelsolin	-	21	30	13.7274	12	17	10.556	13	20	10.5466	11.61	1.83373	10	10	5.1608	0	0	0.7007	10	13	6.5084	4.1233	3.03968
IDH2	327669	isocitrate dehydrogenase (NADP(+)) 2, mitochondrial	-	1	4	2.3036	1	4	3.0344	2	5	3.0996	2.81253	0.441953	4	9	4.7019	2	4	2.9437	5	9	4.6806	4.10873	1.009
ATP2B3	504353	ATPase plasma membrane Ca2+ transporting 3	-	2	2	1.4259	3	3	2.4563	4	4	2.6036	2.16193	0.641664	3	5	2.8665	6	8	5.1877	6	8	4.2238	4.09267	1.16614
GAPDHS	532231	glyceraldehyde-3-phosphate dehydrogenase, spermatogenic	-	3	3	1.8647	0	0	0.7223	0	0	0.6198	1.06893	0.691057	5	12	6.0789	1	3	2.3829	4	7	3.767	4.07627	1.86731
MDH1B	527943	malate dehydrogenase 1B	-	1	8	4.0594	2	7	4.7691	2	11	6.0771	4.96853	1.02353	1	5	2.8665	1	3	2.3829	2	14	6.9655	4.07163	2.5178
EHD1	511908	EH-domain containing 1	-	0	0	0.5484	2	2	1.8782	0	0	0.6198	1.01547	0.748001	3	3	1.949	5	7	4.6266	9	11	5.5944	4.05667	1.88835
CAPZB	338052	capping actin protein of muscle Z-line beta subunit	-	1	1	0.9871	1	1	1.3002	1	1	1.1156	1.1343	0.157385	9	12	6.0789	2	2	1.8221	8	8	4.2238	4.0416	2.13424
ACTR1A	514371	ARP1 actin related protein 1 homolog A	-	0	0	0.5484	0	0	0.7223	1	2	1.6116	0.960767	0.570305	6	7	3.7841	5	6	4.0656	7	8	4.2238	4.0245	0.222713
DNAJA1	528862	DnaJ heat shock protein family (Hsp40) member A1	-	1	1	0.9871	0	0	0.7223	0	0	0.6198	0.7764	0.189532	5	6	3.3253	6	6	4.0656	6	9	4.6806	4.02383	0.678615
ARPC3	506596	actin related protein 2/3 complex subunit 3	-	0	0	0.5484	3	3	2.4563	0	0	0.6198	1.20817	1.0815	5	5	2.8665	6	10	6.31	4	5	2.8535	4.01	1.99187
LIN7C	510125	lin-7 homolog C, crumbs cell polarity complex component	-	0	0	0.5484	3	3	2.4563	1	1	1.1156	1.37343	0.979734	4	5	2.8665	5	10	6.31	4	5	2.8535	4.01	1.99187
PSAP	281433	prosaposin	-	18	33	15.0472	12	19	11.7142	16	23	12.0373	12.9329	1.83815	6	7	3.7841	1	1	1.2614	12	14	6.9655	4.00367	2.85838
RAN	540457	RAN, member RAS oncogene family	-	7	7	3.6204	4	5	3.6126	6	7	4.0919	3.77497	0.2745	6	8	4.243	3	5	3.5046	6	8	4.2238	3.99047	0.420882
RAB21	507488	RAB21, member RAS oncogene family	-	3	4	2.3036	10	16	9.977	5	9	5.0844	5.78833	3.88483	5	8	4.243	3	5	3.5046	5	8	4.2238	3.99047	0.420882
ATP2B4	282146	ATPase plasma membrane Ca2+ transporting 4	PMCA4	2	2	1.4259	3	3	2.4563	3	3	2.1075	1.99657	0.524081	3	5	2.8665	7	9	5.7488	4	6	3.3102	3.97517	1.55195
SUSD2	510458	sushi domain containing 2	-	4	5	2.7425	2	2	1.8782	2	2	1.6116	2.07743	0.591189	4	4	2.4077	9	9	5.7488	6	7	3.767	3.9745	1.68019
CD63	404156	CD63 molecule	-	5	11	5.3766	6	11	7.0831	4	8	4.5881	5.6826	1.27534	5	9	4.7019	3	4	2.9437	3	8	4.2238	3.95647	0.909075
CAPG	353121	capping actin protein, gelsolin like	-	9	9	4.4984	2	2	1.8782	4	4	2.6036	2.9934	1.35289	6	8	4.243	4	4	2.9437	7	9	4.6806	3.95577	0.903373
UBE2L3	767894	ubiquitin conjugating enzyme E2 L3	-	3	5	2.7425	3	4	3.0344	3	6	3.5957	3.1242	0.433631	4	6	3.3253	5	8	5.1877	4	6	3.3102	3.94107	1.07964
SH3BP4	520462	SH3 domain binding protein 4	-	0	0	0.5484	0	0	0.7223	0	0	0.6198	0.630167	0.0874123	5	5	2.8665	7	8	5.1877	6	7	3.767	3.9404	1.17027
CTSV	281108	cathepsin V	CTSL|CTSL1|CTSL2	7	8	4.0594	4	4	3.0344	5	5	3.0996	3.3978	0.573889	8	9	4.7019	2	3	2.3829	8	9	4.6806	3.9218	1.33277
SFN	528453	stratifin	-	2	3	1.8647	4	5	3.6126	3	3	2.1075	2.52827	0.946875	4	8	4.243	3	3	2.3829	7	10	5.1375	3.92113	1.40522
ST13	510494	ST13, Hsp70 interacting protein	-	2	2	1.4259	0	0	0.7223	1	1	1.1156	1.08793	0.352615	7	7	3.7841	5	7	4.6266	6	6	3.3102	3.90697	0.666745
CHID1	504781	chitinase domain containing 1	-	4	4	2.3036	8	10	6.5045	6	6	3.5957	4.1346	2.15167	6	6	3.3253	5	7	4.6266	6	7	3.767	3.9063	0.661739
TALDO1	513453	transaldolase 1	-	8	8	4.0594	5	6	4.1908	4	4	2.6036	3.61793	0.880892	10	12	6.0789	1	2	1.8221	7	7	3.767	3.88933	2.13104
FKBP1A	614795	FK506 binding protein 1A	FKBP1B	5	12	5.8158	4	8	5.3475	3	9	5.0844	5.4159	0.370466	3	8	4.243	2	2	1.8221	4	11	5.5944	3.8865	1.91125
NAPRT	399559	nicotinate phosphoribosyltransferase	NAPRT1	1	1	0.9871	0	0	0.7223	0	0	0.6198	0.7764	0.189532	9	9	4.7019	6	6	4.0656	5	5	2.8535	3.87367	0.939028
ADGRF1	512637	adhesion G protein-coupled receptor F1	GPR110	5	6	3.1814	5	5	3.6126	3	3	2.1075	2.96717	0.775083	5	8	4.243	6	6	4.0656	5	6	3.3102	3.87293	0.495348
CTSD	282883	cathepsin D	CATD	9	14	6.6942	6	10	6.5045	6	6	3.5957	5.59813	1.73675	7	8	4.243	5	6	4.0656	6	6	3.3102	3.87293	0.495348
SIRT2	504463	sirtuin 2	-	6	7	3.6204	3	3	2.4563	6	6	3.5957	3.22413	0.665078	7	7	3.7841	5	6	4.0656	6	7	3.767	3.87223	0.167679
EPS15	535998	epidermal growth factor receptor pathway substrate 15	-	0	0	0.5484	0	0	0.7223	2	2	1.6116	0.960767	0.570305	6	6	3.3253	6	6	4.0656	7	8	4.2238	3.87157	0.479648
FABP7	777787	fatty acid binding protein 7	-	6	10	4.9375	6	11	7.0831	3	11	6.0771	6.03257	1.07349	5	7	3.7841	5	10	6.31	1	2	1.4836	3.85923	2.41408
BDA20	286791	major allergen BDA20	-	4	5	2.7425	3	4	3.0344	5	9	5.0844	3.62043	1.27621	3	5	2.8665	5	10	6.31	2	4	2.3968	3.85777	2.13664
EPCAM	514039	epithelial cell adhesion molecule	TACSTD1	7	11	5.3766	2	2	1.8782	4	6	3.5957	3.61683	1.7493	5	8	4.243	3	5	3.5046	5	7	3.767	3.8382	0.374314
ZG16B	100295741	zymogen granule protein 16B	-	6	13	6.255	8	12	7.6617	7	12	6.5735	6.83007	0.737612	5	7	3.7841	4	5	3.5046	6	8	4.2238	3.8375	0.362561
NUCB2	509003	nucleobindin 2	-	7	8	4.0594	2	2	1.8782	2	2	1.6116	2.5164	1.34291	6	6	3.3253	5	5	3.5046	8	9	4.6806	3.83683	0.736202
KIF5B	514261	kinesin family member 5B	KIF5A	0	0	0.5484	0	0	0.7223	0	0	0.6198	0.630167	0.0874123	4	4	2.4077	7	9	5.7488	5	6	3.3102	3.82223	1.7284
SSC4D	539182	scavenger receptor cysteine rich family member with 4 domains	SRCRB4D	2	10	4.9375	2	3	2.4563	1	4	2.6036	3.33247	1.39195	1	8	4.243	1	4	2.9437	3	8	4.2238	3.8035	0.744671
HIST1H1E	617854	histone cluster 1, H1e	-	2	6	3.1814	3	5	3.6126	3	6	3.5957	3.46323	0.244221	5	12	6.0789	2	3	2.3829	2	5	2.8535	3.77177	2.01184
SIL1	520650	SIL1 nucleotide exchange factor	-	13	23	10.6492	10	14	8.8192	13	16	8.5596	9.34267	1.13891	7	7	3.7841	3	3	2.3829	8	10	5.1375	3.76817	1.37737
CYB561	317663	cytochrome b-561	-	2	5	2.7425	2	5	3.6126	2	5	3.0996	3.15157	0.437372	3	5	2.8665	3	7	4.6266	3	7	3.767	3.75337	0.880129
ATP8B1	541187	ATPase phospholipid transporting 8B1	-	0	0	0.5484	2	2	1.8782	0	0	0.6198	1.01547	0.748001	6	6	3.3253	4	6	4.0656	5	7	3.767	3.7193	0.372448
LOC100300167	100300167	histone H2B type 1-L	-	1	1	0.9871	1	2	1.8782	1	2	1.6116	1.4923	0.457372	2	5	2.8665	3	6	4.0656	4	8	4.2238	3.71863	0.742196
DNAJA2	360006	DnaJ heat shock protein family (Hsp40) member A2	-	1	1	0.9871	1	1	1.3002	0	0	0.6198	0.969033	0.34056	4	4	2.4077	6	6	4.0656	7	9	4.6806	3.71797	1.17565
PGLYRP1	282305	peptidoglycan recognition protein 1	PGLYRP	3	5	2.7425	5	6	4.1908	2	3	2.1075	3.0136	1.06778	3	4	2.4077	5	10	6.31	3	4	2.3968	3.70483	2.25615
CALR	281036	calreticulin	-	10	10	4.9375	5	5	3.6126	8	8	4.5881	4.3794	0.686664	7	7	3.7841	4	5	3.5046	7	7	3.767	3.68523	0.156667
PRDX6	282438	peroxiredoxin 6	AOP2	5	5	2.7425	6	9	5.926	3	4	2.6036	3.75737	1.87938	6	6	3.3253	4	5	3.5046	7	8	4.2238	3.68457	0.475517
LOC107133263	107133263	histone H2B type 1-L-like	-	2	5	2.7425	2	7	4.7691	2	6	3.5957	3.70243	1.01751	3	8	4.243	1	4	2.9437	3	7	3.767	3.65123	0.657341
CSAD	516241	cysteine sulfinic acid decarboxylase	-	0	0	0.5484	0	0	0.7223	0	0	0.6198	0.630167	0.0874123	7	7	3.7841	4	4	2.9437	8	8	4.2238	3.65053	0.650418
HIST1H1D	509275	histone cluster 1, H1d	-	2	6	3.1814	3	5	3.6126	3	6	3.5957	3.46323	0.244221	4	11	5.6198	2	3	2.3829	2	5	2.8535	3.61873	1.74888
HIST1H1C	513971	histone cluster 1, H1c	-	2	6	3.1814	3	5	3.6126	3	6	3.5957	3.46323	0.244221	4	11	5.6198	2	3	2.3829	2	5	2.8535	3.61873	1.74888
PGAM2	515067	phosphoglycerate mutase 2	-	4	5	2.7425	4	4	3.0344	4	6	3.5957	3.1242	0.433631	4	7	3.7841	2	3	2.3829	4	9	4.6806	3.61587	1.15805
H3F3C	539855	histone H3-like	-	2	8	4.0594	2	5	3.6126	1	6	3.5957	3.7559	0.262975	2	7	3.7841	1	3	2.3829	2	9	4.6806	3.61587	1.15805
ENO2	526006	enolase 2	-	2	10	4.9375	3	4	3.0344	1	1	1.1156	3.02917	1.91096	3	7	3.7841	4	5	3.5046	4	6	3.3102	3.53297	0.23822
MARCKS	613548	myristoylated alanine rich protein kinase C substrate	-	7	13	6.255	4	5	3.6126	4	6	3.5957	4.48777	1.53049	4	7	3.7841	3	4	2.9437	4	7	3.767	3.49827	0.480345
SARS	281476	seryl-tRNA synthetase	-	0	0	0.5484	0	0	0.7223	0	0	0.6198	0.630167	0.0874123	6	6	3.3253	4	4	2.9437	4	8	4.2238	3.4976	0.657213
APRT	519017	adenine phosphoribosyltransferase	-	3	4	2.3036	2	2	1.8782	2	3	2.1075	2.09643	0.212916	3	5	2.8665	6	8	5.1877	4	4	2.3968	3.48367	1.49431
GMPPB	514161	GDP-mannose pyrophosphorylase B	-	3	3	1.8647	0	0	0.7223	0	0	0.6198	1.06893	0.691057	6	8	4.243	2	3	2.3829	5	7	3.767	3.4643	0.966289
SLC10A5	104968462	solute carrier family 10 member 5	-	1	8	4.0594	2	3	2.4563	1	5	3.0996	3.2051	0.80674	3	8	4.243	1	3	2.3829	2	7	3.767	3.4643	0.966289
LRRC8C	527708	leucine rich repeat containing 8 VRAC subunit C	-	0	0	0.5484	1	1	1.3002	0	0	0.6198	0.8228	0.414979	5	6	3.3253	3	3	2.3829	7	9	4.6806	3.46293	1.15502
PYGL	505472	glycogen phosphorylase L	-	0	0	0.5484	0	0	0.7223	0	0	0.6198	0.630167	0.0874123	7	8	4.243	7	7	4.6266	2	2	1.4836	3.45107	1.71464
AP2M1	517446	adaptor related protein complex 2 mu 1 subunit	-	0	0	0.5484	0	0	0.7223	0	0	0.6198	0.630167	0.0874123	4	4	2.4077	6	7	4.6266	5	6	3.3102	3.44817	1.11587
ARL15	534329	ADP ribosylation factor like GTPase 15	ARFRP2	1	1	0.9871	8	8	5.3475	3	3	2.1075	2.81403	2.26443	4	4	2.4077	7	7	4.6266	5	6	3.3102	3.44817	1.11587
GNA14	281789	G protein subunit alpha 14	-	3	4	2.3036	3	4	3.0344	2	2	1.6116	2.31653	0.711488	2	3	1.949	3	7	4.6266	4	7	3.767	3.44753	1.36709
MVP	516456	major vault protein	-	0	0	0.5484	0	0	0.7223	0	0	0.6198	0.630167	0.0874123	8	8	4.243	6	6	4.0656	3	3	1.9402	3.41627	1.28138
RAP2B	784133	RAP2B, member of RAS oncogene family	-	4	6	3.1814	6	6	4.1908	3	4	2.6036	3.32527	0.803321	5	8	4.243	5	6	4.0656	3	3	1.9402	3.41627	1.28138
TPD52L1	534629	tumor protein D52 like 1	-	1	1	0.9871	0	0	0.7223	1	1	1.1156	0.941667	0.200548	3	4	2.4077	4	6	4.0656	6	7	3.767	3.41343	0.883694
SERPINA3-8	505820	SERPINA3-8	-	9	20	9.3305	7	14	8.8192	5	12	6.5735	8.24107	1.46661	3	3	1.949	4	6	4.0656	5	8	4.2238	3.4128	1.27015
HPX	534509	hemopexin	-	13	24	11.0888	14	22	13.4519	16	24	12.5343	12.3583	1.19134	6	6	3.3253	1	1	1.2614	9	11	5.5944	3.3937	2.16731
CAMP	317650	cathelicidin antimicrobial peptide	CATHL7	4	6	3.1814	1	2	1.8782	2	3	2.1075	2.38903	0.695721	6	8	4.243	4	5	3.5046	3	4	2.3968	3.38147	0.929239
VPS36	511223	vacuolar protein sorting 36 homolog	-	7	7	3.6204	1	1	1.3002	5	5	3.0996	2.6734	1.2174	6	6	3.3253	5	5	3.5046	6	6	3.3102	3.38003	0.108142
TOLLIP	539480	toll interacting protein	-	4	4	2.3036	7	9	5.926	2	4	2.6036	3.61107	2.01039	5	6	3.3253	3	5	3.5046	5	6	3.3102	3.38003	0.108142
VAMP2	282116	vesicle associated membrane protein 2	-	3	4	2.3036	3	3	2.4563	3	4	2.6036	2.4545	0.150008	4	8	4.243	3	4	2.9437	3	5	2.8535	3.34673	0.777499
DHRS1	528832	dehydrogenase/reductase 1	-	6	6	3.1814	6	6	4.1908	5	6	3.5957	3.65597	0.507392	5	6	3.3253	3	4	2.9437	6	7	3.767	3.34533	0.412015
CSNK1G3	407190	casein kinase 1 gamma 3	-	5	8	4.0594	2	4	3.0344	5	5	3.0996	3.3978	0.573889	8	8	4.243	3	3	2.3829	6	6	3.3102	3.31203	0.930051
CSNK1G2	506060	casein kinase 1 gamma 2	-	5	8	4.0594	2	4	3.0344	5	5	3.0996	3.3978	0.573889	8	8	4.243	3	3	2.3829	6	6	3.3102	3.31203	0.930051
PHGDH	505103	phosphoglycerate dehydrogenase	-	1	1	0.9871	0	0	0.7223	0	0	0.6198	0.7764	0.189532	5	5	2.8665	6	7	4.6266	4	4	2.3968	3.29663	1.17548
ARPC4	539459	actin related protein 2/3 complex subunit 4	-	1	1	0.9871	0	0	0.7223	0	0	0.6198	0.7764	0.189532	4	4	2.4077	4	7	4.6266	5	5	2.8535	3.29593	1.17375
GLIPR2	538565	GLI pathogenesis related 2	C8H9ORF19	4	4	2.3036	4	5	3.6126	2	3	2.1075	2.67457	0.818257	3	7	3.7841	3	6	4.0656	3	3	1.9402	3.2633	1.15445
PPP1R7	505297	protein phosphatase 1 regulatory subunit 7	-	0	0	0.5484	0	0	0.7223	0	0	0.6198	0.630167	0.0874123	4	4	2.4077	6	6	4.0656	6	6	3.3102	3.26117	0.830037
FYN	527263	FYN proto-oncogene, Src family tyrosine kinase	-	3	3	1.8647	3	3	2.4563	3	3	2.1075	2.14283	0.297379	3	3	1.949	4	6	4.0656	6	7	3.767	3.26053	1.14559
CLEC3B	515783	C-type lectin domain family 3 member B	-	5	8	4.0594	7	11	7.0831	6	7	4.0919	5.07813	1.73643	2	3	1.949	8	10	6.31	2	2	1.4836	3.24753	2.66236
PITPNB	613773	phosphatidylinositol transfer protein beta	-	10	13	6.255	5	5	3.6126	4	4	2.6036	4.15707	1.88561	11	11	5.6198	1	1	1.2614	5	5	2.8535	3.2449	2.2054
PTGR2	506263	prostaglandin reductase 2	ZADH1	6	6	3.1814	3	3	2.4563	2	2	1.6116	2.41643	0.785659	7	8	4.243	1	1	1.2614	6	8	4.2238	3.24273	1.71591
PFAS	520318	phosphoribosylformylglycinamidine synthase	-	0	0	0.5484	0	0	0.7223	0	0	0.6198	0.630167	0.0874123	7	7	3.7841	5	5	3.5046	4	4	2.3968	3.2285	0.733705
SCAMP2	534312	secretory carrier membrane protein 2	-	3	8	4.0594	3	6	4.1908	3	8	4.5881	4.27943	0.275269	3	6	3.3253	4	5	3.5046	2	5	2.8535	3.2278	0.336322
PRDX5	282885	peroxiredoxin 5	Prx V	2	3	1.8647	0	0	0.7223	2	3	2.1075	1.56483	0.739686	4	5	2.8665	4	5	3.5046	4	6	3.3102	3.2271	0.327066
ALDH7A1	507477	aldehyde dehydrogenase 7 family member A1	-	0	0	0.5484	0	0	0.7223	1	1	1.1156	0.795433	0.290586	4	4	2.4077	5	5	3.5046	7	7	3.767	3.22643	0.72108
ASNS	514209	asparagine synthetase (glutamine-hydrolyzing)	-	0	0	0.5484	2	3	2.4563	0	0	0.6198	1.20817	1.0815	3	3	1.949	5	5	3.5046	8	8	4.2238	3.2258	1.16274
CDH1	282637	cadherin 1	-	2	2	1.4259	1	1	1.3002	4	5	3.0996	1.9419	1.00457	2	2	1.4904	5	9	5.7488	3	4	2.3968	3.212	2.24319
DCN	280760	decorin	-	1	1	0.9871	0	0	0.7223	2	2	1.6116	1.107	0.456613	7	9	4.7019	0	0	0.7007	8	8	4.2238	3.2088	2.18519
SPADH1	282373	spermadhesin 1	-	9	11	5.3766	11	17	10.556	6	9	5.0844	7.00567	3.07815	7	9	4.7019	0	0	0.7007	5	8	4.2238	3.2088	2.18519
PTP4A1	613326	protein tyrosine phosphatase type IVA, member 1	-	4	5	2.7425	2	2	1.8782	2	4	2.6036	2.4081	0.464132	6	9	4.7019	3	4	2.9437	3	3	1.9402	3.19527	1.39793
VCP	507345	valosin containing protein	p97	2	2	1.4259	2	2	1.8782	2	2	1.6116	1.63857	0.227353	8	8	4.243	3	4	2.9437	4	4	2.3968	3.1945	0.948309
PLSCR2	513193	phospholipid scramblase 1	-	3	9	4.4984	5	7	4.7691	4	7	4.0919	4.45313	0.340862	7	7	3.7841	3	4	2.9437	4	5	2.8535	3.19377	0.513229
FOLR2	507672	folate receptor 2 (fetal)	-	4	19	8.891	4	12	7.6617	3	16	8.5596	8.37077	0.636033	2	7	3.7841	2	4	2.9437	2	5	2.8535	3.19377	0.513229
PROM2	520936	prominin 2	-	5	6	3.1814	4	6	4.1908	6	6	3.5957	3.65597	0.507392	6	6	3.3253	4	4	2.9437	3	6	3.3102	3.19307	0.21609
PFKL	508683	phosphofructokinase, liver type	ATP-PFK|PFK-L	0	0	0.5484	0	0	0.7223	0	0	0.6198	0.630167	0.0874123	3	4	2.4077	3	4	2.9437	8	8	4.2238	3.19173	0.93311
ANG2	783907	angiogenin 2	RAA2	3	7	3.6204	5	6	4.1908	5	6	3.5957	3.8023	0.336677	4	4	2.4077	6	8	5.1877	3	3	1.9402	3.17853	1.75562
HHIP	540830	hedgehog interacting protein	-	1	8	4.0594	1	2	1.8782	1	5	3.0996	3.0124	1.09321	3	8	4.243	1	3	2.3829	1	5	2.8535	3.1598	0.967139
CSNK1G1	527889	casein kinase 1 gamma 1	-	4	7	3.6204	3	5	3.6126	7	7	4.0919	3.77497	0.2745	7	7	3.7841	3	3	2.3829	6	6	3.3102	3.15907	0.712721
SERPINB5	534323	serpin family B member 5	-	6	6	3.1814	4	4	3.0344	5	5	3.0996	3.10513	0.073656	5	5	2.8665	3	3	2.3829	7	8	4.2238	3.15773	0.95438
PMM2	510978	phosphomannomutase 2	-	1	1	0.9871	0	0	0.7223	2	2	1.6116	1.107	0.456613	8	9	4.7019	2	2	1.8221	5	5	2.8535	3.12583	1.45909
CHMP6	510596	charged multivesicular body protein 6	-	5	6	3.1814	4	5	3.6126	4	5	3.0996	3.29787	0.275619	6	8	4.243	1	2	1.8221	5	6	3.3102	3.1251	1.22102
PAFAH1B1	282513	platelet activating factor acetylhydrolase 1b regulatory subunit 1	LIS-1|LIS1|MDCR	0	0	0.5484	0	0	0.7223	0	0	0.6198	0.630167	0.0874123	5	5	2.8665	5	6	4.0656	4	4	2.3968	3.10963	0.860557
MGC137014	616715	protein HP-20 homolog	HP-20	6	7	3.6204	6	8	5.3475	4	5	3.0996	4.0225	1.17666	4	4	2.4077	5	6	4.0656	4	5	2.8535	3.10893	0.857958
SAA2	506412	serum amyloid A2	SAA|SAA1	5	6	3.1814	6	7	4.7691	4	5	3.0996	3.68337	0.941162	5	7	3.7841	1	1	1.2614	7	8	4.2238	3.08977	1.5986
SLC44A2	617624	solute carrier family 44 member 2	-	5	7	3.6204	7	10	6.5045	5	6	3.5957	4.57353	1.67231	5	7	3.7841	1	1	1.2614	6	8	4.2238	3.08977	1.5986
STIP1	617109	stress induced phosphoprotein 1	-	0	0	0.5484	0	0	0.7223	1	1	1.1156	0.795433	0.290586	4	4	2.4077	1	1	1.2614	10	11	5.5944	3.08783	2.24514
HSPA4	536558	heat shock protein family A (Hsp70) member 4	-	0	0	0.5484	0	0	0.7223	0	0	0.6198	0.630167	0.0874123	7	7	3.7841	5	5	3.5046	3	3	1.9402	3.0763	0.993767
MTHFD1	534382	methylenetetrahydrofolate dehydrogenase, cyclohydrolase and formyltetrahydrofolate synthetase 1	-	0	0	0.5484	0	0	0.7223	0	0	0.6198	0.630167	0.0874123	6	6	3.3253	4	5	3.5046	4	4	2.3968	3.07557	0.594626
CFL2	539332	cofilin 2	-	2	5	2.7425	2	4	3.0344	2	6	3.5957	3.1242	0.433631	3	6	3.3253	1	5	3.5046	1	4	2.3968	3.07557	0.594626
SEPT7	408000	septin 7	CDC10	0	0	0.5484	0	0	0.7223	1	1	1.1156	0.795433	0.290586	3	4	2.4077	4	5	3.5046	6	6	3.3102	3.07417	0.585304
LOC107131385	107131385	histone H2B type 2-E-like	-	1	2	1.4259	1	4	3.0344	2	5	3.0996	2.51997	0.94805	2	4	2.4077	2	5	3.5046	4	6	3.3102	3.07417	0.585304
FH	520260	fumarate hydratase	-	1	1	0.9871	0	0	0.7223	0	0	0.6198	0.7764	0.189532	6	7	3.7841	4	4	2.9437	4	4	2.3968	3.04153	0.698805
COTL1	617165	coactosin like F-actin binding protein 1	-	1	1	0.9871	5	5	3.6126	0	0	0.6198	1.73983	1.63223	5	6	3.3253	4	4	2.9437	5	5	2.8535	3.04083	0.25045
SLC11A2	521189	solute carrier family 11 member 2	-	2	3	1.8647	3	3	2.4563	2	3	2.1075	2.14283	0.297379	4	6	3.3253	2	4	2.9437	4	5	2.8535	3.04083	0.25045
LOC617406	617406	serpin peptidase inhibitor, clade B (ovalbumin), member 6-like	-	2	2	1.4259	5	7	4.7691	1	1	1.1156	2.43687	2.02572	4	5	2.8665	4	4	2.9437	3	6	3.3102	3.04013	0.237048
CLDN3	404153	claudin 3	-	3	6	3.1814	2	3	2.4563	2	5	3.0996	2.91243	0.397135	3	5	2.8665	2	4	2.9437	3	6	3.3102	3.04013	0.237048
SDF4	528783	stromal cell derived factor 4	-	11	17	8.0122	4	4	3.0344	5	7	4.0919	5.04617	2.62252	4	4	2.4077	4	4	2.9437	5	7	3.767	3.03947	0.684692
EHD3	510183	EH domain containing 3	-	0	0	0.5484	4	4	3.0344	2	2	1.6116	1.73147	1.24733	3	3	1.949	2	4	2.9437	6	8	4.2238	3.03883	1.14038
IGF2R	281849	insulin like growth factor 2 receptor	CI-MPR|CIMPR	5	6	3.1814	25	26	15.7699	13	14	7.5665	8.83927	6.39003	3	3	1.949	7	7	4.6266	4	4	2.3968	2.9908	1.43423
STXBP6	534718	syntaxin binding protein 6	-	0	0	0.5484	1	1	1.3002	0	0	0.6198	0.8228	0.414979	2	2	1.4904	9	11	6.8713	0	0	0.5706	2.97743	3.4034
HSP90B1	282646	heat shock protein 90 beta family member 1	TRA1	12	16	7.5728	6	7	4.7691	7	10	5.5807	5.9742	1.44268	2	6	3.3253	1	2	1.8221	4	7	3.767	2.97147	1.01959
UBE2M	613343	ubiquitin conjugating enzyme E2 M	-	0	0	0.5484	3	3	2.4563	2	2	1.6116	1.53877	0.956033	5	6	3.3253	5	6	4.0656	2	2	1.4836	2.95817	1.32958
COPA	100126041	coatomer protein complex subunit alpha	-	2	4	2.3036	1	2	1.8782	1	3	2.1075	2.09643	0.212916	1	5	2.8665	4	6	4.0656	2	3	1.9402	2.95743	1.06561
TUBB1	541271	tubulin beta 1 class VI	-	4	5	2.7425	1	1	1.3002	2	4	2.6036	2.21543	0.795652	2	5	2.8665	3	6	4.0656	2	3	1.9402	2.95743	1.06561
DSTN	513267	destrin, actin depolymerizing factor	-	0	0	0.5484	0	0	0.7223	1	1	1.1156	0.795433	0.290586	4	4	2.4077	5	6	4.0656	4	4	2.3968	2.9567	0.960351
GNPNAT1	512299	glucosamine-phosphate N-acetyltransferase 1	-	1	1	0.9871	6	6	4.1908	3	3	2.1075	2.42847	1.62579	2	2	1.4904	6	6	4.0656	6	6	3.3102	2.9554	1.32375
QDPR	618084	quinoid dihydropteridine reductase	-	3	3	1.8647	2	2	1.8782	2	2	1.6116	1.78483	0.150176	5	9	4.7019	1	1	1.2614	4	5	2.8535	2.93893	1.72184
S100A8	616818	S100 calcium binding protein A8	-	8	8	4.0594	2	2	1.8782	4	4	2.6036	2.84707	1.11079	8	9	4.7019	1	1	1.2614	3	5	2.8535	2.93893	1.72184
NANS	540602	N-acetylneuraminate synthase	-	4	4	2.3036	2	2	1.8782	2	2	1.6116	1.93113	0.349024	6	8	4.243	1	1	1.2614	4	6	3.3102	2.9382	1.52521
CAPZA1	534656	capping actin protein of muscle Z-line alpha subunit 1	-	4	4	2.3036	3	3	2.4563	1	2	1.6116	2.12383	0.450129	5	6	3.3253	1	1	1.2614	8	8	4.2238	2.93683	1.51893
NSDHL	616694	NAD(P) dependent steroid dehydrogenase-like	-	8	8	4.0594	6	6	4.1908	2	2	1.6116	3.28727	1.45266	5	5	2.8665	1	1	1.2614	9	9	4.6806	2.93617	1.71066
PCDHGB4	532241	protocadherin gamma subfamily B, 4	-	2	2	1.4259	1	1	1.3002	2	2	1.6116	1.4459	0.15666	4	5	2.8665	3	5	3.5046	3	4	2.3968	2.92263	0.556029
TGFB2	534069	transforming growth factor beta 2	MGF	8	11	5.3766	6	7	4.7691	6	6	3.5957	4.58047	0.905311	5	5	2.8665	5	5	3.5046	4	4	2.3968	2.92263	0.556029
H2B	787581	histone H2B	-	1	2	1.4259	1	4	3.0344	1	4	2.6036	2.35463	0.83265	2	4	2.4077	2	5	3.5046	3	5	2.8535	2.92193	0.551643
LOC617043	617043	histone H2B type 1	-	1	2	1.4259	1	4	3.0344	2	5	3.0996	2.51997	0.94805	2	4	2.4077	2	5	3.5046	3	5	2.8535	2.92193	0.551643
AOX1	338074	aldehyde oxidase 1	-	1	6	3.1814	2	4	3.0344	2	5	3.0996	3.10513	0.073656	1	2	1.4904	2	5	3.5046	3	7	3.767	2.92067	1.24558
AMBP	280996	alpha-1-microglobulin/bikunin precursor	-	7	12	5.8158	8	10	6.5045	7	11	6.0771	6.13247	0.347672	5	6	3.3253	3	4	2.9437	4	4	2.3968	2.8886	0.466696
GGT5	787326	gamma-glutamyltransferase 5	GGTLA1	5	5	2.7425	4	5	3.6126	5	6	3.5957	3.31693	0.497546	5	5	2.8665	4	4	2.9437	5	5	2.8535	2.8879	0.0487594
FLOT2	615679	flotillin 2	-	0	0	0.5484	0	0	0.7223	1	1	1.1156	0.795433	0.290586	4	4	2.4077	4	4	2.9437	6	6	3.3102	2.8872	0.453895
HAVCR1	613999	hepatitis A virus cellular receptor 1	-	4	4	2.3036	4	4	3.0344	6	6	3.5957	2.9779	0.6479	4	4	2.4077	4	4	2.9437	5	6	3.3102	2.8872	0.453895
DNAJB9	614588	DnaJ heat shock protein family (Hsp40) member B9	-	6	7	3.6204	6	8	5.3475	3	6	3.5957	4.18787	1.00435	4	5	2.8665	3	3	2.3829	4	6	3.3102	2.8532	0.463793
SELENOF	614360	selenoprotein F	SEP15	6	7	3.6204	8	8	5.3475	7	8	4.5881	4.51867	0.865641	5	5	2.8665	2	3	2.3829	6	6	3.3102	2.8532	0.463793
MTRR	507991	5-methyltetrahydrofolate-homocysteine methyltransferase reductase	MSR	2	10	4.9375	1	6	4.1908	1	8	4.5881	4.57213	0.373606	1	4	2.4077	1	3	2.3829	1	7	3.767	2.85253	0.792048
FBXL20	511007	F-box and leucine rich repeat protein 20	FBXL2	2	2	1.4259	1	1	1.3002	1	1	1.1156	1.28057	0.156079	4	4	2.4077	2	2	1.8221	8	8	4.2238	2.81787	1.25229
UBL3	526950	ubiquitin like 3	-	6	6	3.1814	5	6	4.1908	6	6	3.5957	3.65597	0.507392	6	7	3.7841	1	1	1.2614	6	6	3.3102	2.78523	1.34078
MGRN1	616130	mahogunin ring finger 1	-	7	9	4.4984	3	4	3.0344	2	3	2.1075	3.21343	1.20546	5	6	3.3253	1	1	1.2614	6	7	3.767	2.78457	1.33746
GOLPH3L	532555	golgi phosphoprotein 3 like	-	6	7	3.6204	6	6	4.1908	4	4	2.6036	3.4716	0.803994	6	6	3.3253	1	1	1.2614	7	7	3.767	2.78457	1.33746
KRT82	615570	keratin 82	-	0	0	0.5484	1	1	1.3002	1	1	1.1156	0.988067	0.39179	1	1	1.0317	1	1	1.2614	6	12	6.0514	2.7815	2.83414
CATHL2	282165	cathelicidin 2	Bac5	3	4	2.3036	1	2	1.8782	2	3	2.1075	2.09643	0.212916	4	5	2.8665	3	5	3.5046	3	3	1.9402	2.77043	0.786612
VPS25	534750	vacuolar protein sorting 25 homolog	-	3	4	2.3036	4	4	3.0344	1	1	1.1156	2.1512	0.968436	4	5	2.8665	4	5	3.5046	3	3	1.9402	2.77043	0.786612
MYH10	317655	myosin heavy chain 10	-	0	0	0.5484	1	1	1.3002	0	0	0.6198	0.8228	0.414979	4	4	2.4077	4	5	3.5046	4	4	2.3968	2.7697	0.636465
ITM2B	510575	integral membrane protein 2B	Bri|imBRI2	2	2	1.4259	2	2	1.8782	0	0	0.6198	1.30797	0.637435	4	4	2.4077	4	5	3.5046	2	4	2.3968	2.7697	0.636465
SRC	535742	SRC proto-oncogene, non-receptor tyrosine kinase	-	3	3	1.8647	1	1	1.3002	1	1	1.1156	1.42683	0.390275	3	3	1.949	4	5	3.5046	5	5	2.8535	2.76903	0.781232
PPP1CC	282318	protein phosphatase 1 catalytic subunit gamma	-	1	1	0.9871	0	0	0.7223	1	1	1.1156	0.941667	0.200548	6	8	4.243	0	0	0.7007	6	6	3.3102	2.7513	1.8361
PPP1CA	516175	protein phosphatase 1 catalytic subunit alpha	-	1	1	0.9871	0	0	0.7223	1	1	1.1156	0.941667	0.200548	6	7	3.7841	0	0	0.7007	7	7	3.767	2.7506	1.77529
MELTF	539803	melanotransferrin	-	8	8	4.0594	9	9	5.926	14	14	7.5665	5.85063	1.75476	7	7	3.7841	0	0	0.7007	7	7	3.767	2.7506	1.77529
MIF	280858	macrophage migration inhibitory factor	-	2	6	3.1814	3	6	4.1908	4	9	5.0844	4.1522	0.952087	2	6	3.3253	0	0	0.7007	2	8	4.2238	2.74993	1.83067
F2	280685	coagulation factor II, thrombin	-	18	27	12.4079	12	14	8.8192	12	18	9.553	10.26	1.89595	4	5	2.8665	0	0	0.7007	6	9	4.6806	2.74927	1.99254
ADGRL2	281278	adhesion G protein-coupled receptor L2	LEC2|LPHN2	1	1	0.9871	2	2	1.8782	2	3	2.1075	1.6576	0.59188	3	4	2.4077	4	4	2.9437	4	5	2.8535	2.73497	0.286987
SYT4	539867	synaptotagmin 4	-	3	4	2.3036	3	4	3.0344	0	0	0.6198	1.98593	1.23825	1	3	1.949	2	4	2.9437	3	6	3.3102	2.7343	0.704346
HSPD1	511913	heat shock protein family D (Hsp60) member 1	HSP60	3	3	1.8647	1	1	1.3002	5	5	3.0996	2.08817	0.920279	5	9	4.7019	3	3	2.3829	1	1	1.0271	2.70397	1.85832
TXNRD1	282388	thioredoxin reductase 1	-	0	0	0.5484	0	0	0.7223	1	2	1.6116	0.960767	0.570305	5	6	3.3253	3	3	2.3829	4	4	2.3968	2.70167	0.540127
MAN2A2	527449	mannosidase alpha class 2A member 2	-	6	8	4.0594	1	1	1.3002	10	11	6.0771	3.81223	2.39802	5	5	2.8665	7	7	4.6266	0	0	0.5706	2.6879	2.03389
CHMP1B	512033	charged multivesicular body protein 1B	CHMP1.5	4	4	2.3036	3	3	2.4563	3	3	2.1075	2.28913	0.174849	5	6	3.3253	2	2	1.8221	4	5	2.8535	2.66697	0.768764
BLMH	504483	bleomycin hydrolase	-	3	5	2.7425	1	1	1.3002	0	0	0.6198	1.55417	1.0839	3	4	2.4077	1	2	1.8221	5	7	3.767	2.6656	0.997769
BoLA	533050	major histocompatibility complex, class I, A	BoLA-NC|HD15	7	12	5.8158	5	8	5.3475	6	6	3.5957	4.91967	1.17025	4	4	2.4077	2	2	1.8221	4	7	3.767	2.6656	0.997769
ANKRD22	504991	ankyrin repeat domain 22	-	3	4	2.3036	0	0	0.7223	0	0	0.6198	1.21523	0.943945	4	5	2.8665	5	6	4.0656	1	1	1.0271	2.65307	1.53045
RPS9	533892	ribosomal protein S9	-	0	0	0.5484	3	3	2.4563	0	0	0.6198	1.20817	1.0815	3	4	2.4077	6	6	4.0656	2	2	1.4836	2.6523	1.30826
PSEN1	282705	presenilin 1	-	2	4	2.3036	1	3	2.4563	0	0	0.6198	1.79323	1.01909	2	2	1.4904	3	6	4.0656	3	4	2.3968	2.65093	1.30627
MYL6	281341	myosin light chain 6	-	0	0	0.5484	0	0	0.7223	0	0	0.6198	0.630167	0.0874123	3	3	1.949	1	1	1.2614	7	9	4.6806	2.63033	1.80856
PSMB5	534640	proteasome subunit beta 5	-	0	0	0.5484	0	0	0.7223	0	0	0.6198	0.630167	0.0874123	5	5	2.8665	5	5	3.5046	2	2	1.4836	2.61823	1.03312
LOC615514	615514	glutathione S-transferase mu 1-like	-	3	3	1.8647	4	5	3.6126	2	5	3.0996	2.85897	0.898453	3	5	2.8665	5	5	3.5046	2	2	1.4836	2.61823	1.03312
PDCD10	506411	programmed cell death 10	-	0	0	0.5484	0	0	0.7223	0	0	0.6198	0.630167	0.0874123	7	7	3.7841	0	0	0.7007	5	6	3.3102	2.59833	1.66039
PPP1CB	538829	protein phosphatase 1 catalytic subunit beta	-	2	2	1.4259	0	0	0.7223	1	1	1.1156	1.08793	0.352615	6	7	3.7841	0	0	0.7007	6	6	3.3102	2.59833	1.66039
BPNT1	521254	3'(2'), 5'-bisphosphate nucleotidase 1	-	7	7	3.6204	4	4	3.0344	2	2	1.6116	2.75547	1.03304	5	7	3.7841	0	0	0.7007	5	6	3.3102	2.59833	1.66039
GOLPH3	531359	golgi phosphoprotein 3	-	5	6	3.1814	5	5	3.6126	4	4	2.6036	3.13253	0.506272	7	7	3.7841	0	0	0.7007	6	6	3.3102	2.59833	1.66039
AKR1C4	282138	aldo-keto reductase family 1, member C4 (chlordecone reductase; 3-alpha hydroxysteroid dehydrogenase, type I; dihydrodiol dehydrogenase 4)	AKR1C1	9	9	4.4984	5	5	3.6126	5	6	3.5957	3.90223	0.516365	7	7	3.7841	0	0	0.7007	6	6	3.3102	2.59833	1.66039
RPL11	512745	ribosomal protein L11	-	0	0	0.5484	1	1	1.3002	2	2	1.6116	1.1534	0.546591	2	6	3.3253	3	4	2.9437	1	2	1.4836	2.5842	0.972057
LANCL2	541142	LanC like 2	-	3	3	1.8647	1	1	1.3002	4	4	2.6036	1.92283	0.653642	5	5	2.8665	4	4	2.9437	3	3	1.9402	2.58347	0.558421
PPM1A	281994	protein phosphatase, Mg2+/Mn2+ dependent 1A	PP2C-alpha	1	1	0.9871	2	2	1.8782	2	2	1.6116	1.4923	0.457372	4	4	2.4077	4	4	2.9437	4	4	2.3968	2.58273	0.312654
GPC1	518114	glypican 1	-	4	6	3.1814	0	0	0.7223	6	6	3.5957	2.4998	1.55324	4	4	2.4077	4	4	2.9437	4	4	2.3968	2.58273	0.312654
SEC23B	535071	Sec23 homolog B, coat complex II component	-	0	0	0.5484	0	0	0.7223	0	0	0.6198	0.630167	0.0874123	3	3	1.949	3	4	2.9437	3	5	2.8535	2.58207	0.550104
LOC107132069	107132069	histone H2B type 1-H-like	-	1	1	0.9871	1	2	1.8782	1	2	1.6116	1.4923	0.457372	1	3	1.949	1	4	2.9437	2	5	2.8535	2.58207	0.550104
FLOT1	532573	flotillin 1	-	2	2	1.4259	1	1	1.3002	0	0	0.6198	1.1153	0.433694	2	2	1.4904	4	4	2.9437	6	6	3.3102	2.58143	0.962469
RAP2A	522707	RAP2A, member of RAS oncogene family	-	2	4	2.3036	2	2	1.8782	2	3	2.1075	2.09643	0.212916	4	6	3.3253	3	3	2.3829	3	3	1.9402	2.54947	0.707413
HARS	510937	histidyl-tRNA synthetase	HARSL	0	0	0.5484	0	0	0.7223	0	0	0.6198	0.630167	0.0874123	5	5	2.8665	3	3	2.3829	4	4	2.3968	2.54873	0.275282
SCCPDH	507289	saccharopine dehydrogenase (putative)	-	2	3	1.8647	2	3	2.4563	2	2	1.6116	1.97753	0.433507	4	5	2.8665	3	3	2.3829	4	4	2.3968	2.54873	0.275282
VAMP1	513621	vesicle associated membrane protein 1	-	1	1	0.9871	1	1	1.3002	1	2	1.6116	1.29963	0.31225	2	4	2.4077	2	3	2.3829	3	5	2.8535	2.54803	0.264832
ASS1	280726	argininosuccinate synthase 1	ASS|CN	0	0	0.5484	0	0	0.7223	0	0	0.6198	0.630167	0.0874123	3	3	1.949	3	3	2.3829	6	6	3.3102	2.54737	0.695344
PPP2R1A	535321	protein phosphatase 2 scaffold subunit Aalpha	-	0	0	0.5484	0	0	0.7223	0	0	0.6198	0.630167	0.0874123	3	3	1.949	2	3	2.3829	3	6	3.3102	2.54737	0.695344
PACSIN2	540107	protein kinase C and casein kinase substrate in neurons 2	-	2	2	1.4259	0	0	0.7223	0	0	0.6198	0.922667	0.438816	2	3	1.949	2	3	2.3829	4	6	3.3102	2.54737	0.695344
DTD2	514035	D-tyrosyl-tRNA deacylase 2 (putative)	C21H14orf126	3	3	1.8647	0	0	0.7223	1	1	1.1156	1.2342	0.580361	3	3	1.949	3	3	2.3829	6	6	3.3102	2.54737	0.695344
CSE1L	518622	chromosome segregation 1 like	Exportin-2|XPO2	1	2	1.4259	2	2	1.8782	1	4	2.6036	1.96923	0.594104	1	1	1.0317	4	7	4.6266	1	3	1.9402	2.53283	1.86929
AACS	505842	acetoacetyl-CoA synthetase	-	0	0	0.5484	0	0	0.7223	0	0	0.6198	0.630167	0.0874123	6	7	3.7841	2	2	1.8221	3	3	1.9402	2.51547	1.10025
CMTM7	532269	CKLF like MARVEL transmembrane domain containing 7	-	3	4	2.3036	2	3	2.4563	2	4	2.6036	2.4545	0.150008	4	6	3.3253	2	2	1.8221	3	4	2.3968	2.51473	0.758508
MSLN	516237	mesothelin	-	1	1	0.9871	0	0	0.7223	0	0	0.6198	0.7764	0.189532	5	5	2.8665	2	2	1.8221	5	5	2.8535	2.51403	0.599267
RTN4	359718	reticulon 4	-	0	0	0.5484	0	0	0.7223	0	0	0.6198	0.630167	0.0874123	2	2	1.4904	2	2	1.8221	6	8	4.2238	2.5121	1.49162
GLTP	327678	glycolipid transfer protein	-	2	2	1.4259	2	2	1.8782	1	1	1.1156	1.47323	0.383497	2	2	1.4904	6	6	4.0656	3	3	1.9402	2.49873	1.37546
PPIC	535494	peptidylprolyl isomerase C	-	3	3	1.8647	4	9	5.926	3	3	2.1075	3.2994	2.27794	2	2	1.4904	5	6	4.0656	3	3	1.9402	2.49873	1.37546
PLG	280897	plasminogen	LPA	20	25	11.5285	12	14	8.8192	11	15	8.063	9.47023	1.82217	6	6	3.3253	1	1	1.2614	4	5	2.8535	2.48007	1.08144
CSTB	514170	cystatin B (stefin B)	-	4	4	2.3036	2	3	2.4563	1	1	1.1156	1.9585	0.733955	4	5	2.8665	1	1	1.2614	4	6	3.3102	2.47937	1.07787
C9	526766	complement C9	-	10	16	7.5728	8	14	8.8192	7	12	6.5735	7.65517	1.12511	4	5	2.8665	1	1	1.2614	5	6	3.3102	2.47937	1.07787
LRRC8A	505605	leucine rich repeat containing 8 VRAC subunit A	LLRC8A	0	0	0.5484	0	0	0.7223	0	0	0.6198	0.630167	0.0874123	4	4	2.4077	1	1	1.2614	6	7	3.767	2.4787	1.25431
AK1	280715	adenylate kinase 1	-	0	0	0.5484	2	2	1.8782	0	0	0.6198	1.01547	0.748001	3	3	1.949	5	5	3.5046	2	3	1.9402	2.4646	0.900677
OLA1	509966	Obg like ATPase 1	-	1	1	0.9871	1	1	1.3002	1	1	1.1156	1.1343	0.157385	2	2	1.4904	5	5	3.5046	4	4	2.3968	2.46393	1.00878
BGN	280733	biglycan	-	6	13	6.255	3	5	3.6126	5	9	5.0844	4.984	1.32406	2	2	1.4904	2	5	3.5046	4	4	2.3968	2.46393	1.00878
GALE	523154	UDP-galactose-4-epimerase	-	7	7	3.6204	2	2	1.8782	0	0	0.6198	2.03947	1.50679	6	8	4.243	0	0	0.7007	4	4	2.3968	2.44683	1.77168
DDAH1	537391	dimethylarginine dimethylaminohydrolase 1	-	12	13	6.255	5	5	3.6126	4	5	3.0996	4.3224	1.69322	6	6	3.3253	0	0	0.7007	5	6	3.3102	2.4454	1.51097
GARS	408010	glycyl-tRNA synthetase	-	2	2	1.4259	0	0	0.7223	0	0	0.6198	0.922667	0.438816	2	2	1.4904	0	0	0.7007	9	10	5.1375	2.44287	2.36679
CLDN7	512975	claudin 7	-	2	3	1.8647	2	2	1.8782	1	1	1.1156	1.6195	0.436442	2	4	2.4077	3	4	2.9437	3	3	1.9402	2.43053	0.50214
UFC1	537221	ubiquitin-fold modifier conjugating enzyme 1	-	1	1	0.9871	4	4	3.0344	1	1	1.1156	1.71237	1.14672	3	4	2.4077	4	4	2.9437	3	3	1.9402	2.43053	0.50214
SHPK	511999	sedoheptulokinase	CARKL	1	1	0.9871	0	0	0.7223	0	0	0.6198	0.7764	0.189532	3	3	1.949	4	4	2.9437	4	4	2.3968	2.42983	0.498172
AOX4	518393	aldehyde oxidase 1-like	-	1	6	3.1814	1	3	2.4563	2	5	3.0996	2.91243	0.397135	1	2	1.4904	1	4	2.9437	1	5	2.8535	2.4292	0.814275
PCBP1	509917	poly(rC) binding protein 1	hnRNP-E1	2	2	1.4259	0	0	0.7223	0	0	0.6198	0.922667	0.438816	5	7	3.7841	3	3	2.3829	1	1	1.0271	2.39803	1.37856
MARCKSL1	539555	MARCKS like 1	-	3	3	1.8647	1	1	1.3002	2	2	1.6116	1.59217	0.282751	3	6	3.3253	2	3	2.3829	2	2	1.4836	2.39727	0.920934
TBC1D31	511062	TBC1 domain family member 31	WDR67	2	4	2.3036	1	2	1.8782	1	2	1.6116	1.93113	0.349024	1	5	2.8665	1	3	2.3829	1	3	1.9402	2.39653	0.4633
FIS1	615565	fission, mitochondrial 1	-	1	1	0.9871	0	0	0.7223	1	1	1.1156	0.941667	0.200548	4	4	2.4077	3	3	2.3829	3	4	2.3968	2.3958	0.0124302
CHMP3	507722	charged multivesicular body protein 3	VPS24	3	3	1.8647	2	2	1.8782	1	1	1.1156	1.6195	0.436442	4	4	2.4077	2	3	2.3829	4	4	2.3968	2.3958	0.0124302
LRG1	514663	leucine rich alpha-2-glycoprotein 1	-	7	8	4.0594	6	6	4.1908	9	9	5.0844	4.44487	0.557735	4	4	2.4077	3	3	2.3829	4	4	2.3968	2.3958	0.0124302
FAH	508724	fumarylacetoacetate hydrolase	FAA	4	4	2.3036	0	0	0.7223	0	0	0.6198	1.21523	0.943945	3	3	1.949	3	3	2.3829	5	5	2.8535	2.39513	0.452374
PARG	281377	poly(ADP-ribose) glycohydrolase	-	2	3	1.8647	1	3	2.4563	1	1	1.1156	1.8122	0.67189	1	3	1.949	1	3	2.3829	1	5	2.8535	2.39513	0.452374
PSMB2	516919	proteasome subunit beta 2	-	0	0	0.5484	0	0	0.7223	0	0	0.6198	0.630167	0.0874123	1	1	1.0317	7	7	4.6266	2	2	1.4836	2.38063	1.95814
SCPEP1	505054	serine carboxypeptidase 1	-	2	2	1.4259	1	1	1.3002	1	1	1.1156	1.28057	0.156079	2	5	2.8665	1	2	1.8221	2	4	2.3968	2.3618	0.523079
VTA1	506430	vesicle trafficking 1	-	2	2	1.4259	2	2	1.8782	0	0	0.6198	1.30797	0.637435	2	4	2.4077	2	2	1.8221	5	5	2.8535	2.3611	0.517277
FDPS	281156	farnesyl diphosphate synthase	-	5	5	2.7425	0	0	0.7223	1	1	1.1156	1.5268	1.07104	4	6	3.3253	1	1	1.2614	3	4	2.3968	2.32783	1.03368
MAPK13	535327	mitogen-activated protein kinase 13	-	0	0	0.5484	1	1	1.3002	0	0	0.6198	0.8228	0.414979	5	5	2.8665	1	1	1.2614	5	5	2.8535	2.32713	0.922975
SFT2D2	506944	SFT2 domain containing 2	-	4	4	2.3036	3	5	3.6126	1	2	1.6116	2.50927	1.01623	3	4	2.4077	1	1	1.2614	3	6	3.3102	2.32643	1.02681
DCTN3	514327	dynactin subunit 3	-	0	0	0.5484	0	0	0.7223	0	0	0.6198	0.630167	0.0874123	3	3	1.949	5	5	3.5046	2	2	1.4836	2.3124	1.05837
MYO1D	522967	myosin ID	-	0	0	0.5484	0	0	0.7223	0	0	0.6198	0.630167	0.0874123	3	3	1.949	5	5	3.5046	2	2	1.4836	2.3124	1.05837
RBP4	281444	retinol binding protein 4	-	3	3	1.8647	9	12	7.6617	1	1	1.1156	3.54733	3.58278	2	3	1.949	4	5	3.5046	2	2	1.4836	2.3124	1.05837
ITGAV	281875	integrin subunit alpha V	-	3	3	1.8647	1	1	1.3002	5	6	3.5957	2.25353	1.19613	2	2	1.4904	5	5	3.5046	3	3	1.9402	2.31173	1.05725
RHOJ	540619	ras homolog family member J	-	3	7	3.6204	1	3	2.4563	1	5	3.0996	3.05877	0.583123	1	2	1.4904	3	5	3.5046	2	3	1.9402	2.31173	1.05725
RPS8	404140	ribosomal protein S8	-	2	2	1.4259	0	0	0.7223	0	0	0.6198	0.922667	0.438816	5	9	4.7019	0	0	0.7007	2	2	1.4836	2.2954	2.12053
LOC526064	526064	histone H2B type 1-L	-	1	3	1.8647	1	3	2.4563	1	2	1.6116	1.97753	0.433507	3	7	3.7841	0	0	0.7007	1	4	2.3968	2.29387	1.54428
CSF2RB	528530	colony stimulating factor 2 receptor beta common subunit	-	0	0	0.5484	0	0	0.7223	1	1	1.1156	0.795433	0.290586	3	3	1.949	2	4	2.9437	2	3	1.9402	2.27763	0.576847
SKP1	615427	S-phase kinase associated protein 1	SKP1A	0	0	0.5484	2	2	1.8782	1	1	1.1156	1.18073	0.667288	3	3	1.949	4	4	2.9437	3	3	1.9402	2.27763	0.576847
LOC507527	507527	cornifin-B-like	SPRR1B	2	6	3.1814	1	2	1.8782	1	2	1.6116	2.22373	0.840008	1	3	1.949	1	4	2.9437	1	3	1.9402	2.27763	0.576847
ZDHHC20	615659	zinc finger DHHC-type containing 20	-	2	2	1.4259	2	3	2.4563	0	0	0.6198	1.50067	0.92053	2	2	1.4904	3	4	2.9437	3	4	2.3968	2.27697	0.734023
PIP4K2A	533289	phosphatidylinositol-5-phosphate 4-kinase type 2 alpha	-	0	0	0.5484	0	0	0.7223	0	0	0.6198	0.630167	0.0874123	5	5	2.8665	3	3	2.3829	2	2	1.4836	2.24433	0.701786
PSMB6	510069	proteasome subunit beta 6	-	0	0	0.5484	1	1	1.3002	0	0	0.6198	0.8228	0.414979	3	5	2.8665	3	3	2.3829	2	2	1.4836	2.24433	0.701786
SLC5A4	527441	solute carrier family 5 member 4	-	1	4	2.3036	2	3	2.4563	1	2	1.6116	2.12383	0.450129	2	5	2.8665	2	3	2.3829	1	2	1.4836	2.24433	0.701786
GMPPA	504889	GDP-mannose pyrophosphorylase A	-	0	0	0.5484	0	0	0.7223	0	0	0.6198	0.630167	0.0874123	4	4	2.4077	3	3	2.3829	3	3	1.9402	2.2436	0.263045
DSC1	281127	desmocollin 1	DG2/DG3|DG2DG3|dg3	3	3	1.8647	1	1	1.3002	1	2	1.6116	1.59217	0.282751	3	4	2.4077	1	3	2.3829	2	3	1.9402	2.2436	0.263045
TRAP1	514472	TNF receptor associated protein 1	-	3	4	2.3036	1	1	1.3002	2	5	3.0996	2.23447	0.90169	1	4	2.4077	1	3	2.3829	1	3	1.9402	2.2436	0.263045
CHMP5	539781	charged multivesicular body protein 5	-	0	0	0.5484	0	0	0.7223	0	0	0.6198	0.630167	0.0874123	2	3	1.949	3	3	2.3829	3	4	2.3968	2.2429	0.25462
CATHL6	317651	cathelicidin 6	-	4	5	2.7425	4	5	3.6126	2	3	2.1075	2.82087	0.755604	2	3	1.949	2	3	2.3829	4	4	2.3968	2.2429	0.25462
PTHLH	286767	parathyroid hormone like hormone	PTHrP	0	0	0.5484	2	2	1.8782	2	2	1.6116	1.34607	0.703543	1	1	1.0317	5	7	4.6266	1	1	1.0271	2.22847	2.07685
SERPINB4	618956	serpin family B member 4	-	3	4	2.3036	1	1	1.3002	3	3	2.1075	1.90377	0.531821	4	5	2.8665	2	2	1.8221	3	3	1.9402	2.2096	0.571949
MVB12A	507199	multivesicular body subunit 12A	FAM125A	6	9	4.4984	7	8	5.3475	8	8	4.5881	4.81133	0.466495	3	4	2.4077	2	2	1.8221	3	4	2.3968	2.20887	0.334994
GCHFR	617650	GTP cyclohydrolase I feedback regulator	-	2	3	1.8647	2	2	1.8782	0	0	0.6198	1.45423	0.722672	3	3	1.949	2	2	1.8221	4	5	2.8535	2.2082	0.562437
TLDC1	531539	TBC/LysM-associated domain containing 1	-	3	3	1.8647	4	4	3.0344	0	0	0.6198	1.83963	1.2075	3	3	1.949	2	2	1.8221	5	5	2.8535	2.2082	0.562437
LIN7A	528379	lin-7 homolog A, crumbs cell polarity complex component	-	0	0	0.5484	2	2	1.8782	1	1	1.1156	1.18073	0.667288	1	1	1.0317	3	6	4.0656	2	2	1.4836	2.19363	1.63684
PRKAR2B	282463	protein kinase cAMP-dependent type II regulatory subunit beta	-	0	0	0.5484	0	0	0.7223	0	0	0.6198	0.630167	0.0874123	4	4	2.4077	1	1	1.2614	5	5	2.8535	2.1742	0.821333
TPM2	497015	tropomyosin 2	-	0	0	0.5484	0	0	0.7223	0	0	0.6198	0.630167	0.0874123	2	4	2.4077	1	1	1.2614	3	5	2.8535	2.1742	0.821333
PEAK1	786652	pseudopodium enriched atypical kinase 1	-	2	5	2.7425	4	6	4.1908	2	4	2.6036	3.17897	0.879021	1	4	2.4077	1	1	1.2614	2	5	2.8535	2.1742	0.821333
S100A12	282467	S100 calcium binding protein A12	CAAF1|CAGC|CO-AG|EN-RAGE	2	4	2.3036	4	7	4.7691	3	6	3.5957	3.55613	1.23323	3	4	2.4077	1	1	1.2614	4	5	2.8535	2.1742	0.821333
TPM3	497019	tropomyosin 3	-	0	0	0.5484	0	0	0.7223	0	0	0.6198	0.630167	0.0874123	1	3	1.949	1	1	1.2614	4	6	3.3102	2.17353	1.04269
MSRA	281312	methionine sulfoxide reductase A	-	1	1	0.9871	3	4	3.0344	1	1	1.1156	1.71237	1.14672	3	3	1.949	1	1	1.2614	6	6	3.3102	2.17353	1.04269
DPYD	281124	dihydropyrimidine dehydrogenase	-	0	0	0.5484	0	0	0.7223	0	0	0.6198	0.630167	0.0874123	3	3	1.949	5	5	3.5046	1	1	1.0271	2.16023	1.25218
CRTAP	540924	cartilage associated protein	-	4	4	2.3036	4	5	3.6126	4	4	2.6036	2.83993	0.685755	2	2	1.4904	5	5	3.5046	2	2	1.4836	2.15953	1.16487
PTPA	514460	protein phosphatase 2 phosphatase activator	PPP2R4	3	3	1.8647	3	3	2.4563	1	1	1.1156	1.8122	0.67189	4	6	3.3253	0	0	0.7007	4	4	2.3968	2.14093	1.33088
RIDA	504390	reactive intermediate imine deaminase A homolog	HRSP12	4	4	2.3036	2	2	1.8782	3	3	2.1075	2.09643	0.212916	6	6	3.3253	0	0	0.7007	4	4	2.3968	2.14093	1.33088
PPP2CA	282320	protein phosphatase 2 catalytic subunit alpha	-	3	3	1.8647	1	1	1.3002	0	0	0.6198	1.26157	0.623349	5	5	2.8665	0	0	0.7007	5	5	2.8535	2.14023	1.24669
PPP2CB	524361	protein phosphatase 2 catalytic subunit beta	-	3	3	1.8647	1	1	1.3002	0	0	0.6198	1.26157	0.623349	5	5	2.8665	0	0	0.7007	5	5	2.8535	2.14023	1.24669
ESD	535653	esterase D	-	3	6	3.1814	1	2	1.8782	3	3	2.1075	2.38903	0.695721	5	5	2.8665	0	0	0.7007	4	5	2.8535	2.14023	1.24669
BAIAP2	507837	BAI1 associated protein 2	-	21	22	10.2096	14	14	8.8192	14	17	9.0563	9.3617	0.743811	5	5	2.8665	0	0	0.7007	5	5	2.8535	2.14023	1.24669
DDT	615999	D-dopachrome tautomerase	-	3	4	2.3036	4	4	3.0344	3	3	2.1075	2.48183	0.488478	4	4	2.4077	0	0	0.7007	6	6	3.3102	2.13953	1.32526
PGLS	616120	6-phosphogluconolactonase	-	4	4	2.3036	4	5	3.6126	2	3	2.1075	2.67457	0.818257	4	4	2.4077	0	0	0.7007	5	6	3.3102	2.13953	1.32526
GNG10	613930	G protein subunit gamma 10	-	1	1	0.9871	0	0	0.7223	1	1	1.1156	0.941667	0.200548	3	4	2.4077	4	4	2.9437	1	1	1.0271	2.12617	0.98883
GSTM1	783879	glutathione S-transferase mu 1	GSTM4	2	2	1.4259	3	3	2.4563	2	3	2.1075	1.99657	0.524081	2	3	1.949	4	4	2.9437	2	2	1.4836	2.12543	0.745868
CALM2	100297344	calmodulin 2	-	1	1	0.9871	0	0	0.7223	0	0	0.6198	0.7764	0.189532	1	2	1.4904	3	4	2.9437	2	3	1.9402	2.12477	0.744022
PKP1	281405	plakophilin 1	-	3	3	1.8647	1	1	1.3002	3	3	2.1075	1.75747	0.414195	3	4	2.4077	2	3	2.3829	1	2	1.4836	2.0914	0.526516
RNASE1	280930	ribonuclease, RNase A family, 1 (pancreatic)	RAC1|SRN	1	5	2.7425	1	2	1.8782	1	3	2.1075	2.24273	0.447738	2	3	1.949	2	3	2.3829	2	3	1.9402	2.0907	0.253091
C1QTNF5	614671	C1q and TNF related 5	-	3	4	2.3036	4	10	6.5045	4	8	4.5881	4.4654	2.10314	3	3	1.949	3	3	2.3829	3	3	1.9402	2.0907	0.253091
JCHAIN	280821	joining chain of multimeric IgA and IgM	IGJ	3	6	3.1814	4	6	4.1908	1	2	1.6116	2.9946	1.29971	1	2	1.4904	2	3	2.3829	2	4	2.3968	2.09003	0.519344
AGPAT1	282137	1-acylglycerol-3-phosphate O-acyltransferase 1	LPAAT	5	6	3.1814	5	10	6.5045	7	9	5.0844	4.92343	1.66739	0	0	0.5732	6	7	4.6266	1	1	1.0271	2.07563	2.22083
EIF4A3	515145	eukaryotic translation initiation factor 4A3	-	1	1	0.9871	0	0	0.7223	2	2	1.6116	1.107	0.456613	4	5	2.8665	1	2	1.8221	2	2	1.4836	2.0574	0.720852
PRNP	281427	prion protein	AltPrP|PrP	3	3	1.8647	4	5	3.6126	3	3	2.1075	2.52827	0.946875	3	5	2.8665	2	2	1.8221	2	2	1.4836	2.0574	0.720852
MYL3	618352	myosin light chain 3	MLC1SB	1	2	1.4259	0	0	0.7223	1	1	1.1156	1.08793	0.352615	1	4	2.4077	1	2	1.8221	2	3	1.9402	2.05667	0.309686
IGSF5	511594	immunoglobulin superfamily member 5	-	5	7	3.6204	2	2	1.8782	4	4	2.6036	2.70073	0.875152	3	4	2.4077	2	2	1.8221	3	3	1.9402	2.05667	0.309686
RAB3IP	533284	RAB3A interacting protein	-	0	0	0.5484	0	0	0.7223	0	0	0.6198	0.630167	0.0874123	3	3	1.949	2	2	1.8221	3	4	2.3968	2.05597	0.301913
CDC37	520883	cell division cycle 37	-	1	1	0.9871	0	0	0.7223	0	0	0.6198	0.7764	0.189532	3	3	1.949	2	2	1.8221	4	4	2.3968	2.05597	0.301913
HSD17B7	505212	hydroxysteroid 17-beta dehydrogenase 7	-	2	4	2.3036	4	5	3.6126	2	2	1.6116	2.50927	1.01623	3	3	1.949	1	2	1.8221	4	4	2.3968	2.05597	0.301913
CATHL5	282167	cathelicidin 5	-	3	4	2.3036	6	7	4.7691	2	3	2.1075	3.06007	1.48331	2	3	1.949	1	2	1.8221	4	4	2.3968	2.05597	0.301913
SRRM1	784123	serine and arginine repetitive matrix 1	-	2	2	1.4259	0	0	0.7223	0	0	0.6198	0.922667	0.438816	2	2	1.4904	2	2	1.8221	3	5	2.8535	2.05533	0.710851
ACSL5	514159	acyl-CoA synthetase long chain family member 5	-	1	1	0.9871	0	0	0.7223	1	1	1.1156	0.941667	0.200548	1	2	1.4904	1	2	1.8221	1	5	2.8535	2.05533	0.710851
RPS3	326588	ribosomal protein S3	-	0	0	0.5484	1	1	1.3002	1	1	1.1156	0.988067	0.39179	4	5	2.8665	1	1	1.2614	2	3	1.9402	2.0227	0.805724
PCMT1	613854	protein-L-isoaspartate (D-aspartate) O-methyltransferase	-	3	3	1.8647	2	2	1.8782	1	1	1.1156	1.6195	0.436442	4	5	2.8665	1	1	1.2614	2	3	1.9402	2.0227	0.805724
CFD	505647	complement factor D	DF	6	6	3.1814	8	11	7.0831	5	5	3.0996	4.4547	2.27663	4	5	2.8665	1	1	1.2614	2	3	1.9402	2.0227	0.805724
TPM1	281544	tropomyosin 1	-	0	0	0.5484	0	0	0.7223	0	0	0.6198	0.630167	0.0874123	2	4	2.4077	1	1	1.2614	2	4	2.3968	2.02197	0.658693
GOT1	281206	glutamic-oxaloacetic transaminase 1	cAspAT|cCAT	1	1	0.9871	0	0	0.7223	0	0	0.6198	0.7764	0.189532	3	4	2.4077	1	1	1.2614	4	4	2.3968	2.02197	0.658693
CSTB	512805	cystatin B (stefin B)	-	2	2	1.4259	1	1	1.3002	1	1	1.1156	1.28057	0.156079	3	4	2.4077	1	1	1.2614	3	4	2.3968	2.02197	0.658693
OSTF1	281961	osteoclast stimulating factor 1	-	3	3	1.8647	1	1	1.3002	2	3	2.1075	1.75747	0.414195	4	4	2.4077	1	1	1.2614	4	4	2.3968	2.02197	0.658693
TPM4	535277	tropomyosin 4	-	0	0	0.5484	0	0	0.7223	0	0	0.6198	0.630167	0.0874123	1	3	1.949	1	1	1.2614	3	5	2.8535	2.0213	0.798509
LDHA	281274	lactate dehydrogenase A	-	3	5	2.7425	3	4	3.0344	1	1	1.1156	2.2975	1.03391	3	3	1.949	1	1	1.2614	4	5	2.8535	2.0213	0.798509
UBE2K	281225	ubiquitin conjugating enzyme E2 K	E2-25K|HIP2|HYPG|LIG	1	1	0.9871	3	4	3.0344	1	1	1.1156	1.71237	1.14672	3	3	1.949	4	5	3.5046	0	0	0.5706	2.00807	1.46789
SNAP29	532261	synaptosome associated protein 29	-	0	0	0.5484	1	1	1.3002	0	0	0.6198	0.8228	0.414979	2	2	1.4904	3	5	3.5046	1	1	1.0271	2.00737	1.31717
CRK	512841	CRK proto-oncogene, adaptor protein	-	1	1	0.9871	0	0	0.7223	1	1	1.1156	0.941667	0.200548	2	2	1.4904	5	5	3.5046	1	1	1.0271	2.00737	1.31717
RAB9A	511776	RAB9A, member RAS oncogene family	-	2	2	1.4259	6	6	4.1908	2	2	1.6116	2.40943	1.5455	2	2	1.4904	5	5	3.5046	1	1	1.0271	2.00737	1.31717
LOC107131212	107131212	ATP-dependent RNA helicase DDX3X-like	-	1	2	1.4259	3	3	2.4563	1	2	1.6116	1.83127	0.5492	1	1	1.0317	3	5	3.5046	2	2	1.4836	2.00663	1.31681
SHISA5	616861	shisa family member 5	SCOTIN	6	15	7.1335	6	9	5.926	4	8	4.5881	5.88253	1.27326	4	8	4.243	0	0	0.7007	1	1	1.0271	1.99027	1.95774
GIPC1	519617	GIPC PDZ domain containing family member 1	-	1	1	0.9871	0	0	0.7223	0	0	0.6198	0.7764	0.189532	6	7	3.7841	0	0	0.7007	2	2	1.4836	1.98947	1.60274
MTCL1	538547	microtubule crosslinking factor 1	CCDC165	3	3	1.8647	0	0	0.7223	2	3	2.1075	1.56483	0.739686	6	7	3.7841	0	0	0.7007	2	2	1.4836	1.98947	1.60274
OTUB1	540984	OTU deubiquitinase, ubiquitin aldehyde binding 1	-	0	0	0.5484	0	0	0.7223	0	0	0.6198	0.630167	0.0874123	5	5	2.8665	0	0	0.7007	4	4	2.3968	1.988	1.1393
DHRS11	510264	dehydrogenase/reductase 11	-	1	1	0.9871	2	2	1.8782	1	1	1.1156	1.32697	0.481686	5	5	2.8665	0	0	0.7007	4	4	2.3968	1.988	1.1393
SERPIND1	100125764	serpin family D member 1	-	13	28	12.8477	11	21	12.8726	12	19	10.0498	11.9234	1.6226	5	5	2.8665	0	0	0.7007	4	4	2.3968	1.988	1.1393
ARPC2	540838	actin related protein 2/3 complex subunit 2	-	0	0	0.5484	0	0	0.7223	0	0	0.6198	0.630167	0.0874123	4	4	2.4077	0	0	0.7007	4	5	2.8535	1.9873	1.13631
DPP3	510200	dipeptidyl peptidase 3	-	2	2	1.4259	2	2	1.8782	1	1	1.1156	1.47323	0.383497	4	4	2.4077	0	0	0.7007	5	5	2.8535	1.9873	1.13631
CATHL4	282166	cathelicidin 4	-	3	3	1.8647	3	3	2.4563	2	2	1.6116	1.97753	0.433507	3	4	2.4077	0	0	0.7007	4	5	2.8535	1.9873	1.13631
SNX3	528265	sorting nexin 3	-	1	1	0.9871	0	0	0.7223	0	0	0.6198	0.7764	0.189532	3	3	1.949	4	4	2.9437	1	1	1.0271	1.97327	0.95853
LOXL4	281904	lysyl oxidase like 4	-	0	0	0.5484	1	1	1.3002	1	1	1.1156	0.988067	0.39179	1	3	1.949	1	4	2.9437	1	1	1.0271	1.97327	0.95853
PRADC1	511492	protease associated domain containing 1	C11H2orf7	2	2	1.4259	3	5	3.6126	3	4	2.6036	2.54737	1.09443	2	3	1.949	3	4	2.9437	1	1	1.0271	1.97327	0.95853
SPPL2B	504285	signal peptide peptidase like 2B	-	1	1	0.9871	2	2	1.8782	2	3	2.1075	1.6576	0.59188	1	2	1.4904	3	4	2.9437	2	2	1.4836	1.97257	0.841033
DNAH5	100298754	dynein axonemal heavy chain 5	-	1	4	2.3036	3	4	3.0344	3	6	3.5957	2.9779	0.6479	1	2	1.4904	2	4	2.9437	2	2	1.4836	1.97257	0.841033
SLC1A1	282353	solute carrier family 1 member 1	-	2	3	1.8647	1	3	2.4563	2	3	2.1075	2.14283	0.297379	1	1	1.0317	3	4	2.9437	2	3	1.9402	1.97187	0.956393
TECTB	538466	tectorin beta	-	1	1	0.9871	2	2	1.8782	1	1	1.1156	1.32697	0.481686	4	4	2.4077	3	3	2.3829	1	1	1.0271	1.93923	0.790028
CCT8	281047	chaperonin containing TCP1 subunit 8	-	0	0	0.5484	0	0	0.7223	0	0	0.6198	0.630167	0.0874123	3	3	1.949	3	3	2.3829	2	2	1.4836	1.9385	0.449742
SEPT11	535746	septin 11	-	0	0	0.5484	0	0	0.7223	1	1	1.1156	0.795433	0.290586	2	3	1.949	3	3	2.3829	2	2	1.4836	1.9385	0.449742
VPS29	513840	VPS29, retromer complex component	-	0	0	0.5484	1	1	1.3002	0	0	0.6198	0.8228	0.414979	1	3	1.949	2	3	2.3829	2	2	1.4836	1.9385	0.449742
DSC2	281128	desmocollin 2	-	1	1	0.9871	0	0	0.7223	1	2	1.6116	1.107	0.456613	2	3	1.949	1	3	2.3829	1	2	1.4836	1.9385	0.449742
C3H1orf123	517857	chromosome 3 open reading frame, human C1orf123	C1orf123	0	0	0.5484	3	3	2.4563	1	1	1.1156	1.37343	0.979734	2	3	1.949	3	3	2.3829	2	2	1.4836	1.9385	0.449742
APOA2	505394	apolipoprotein A2	-	2	3	1.8647	0	0	0.7223	2	4	2.6036	1.7302	0.947834	3	3	1.949	3	3	2.3829	2	2	1.4836	1.9385	0.449742
ARVCF	517045	ARVCF, delta catenin family member	-	1	2	1.4259	3	3	2.4563	2	2	1.6116	1.83127	0.5492	1	3	1.949	2	3	2.3829	1	2	1.4836	1.9385	0.449742
MAL2	511940	mal, T-cell differentiation protein 2	-	3	7	3.6204	1	2	1.8782	1	2	1.6116	2.37007	1.09099	1	3	1.949	1	3	2.3829	1	2	1.4836	1.9385	0.449742
CLCN6	520210	chloride voltage-gated channel 6	-	1	2	1.4259	1	2	1.8782	1	1	1.1156	1.47323	0.383497	1	2	1.4904	1	3	2.3829	1	3	1.9402	1.93783	0.446255
GSTP1	281806	glutathione S-transferase pi 1	-	3	3	1.8647	2	3	2.4563	2	2	1.6116	1.97753	0.433507	2	2	1.4904	3	3	2.3829	3	3	1.9402	1.93783	0.446255
C2CD4D	787419	C2 calcium dependent domain containing 4D	-	2	4	2.3036	1	2	1.8782	2	6	3.5957	2.5925	0.894455	1	2	1.4904	1	3	2.3829	1	3	1.9402	1.93783	0.446255
TGFB1	282089	transforming growth factor beta 1	-	2	4	2.3036	3	4	3.0344	6	9	5.0844	3.47413	1.44161	2	2	1.4904	3	3	2.3829	2	3	1.9402	1.93783	0.446255
CORO1B	510128	coronin 1B	-	0	0	0.5484	0	0	0.7223	0	0	0.6198	0.630167	0.0874123	1	1	1.0317	2	3	2.3829	3	4	2.3968	1.93713	0.784159
MAP2K2	510434	mitogen-activated protein kinase kinase 2	-	0	0	0.5484	0	0	0.7223	0	0	0.6198	0.630167	0.0874123	1	1	1.0317	3	3	2.3829	4	4	2.3968	1.93713	0.784159
HYOU1	282295	hypoxia up-regulated 1	GRP170|ORP150	2	2	1.4259	3	3	2.4563	3	3	2.1075	1.99657	0.524081	5	5	2.8665	2	2	1.8221	1	1	1.0271	1.90523	0.922514
TLR4	281536	toll like receptor 4	-	4	4	2.3036	1	1	1.3002	4	6	3.5957	2.39983	1.15077	4	5	2.8665	1	2	1.8221	1	1	1.0271	1.90523	0.922514
UBTD1	506002	ubiquitin domain containing 1	-	2	3	1.8647	2	2	1.8782	1	1	1.1156	1.6195	0.436442	2	4	2.4077	2	2	1.8221	1	2	1.4836	1.90447	0.467524
PLLP	613446	plasmolipin	-	1	1	0.9871	0	0	0.7223	0	0	0.6198	0.7764	0.189532	2	3	1.949	1	2	1.8221	2	3	1.9402	1.90377	0.0708621
GLO1	540335	glyoxalase I	-	1	1	0.9871	3	3	2.4563	0	0	0.6198	1.3544	0.971784	3	3	1.949	2	2	1.8221	3	3	1.9402	1.90377	0.0708621
SLC1A5	282355	solute carrier family 1 member 5	ASCT2	4	4	2.3036	3	3	2.4563	1	2	1.6116	2.12383	0.450129	3	3	1.949	2	2	1.8221	3	3	1.9402	1.90377	0.0708621
PLBD2	514347	phospholipase B domain containing 2	P76	2	3	1.8647	5	5	3.6126	4	4	2.6036	2.69363	0.877421	3	3	1.949	2	2	1.8221	3	3	1.9402	1.90377	0.0708621
DNM1	508794	dynamin 1	-	0	0	0.5484	0	0	0.7223	0	0	0.6198	0.630167	0.0874123	2	2	1.4904	1	2	1.8221	3	4	2.3968	1.9031	0.458597
EEF1G	326581	eukaryotic translation elongation factor 1 gamma	-	2	2	1.4259	0	0	0.7223	0	0	0.6198	0.922667	0.438816	4	6	3.3253	1	1	1.2614	1	1	1.0271	1.87127	1.26467
SRSF7	507066	serine and arginine rich splicing factor 7	SFRS7	1	4	2.3036	1	1	1.3002	0	0	0.6198	1.40787	0.847048	2	6	3.3253	1	1	1.2614	1	1	1.0271	1.87127	1.26467
RPS4Y1	286873	ribosomal protein S4, Y-linked 1	RPS4	2	4	2.3036	1	1	1.3002	1	2	1.6116	1.73847	0.51359	1	5	2.8665	1	1	1.2614	1	2	1.4836	1.8705	0.869687
RPS4X	614241	ribosomal protein S4, X-linked	RPS4	2	4	2.3036	1	1	1.3002	1	2	1.6116	1.73847	0.51359	1	5	2.8665	1	1	1.2614	1	2	1.4836	1.8705	0.869687
STX19	514487	syntaxin 19	-	0	0	0.5484	1	1	1.3002	0	0	0.6198	0.8228	0.414979	4	4	2.4077	1	1	1.2614	3	3	1.9402	1.86977	0.576387
DCXR	526937	dicarbonyl/L-xylulose reductase	-	0	0	0.5484	1	1	1.3002	0	0	0.6198	0.8228	0.414979	3	3	1.949	1	1	1.2614	4	4	2.3968	1.86907	0.571905
MAPK1	327672	mitogen-activated protein kinase 1	ERK2	2	2	1.4259	0	0	0.7223	0	0	0.6198	0.922667	0.438816	3	3	1.949	1	1	1.2614	4	4	2.3968	1.86907	0.571905
CAPZA2	493728	capping actin protein of muscle Z-line alpha subunit 2	-	3	3	1.8647	1	1	1.3002	0	0	0.6198	1.26157	0.623349	3	3	1.949	1	1	1.2614	4	4	2.3968	1.86907	0.571905
TTLL7	522221	tubulin tyrosine ligase like 7	-	3	3	1.8647	0	0	0.7223	2	2	1.6116	1.39953	0.599999	2	2	1.4904	2	5	3.5046	0	0	0.5706	1.8552	1.50063
SNX12	520739	sorting nexin 12	-	1	1	0.9871	0	0	0.7223	0	0	0.6198	0.7764	0.189532	1	1	1.0317	4	5	3.5046	1	1	1.0271	1.85447	1.42906
CSRP1	615329	cysteine and glycine rich protein 1	-	0	0	0.5484	4	5	3.6126	0	0	0.6198	1.5936	1.74887	1	1	1.0317	4	5	3.5046	1	1	1.0271	1.85447	1.42906
CPB2	508222	carboxypeptidase B2	CPU|TAFI|pCPB	10	10	4.9375	4	4	3.0344	8	8	4.5881	4.18667	1.01307	0	0	0.5732	5	5	3.5046	2	2	1.4836	1.8538	1.50035
MBL2	281297	mannose binding lectin 2	MBL	2	2	1.4259	1	1	1.3002	2	2	1.6116	1.4459	0.15666	5	5	2.8665	0	0	0.7007	3	3	1.9402	1.8358	1.08667
TMPRSS2	511037	transmembrane protease, serine 2	-	3	3	1.8647	3	4	3.0344	3	3	2.1075	2.33553	0.617292	5	5	2.8665	0	0	0.7007	3	3	1.9402	1.8358	1.08667
PSPH	533630	phosphoserine phosphatase	-	3	3	1.8647	2	2	1.8782	2	2	1.6116	1.78483	0.150176	4	4	2.4077	0	0	0.7007	4	4	2.3968	1.83507	0.982405
SCGB2A2	786072	secretoglobin, family 2A, member 2	-	4	4	2.3036	2	2	1.8782	4	4	2.6036	2.2618	0.364502	3	4	2.4077	0	0	0.7007	3	4	2.3968	1.83507	0.982405
BLVRA	504596	biliverdin reductase A	-	7	7	3.6204	1	1	1.3002	4	4	2.6036	2.50807	1.16305	4	4	2.4077	0	0	0.7007	4	4	2.3968	1.83507	0.982405
LOC527068	527068	aldo-keto reductase family 1 member C3 -like	-	5	5	2.7425	4	4	3.0344	3	3	2.1075	2.62813	0.473915	4	4	2.4077	0	0	0.7007	4	4	2.3968	1.83507	0.982405
LGALS3BP	531137	galectin 3 binding protein	-	6	10	4.9375	5	5	3.6126	6	7	4.0919	4.214	0.670836	4	4	2.4077	0	0	0.7007	4	4	2.3968	1.83507	0.982405
CORO1A	282196	coronin 1A	-	0	0	0.5484	0	0	0.7223	0	0	0.6198	0.630167	0.0874123	3	3	1.949	0	0	0.7007	5	5	2.8535	1.8344	1.08097
IMPA1	281865	inositol monophosphatase 1	-	3	3	1.8647	2	2	1.8782	1	1	1.1156	1.6195	0.436442	3	3	1.949	0	0	0.7007	4	5	2.8535	1.8344	1.08097
PITPNA	616550	phosphatidylinositol transfer protein alpha	-	5	6	3.1814	4	4	3.0344	3	3	2.1075	2.77443	0.582239	3	3	1.949	0	0	0.7007	5	5	2.8535	1.8344	1.08097
CST3	281102	cystatin C	-	3	4	2.3036	6	8	5.3475	4	7	4.0919	3.91433	1.5297	2	3	1.949	0	0	0.7007	4	5	2.8535	1.8344	1.08097
FCGR2B	282229	Fc fragment of IgG receptor IIb	CD32|FCGR2|fcRII	1	2	1.4259	2	3	2.4563	1	1	1.1156	1.66593	0.701841	1	1	1.0317	2	4	2.9437	2	2	1.4836	1.81967	0.999321
DBNL	514706	drebrin like	-	0	0	0.5484	1	1	1.3002	1	1	1.1156	0.988067	0.39179	2	3	1.949	3	3	2.3829	1	1	1.0271	1.78633	0.692383
SPCS3	767917	signal peptidase complex subunit 3	SPC22/23	4	4	2.3036	3	3	2.4563	2	2	1.6116	2.12383	0.450129	3	3	1.949	3	3	2.3829	1	1	1.0271	1.78633	0.692383
TRIM23	537285	tripartite motif containing 23	-	0	0	0.5484	0	0	0.7223	0	0	0.6198	0.630167	0.0874123	2	2	1.4904	2	3	2.3829	2	2	1.4836	1.78563	0.517259
PTPRF	512072	protein tyrosine phosphatase, receptor type F	-	0	0	0.5484	0	0	0.7223	1	1	1.1156	0.795433	0.290586	2	2	1.4904	3	3	2.3829	2	2	1.4836	1.78563	0.517259
NAGA	533357	alpha-N-acetylgalactosaminidase	-	4	4	2.3036	3	3	2.4563	4	4	2.6036	2.4545	0.150008	2	2	1.4904	3	3	2.3829	2	2	1.4836	1.78563	0.517259
DNM2	511691	dynamin 2	-	0	0	0.5484	1	1	1.3002	1	1	1.1156	0.988067	0.39179	1	1	1.0317	2	3	2.3829	2	3	1.9402	1.78493	0.688851
CPNE1	615677	copine 1	-	1	1	0.9871	1	1	1.3002	1	1	1.1156	1.1343	0.157385	1	1	1.0317	2	3	2.3829	2	3	1.9402	1.78493	0.688851
RHOU	781044	ras homolog family member U	-	2	2	1.4259	2	2	1.8782	1	1	1.1156	1.47323	0.383497	1	1	1.0317	3	3	2.3829	3	3	1.9402	1.78493	0.688851
CRP	527553	C-reactive protein	-	2	2	1.4259	3	3	2.4563	0	0	0.6198	1.50067	0.92053	1	1	1.0317	3	3	2.3829	3	3	1.9402	1.78493	0.688851
RPL7A	513128	ribosomal protein L7a	-	1	1	0.9871	1	1	1.3002	0	0	0.6198	0.969033	0.34056	2	5	2.8665	2	2	1.8221	0	0	0.5706	1.75307	1.14951
IDE	523752	insulin degrading enzyme	-	0	0	0.5484	0	0	0.7223	0	0	0.6198	0.630167	0.0874123	4	4	2.4077	2	2	1.8221	1	1	1.0271	1.7523	0.692942
CAPNS1	281664	calpain small subunit 1	CAPN4	0	0	0.5484	1	1	1.3002	0	0	0.6198	0.8228	0.414979	3	4	2.4077	2	2	1.8221	1	1	1.0271	1.7523	0.692942
PLCB3	515669	phospholipase C beta 3	-	2	2	1.4259	0	0	0.7223	0	0	0.6198	0.922667	0.438816	4	4	2.4077	2	2	1.8221	1	1	1.0271	1.7523	0.692942
RPSA	281898	ribosomal protein SA	LAMR1	3	5	2.7425	1	1	1.3002	1	1	1.1156	1.71943	0.890796	2	4	2.4077	1	2	1.8221	1	1	1.0271	1.7523	0.692942
VIM	280955	vimentin	-	1	2	1.4259	1	4	3.0344	2	2	1.6116	2.02397	0.879973	2	4	2.4077	2	2	1.8221	1	1	1.0271	1.7523	0.692942
PTGES3	493638	prostaglandin E synthase 3	CPGES	0	0	0.5484	0	0	0.7223	1	1	1.1156	0.795433	0.290586	3	3	1.949	2	2	1.8221	2	2	1.4836	1.75157	0.240584
SLC22A23	614701	solute carrier family 22 member 23	-	1	2	1.4259	1	1	1.3002	2	2	1.6116	1.4459	0.15666	1	3	1.949	1	2	1.8221	1	2	1.4836	1.75157	0.240584
BRB	280720	brain ribonuclease	BRN	1	5	2.7425	2	3	2.4563	2	4	2.6036	2.6008	0.143121	2	3	1.949	1	2	1.8221	1	2	1.4836	1.75157	0.240584
TMEM30A	505797	transmembrane protein 30A	-	0	0	0.5484	0	0	0.7223	0	0	0.6198	0.630167	0.0874123	2	2	1.4904	2	2	1.8221	3	3	1.9402	1.7509	0.2332
SEPT8	540614	septin 8	-	0	0	0.5484	0	0	0.7223	0	0	0.6198	0.630167	0.0874123	1	2	1.4904	2	2	1.8221	3	3	1.9402	1.7509	0.2332
ETF1	541077	eukaryotic translation termination factor 1	RRF1	0	0	0.5484	0	0	0.7223	0	0	0.6198	0.630167	0.0874123	2	2	1.4904	2	2	1.8221	3	3	1.9402	1.7509	0.2332
EFHD2	514259	EF-hand domain family member D2	-	0	0	0.5484	1	1	1.3002	0	0	0.6198	0.8228	0.414979	2	2	1.4904	2	2	1.8221	3	3	1.9402	1.7509	0.2332
ACP1	280977	acid phosphatase 1	-	2	2	1.4259	0	0	0.7223	1	1	1.1156	1.08793	0.352615	2	2	1.4904	2	2	1.8221	3	3	1.9402	1.7509	0.2332
PHPT1	618691	phosphohistidine phosphatase 1	PHP|PHP14	1	1	0.9871	1	2	1.8782	1	1	1.1156	1.32697	0.481686	2	2	1.4904	1	2	1.8221	3	3	1.9402	1.7509	0.2332
NUDT12	617720	nudix hydrolase 12	-	2	2	1.4259	0	0	0.7223	1	3	2.1075	1.41857	0.692629	2	2	1.4904	1	2	1.8221	1	3	1.9402	1.7509	0.2332
CCT2	505313	chaperonin containing TCP1 subunit 2	-	0	0	0.5484	0	0	0.7223	0	0	0.6198	0.630167	0.0874123	1	1	1.0317	2	2	1.8221	4	4	2.3968	1.7502	0.685384
HNRNPK	528135	heterogeneous nuclear ribonucleoprotein K	HNRPK	1	1	0.9871	0	0	0.7223	2	2	1.6116	1.107	0.456613	1	5	2.8665	1	1	1.2614	1	1	1.0271	1.71833	1.00122
PKNOX2	617454	PBX/knotted 1 homeobox 2	-	0	0	0.5484	1	1	1.3002	1	1	1.1156	0.988067	0.39179	1	4	2.4077	1	1	1.2614	1	2	1.4836	1.71757	0.607911
ATOX1	613998	antioxidant 1 copper chaperone	-	2	2	1.4259	0	0	0.7223	2	2	1.6116	1.25327	0.469111	3	4	2.4077	1	1	1.2614	2	2	1.4836	1.71757	0.607911
PLD6	526651	phospholipase D family member 6	mitoPLD	1	2	1.4259	1	1	1.3002	2	2	1.6116	1.4459	0.15666	2	4	2.4077	1	1	1.2614	1	2	1.4836	1.71757	0.607911
VTN	507525	vitronectin	-	6	7	3.6204	4	6	4.1908	7	9	5.0844	4.29853	0.737922	4	4	2.4077	1	1	1.2614	2	2	1.4836	1.71757	0.607911
TWF1	506683	twinfilin actin binding protein 1	PTK9	0	0	0.5484	0	0	0.7223	0	0	0.6198	0.630167	0.0874123	2	3	1.949	1	1	1.2614	2	3	1.9402	1.71687	0.39447
ATXN1	616399	ataxin 1	-	1	1	0.9871	0	0	0.7223	1	1	1.1156	0.941667	0.200548	2	3	1.949	1	1	1.2614	2	3	1.9402	1.71687	0.39447
EFTUD2	509425	elongation factor Tu GTP binding domain containing 2	-	2	3	1.8647	1	1	1.3002	1	2	1.6116	1.59217	0.282751	1	3	1.949	1	1	1.2614	1	3	1.9402	1.71687	0.39447
THUMPD2	509460	THUMP domain containing 2	-	1	2	1.4259	1	2	1.8782	0	0	0.6198	1.30797	0.637435	1	2	1.4904	1	1	1.2614	1	4	2.3968	1.7162	0.600435
OLFML3	505318	olfactomedin like 3	-	8	9	4.4984	2	2	1.8782	5	5	3.0996	3.15873	1.3111	1	1	1.0317	5	5	3.5046	0	0	0.5706	1.7023	1.57777
P4HA2	507327	prolyl 4-hydroxylase subunit alpha 2	-	4	5	2.7425	4	5	3.6126	2	2	1.6116	2.65557	1.00333	0	0	0.5732	4	5	3.5046	1	1	1.0271	1.70163	1.57782
ARPC1B	326600	actin related protein 2/3 complex subunit 1B	-	0	0	0.5484	0	0	0.7223	1	1	1.1156	0.795433	0.290586	4	4	2.4077	0	0	0.7007	3	3	1.9402	1.68287	0.882115
HIST1H1E	515957	histone cluster 1, H1e	-	0	0	0.5484	1	1	1.3002	1	2	1.6116	1.1534	0.546591	2	4	2.4077	0	0	0.7007	1	3	1.9402	1.68287	0.882115
HIST1H1A	618164	histone cluster 1, H1a	-	0	0	0.5484	1	1	1.3002	1	2	1.6116	1.1534	0.546591	2	4	2.4077	0	0	0.7007	1	3	1.9402	1.68287	0.882115
HAGH	509274	hydroxyacylglutathione hydrolase	-	1	1	0.9871	2	2	1.8782	1	1	1.1156	1.32697	0.481686	4	4	2.4077	0	0	0.7007	3	3	1.9402	1.68287	0.882115
SBDS	513237	SBDS, ribosome maturation factor	-	1	1	0.9871	2	2	1.8782	3	3	2.1075	1.6576	0.59188	4	4	2.4077	0	0	0.7007	3	3	1.9402	1.68287	0.882115
RGS14	532605	regulator of G protein signaling 14	-	2	4	2.3036	1	2	1.8782	1	2	1.6116	1.93113	0.349024	2	4	2.4077	0	0	0.7007	1	3	1.9402	1.68287	0.882115
LOC100850276	100850276	NKG2D ligand 3-like	-	4	5	2.7425	3	3	2.4563	1	1	1.1156	2.1048	0.868542	3	4	2.4077	0	0	0.7007	3	3	1.9402	1.68287	0.882115
PTRHD1	617088	peptidyl-tRNA hydrolase domain containing 1	C11H2orf79	2	2	1.4259	3	3	2.4563	4	4	2.6036	2.16193	0.641664	3	4	2.4077	0	0	0.7007	2	3	1.9402	1.68287	0.882115
CTSZ	404187	cathepsin Z	-	7	10	4.9375	5	7	4.7691	5	9	5.0844	4.93033	0.157772	3	4	2.4077	0	0	0.7007	3	3	1.9402	1.68287	0.882115
PRKACA	282322	protein kinase cAMP-activated catalytic subunit alpha	-	0	0	0.5484	0	0	0.7223	0	0	0.6198	0.630167	0.0874123	3	3	1.949	0	0	0.7007	4	4	2.3968	1.68217	0.87897
PRKACB	282323	protein kinase cAMP-activated catalytic subunit beta	-	0	0	0.5484	0	0	0.7223	0	0	0.6198	0.630167	0.0874123	3	3	1.949	0	0	0.7007	4	4	2.3968	1.68217	0.87897
AAMDC	533224	adipogenesis associated Mth938 domain containing	C11orf67|C29H11orf67	2	2	1.4259	1	1	1.3002	1	1	1.1156	1.28057	0.156079	3	3	1.949	0	0	0.7007	3	4	2.3968	1.68217	0.87897
TXNDC17	404159	thioredoxin domain containing 17	TXNL5	2	2	1.4259	2	2	1.8782	1	1	1.1156	1.47323	0.383497	3	3	1.949	0	0	0.7007	4	4	2.3968	1.68217	0.87897
MIEN1	505710	migration and invasion enhancer 1	C17orf37|C19H17orf37	1	1	0.9871	3	3	2.4563	1	1	1.1156	1.51967	0.813689	3	3	1.949	0	0	0.7007	4	4	2.3968	1.68217	0.87897
GRN	767942	granulin precursor	-	10	16	7.5728	9	11	7.0831	10	12	6.5735	7.07647	0.499683	2	2	1.4904	0	0	0.7007	4	5	2.8535	1.68153	1.08905
PLS3	505687	plastin 3	-	1	1	0.9871	2	2	1.8782	0	0	0.6198	1.1617	0.647114	1	1	1.0317	0	0	0.7007	4	6	3.3102	1.68087	1.42072
LRRC10B	520410	leucine rich repeat containing 10B	-	0	0	0.5484	0	0	0.7223	0	0	0.6198	0.630167	0.0874123	1	1	1.0317	2	4	2.9437	1	1	1.0271	1.6675	1.10522
BLVRB	281650	biliverdin reductase B	-	0	0	0.5484	3	3	2.4563	0	0	0.6198	1.20817	1.0815	1	1	1.0317	4	4	2.9437	1	1	1.0271	1.6675	1.10522
LOC513329	513329	major allergen Equ c 1	-	2	3	1.8647	5	5	3.6126	1	1	1.1156	2.19763	1.28136	1	1	1.0317	3	4	2.9437	1	1	1.0271	1.6675	1.10522
SPTAN1	540108	spectrin alpha, non-erythrocytic 1	-	0	0	0.5484	0	0	0.7223	0	0	0.6198	0.630167	0.0874123	0	0	0.5732	4	4	2.9437	2	2	1.4836	1.66683	1.19583
SEC24D	504422	SEC24 homolog D, COPII coat complex component	-	0	0	0.5484	0	0	0.7223	0	0	0.6198	0.630167	0.0874123	3	3	1.949	2	3	2.3829	0	0	0.5706	1.63417	0.946281
FSCB	767821	fibrous sheath CABYR binding protein	-	1	1	0.9871	1	1	1.3002	1	1	1.1156	1.1343	0.157385	3	3	1.949	1	3	2.3829	0	0	0.5706	1.63417	0.946281
FERMT2	616981	fermitin family member 2	-	0	0	0.5484	0	0	0.7223	0	0	0.6198	0.630167	0.0874123	2	2	1.4904	3	3	2.3829	1	1	1.0271	1.63347	0.689129
RBM22	512330	RNA binding motif protein 22	-	0	0	0.5484	1	2	1.8782	0	0	0.6198	1.01547	0.748001	1	2	1.4904	1	3	2.3829	1	1	1.0271	1.63347	0.689129
PPIH	513428	peptidylprolyl isomerase H	-	2	2	1.4259	1	1	1.3002	1	1	1.1156	1.28057	0.156079	2	2	1.4904	3	3	2.3829	1	1	1.0271	1.63347	0.689129
VWA1	505917	von Willebrand factor A domain containing 1	-	2	2	1.4259	1	1	1.3002	2	2	1.6116	1.4459	0.15666	2	2	1.4904	3	3	2.3829	1	1	1.0271	1.63347	0.689129
MAN1A1	530027	mannosidase alpha class 1A member 1	-	5	7	3.6204	5	5	3.6126	4	5	3.0996	3.4442	0.298458	2	2	1.4904	3	3	2.3829	1	1	1.0271	1.63347	0.689129
CDC6	515301	cell division cycle 6	-	0	0	0.5484	0	0	0.7223	0	0	0.6198	0.630167	0.0874123	1	1	1.0317	3	3	2.3829	2	2	1.4836	1.63273	0.687834
RPS19	516063	ribosomal protein S19	-	0	0	0.5484	1	1	1.3002	1	1	1.1156	0.988067	0.39179	1	1	1.0317	2	3	2.3829	2	2	1.4836	1.63273	0.687834
METTL26	514636	methyltransferase like 26	C25H16orf13	0	0	0.5484	3	3	2.4563	1	1	1.1156	1.37343	0.979734	1	1	1.0317	3	3	2.3829	2	2	1.4836	1.63273	0.687834
PSMB1	514237	proteasome subunit beta 1	-	0	0	0.5484	0	0	0.7223	0	0	0.6198	0.630167	0.0874123	0	0	0.5732	3	3	2.3829	3	3	1.9402	1.6321	0.94337
KCNMA1	282573	potassium calcium-activated channel subfamily M alpha 1	-	2	2	1.4259	0	0	0.7223	0	0	0.6198	0.922667	0.438816	0	0	0.5732	3	3	2.3829	3	3	1.9402	1.6321	0.94337
RNF128	535869	ring finger protein 128, E3 ubiquitin protein ligase	-	0	0	0.5484	1	1	1.3002	1	1	1.1156	0.988067	0.39179	3	4	2.4077	2	2	1.8221	0	0	0.5706	1.60013	0.938449
PIP4K2B	539211	phosphatidylinositol-5-phosphate 4-kinase type 2 beta	-	0	0	0.5484	0	0	0.7223	0	0	0.6198	0.630167	0.0874123	3	3	1.949	2	2	1.8221	1	1	1.0271	1.5994	0.499671
LOC510369	510369	hypoxanthine-guanine phosphoribosyltransferase	-	1	1	0.9871	1	1	1.3002	0	0	0.6198	0.969033	0.34056	3	3	1.949	2	2	1.8221	1	1	1.0271	1.5994	0.499671
GNG7	618399	G protein subunit gamma 7	-	2	2	1.4259	0	0	0.7223	2	3	2.1075	1.41857	0.692629	3	3	1.949	2	2	1.8221	1	1	1.0271	1.5994	0.499671
SERPINA5	338050	serpin family A member 5	-	4	4	2.3036	2	2	1.8782	5	6	3.5957	2.5925	0.894455	3	3	1.949	2	2	1.8221	1	1	1.0271	1.5994	0.499671
LOC511240	511240	protein HP-25 homolog 1	HP-25	3	3	1.8647	4	6	4.1908	5	8	4.5881	3.54787	1.47114	2	3	1.949	2	2	1.8221	1	1	1.0271	1.5994	0.499671
ACY1	768058	aminoacylase 1	-	0	0	0.5484	0	0	0.7223	0	0	0.6198	0.630167	0.0874123	2	2	1.4904	2	2	1.8221	2	2	1.4836	1.5987	0.1935
ACTR1B	100125305	ARP1 actin related protein 1 homolog B	-	0	0	0.5484	0	0	0.7223	0	0	0.6198	0.630167	0.0874123	2	2	1.4904	2	2	1.8221	2	2	1.4836	1.5987	0.1935
OSBPL2	505328	oxysterol binding protein like 2	-	0	0	0.5484	0	0	0.7223	1	1	1.1156	0.795433	0.290586	2	2	1.4904	2	2	1.8221	2	2	1.4836	1.5987	0.1935
RASEF	513223	RAS and EF-hand domain containing	-	0	0	0.5484	0	0	0.7223	1	1	1.1156	0.795433	0.290586	2	2	1.4904	2	2	1.8221	2	2	1.4836	1.5987	0.1935
MFSD6	534463	major facilitator superfamily domain containing 6	-	1	1	0.9871	0	0	0.7223	1	1	1.1156	0.941667	0.200548	2	2	1.4904	2	2	1.8221	2	2	1.4836	1.5987	0.1935
GNG5	287018	G protein subunit gamma 5	-	1	1	0.9871	0	0	0.7223	1	2	1.6116	1.107	0.456613	2	2	1.4904	2	2	1.8221	2	2	1.4836	1.5987	0.1935
UBE2G2	614471	ubiquitin conjugating enzyme E2 G2	-	1	1	0.9871	0	0	0.7223	2	2	1.6116	1.107	0.456613	2	2	1.4904	2	2	1.8221	2	2	1.4836	1.5987	0.1935
GFPT2	530101	glutamine-fructose-6-phosphate transaminase 2	-	0	0	0.5484	2	2	1.8782	1	1	1.1156	1.18073	0.667288	2	2	1.4904	1	2	1.8221	2	2	1.4836	1.5987	0.1935
TRMO	507596	tRNA methyltransferase O	C8H9orf156|NAP1	1	3	1.8647	1	1	1.3002	0	0	0.6198	1.26157	0.623349	1	2	1.4904	1	2	1.8221	1	2	1.4836	1.5987	0.1935
HINT3	281817	histidine triad nucleotide binding protein 3	-	1	2	1.4259	1	2	1.8782	1	1	1.1156	1.47323	0.383497	1	2	1.4904	2	2	1.8221	1	2	1.4836	1.5987	0.1935
APH1A	539247	aph-1 homolog A, gamma-secretase subunit	-	1	1	0.9871	2	2	1.8782	1	2	1.6116	1.4923	0.457372	1	2	1.4904	1	2	1.8221	1	2	1.4836	1.5987	0.1935
LOC512149	512149	myeloid-associated differentiation marker	-	1	3	1.8647	1	1	1.3002	1	3	2.1075	1.75747	0.414195	1	2	1.4904	1	2	1.8221	1	2	1.4836	1.5987	0.1935
UQCC3	515452	ubiquinol-cytochrome c reductase complex assembly factor 3	C29H11orf83	2	4	2.3036	1	2	1.8782	1	2	1.6116	1.93113	0.349024	1	2	1.4904	1	2	1.8221	1	2	1.4836	1.5987	0.1935
CATHL3	281037	cathelicidin antimicrobial peptide	BAC7|CAMP|PR-59|PR59	1	2	1.4259	2	3	2.4563	2	3	2.1075	1.99657	0.524081	1	2	1.4904	1	2	1.8221	2	2	1.4836	1.5987	0.1935
ZMYND10	528799	zinc finger MYND-type containing 10	-	2	5	2.7425	1	3	2.4563	1	1	1.1156	2.1048	0.868542	1	2	1.4904	1	2	1.8221	1	2	1.4836	1.5987	0.1935
LGMN	281281	legumain	-	6	7	3.6204	4	4	3.0344	5	5	3.0996	3.25147	0.321164	2	2	1.4904	2	2	1.8221	2	2	1.4836	1.5987	0.1935
NECTIN2	505580	nectin cell adhesion molecule 2	PVRL2|prr2	7	8	4.0594	5	5	3.6126	5	5	3.0996	3.59053	0.48028	2	2	1.4904	2	2	1.8221	2	2	1.4836	1.5987	0.1935
RIT1	533646	Ras like without CAAX 1	-	1	1	0.9871	2	2	1.8782	0	0	0.6198	1.1617	0.647114	3	4	2.4077	1	1	1.2614	1	1	1.0271	1.5654	0.7388
MYO1A	281936	myosin IA	-	0	0	0.5484	0	0	0.7223	0	0	0.6198	0.630167	0.0874123	2	3	1.949	1	1	1.2614	1	2	1.4836	1.56467	0.350895
HARS2	615182	histidyl-tRNA synthetase 2, mitochondrial	-	0	0	0.5484	0	0	0.7223	0	0	0.6198	0.630167	0.0874123	3	3	1.949	1	1	1.2614	2	2	1.4836	1.56467	0.350895
LIN7B	616283	lin-7 homolog B, crumbs cell polarity complex component	-	0	0	0.5484	1	1	1.3002	1	1	1.1156	0.988067	0.39179	3	3	1.949	1	1	1.2614	2	2	1.4836	1.56467	0.350895
RPS15A	337888	ribosomal protein S15a	-	0	0	0.5484	1	2	1.8782	0	0	0.6198	1.01547	0.748001	2	3	1.949	1	1	1.2614	2	2	1.4836	1.56467	0.350895
LOC619131	619131	40S ribosomal protein S15a	-	0	0	0.5484	1	2	1.8782	0	0	0.6198	1.01547	0.748001	2	3	1.949	1	1	1.2614	2	2	1.4836	1.56467	0.350895
KPTN	533926	kaptin, actin binding protein	-	1	1	0.9871	1	1	1.3002	1	1	1.1156	1.1343	0.157385	3	3	1.949	1	1	1.2614	2	2	1.4836	1.56467	0.350895
RPS12	326582	ribosomal protein S12	-	2	2	1.4259	1	1	1.3002	1	1	1.1156	1.28057	0.156079	3	3	1.949	1	1	1.2614	2	2	1.4836	1.56467	0.350895
HSTN	100302500	histatherin	-	1	1	0.9871	1	1	1.3002	1	2	1.6116	1.29963	0.31225	1	3	1.949	1	1	1.2614	1	2	1.4836	1.56467	0.350895
LOC526524	526524	FK506 binding protein 1A, 12kDa-like	-	1	3	1.8647	1	2	1.8782	1	3	2.1075	1.95013	0.136451	1	3	1.949	1	1	1.2614	1	2	1.4836	1.56467	0.350895
GRB2	535298	growth factor receptor bound protein 2	-	3	3	1.8647	7	8	5.3475	2	2	1.6116	2.94127	2.0877	3	3	1.949	1	1	1.2614	2	2	1.4836	1.56467	0.350895
PTGDS	286858	prostaglandin D2 synthase	-	5	5	2.7425	4	5	3.6126	4	5	3.0996	3.15157	0.437372	3	3	1.949	1	1	1.2614	2	2	1.4836	1.56467	0.350895
CALM	326597	calmodulin-like	CALM2	1	1	0.9871	0	0	0.7223	0	0	0.6198	0.7764	0.189532	1	2	1.4904	1	1	1.2614	2	3	1.9402	1.564	0.345333
GBP6	536917	guanylate binding protein family, member 6	-	0	0	0.5484	0	0	0.7223	1	1	1.1156	0.795433	0.290586	1	2	1.4904	1	1	1.2614	2	3	1.9402	1.564	0.345333
GCK	616576	glucokinase	-	0	0	0.5484	0	0	0.7223	1	1	1.1156	0.795433	0.290586	2	2	1.4904	1	1	1.2614	3	3	1.9402	1.564	0.345333
MYL12A	531505	myosin, light chain 12A, regulatory, non-sarcomeric	MRCL3|MRLC2|MYL9	0	0	0.5484	1	1	1.3002	0	0	0.6198	0.8228	0.414979	2	2	1.4904	1	1	1.2614	3	3	1.9402	1.564	0.345333
MYL12B	614055	myosin, light chain 12B, regulatory	MRLC2	0	0	0.5484	1	1	1.3002	0	0	0.6198	0.8228	0.414979	2	2	1.4904	1	1	1.2614	3	3	1.9402	1.564	0.345333
LANCL1	540559	LanC like 1	-	1	1	0.9871	1	1	1.3002	2	2	1.6116	1.29963	0.31225	2	2	1.4904	1	1	1.2614	3	3	1.9402	1.564	0.345333
RPL27	404137	ribosomal protein L27	-	0	0	0.5484	1	2	1.8782	1	2	1.6116	1.34607	0.703543	2	2	1.4904	1	1	1.2614	2	3	1.9402	1.564	0.345333
CTSB	281105	cathepsin B	CATB	7	8	4.0594	1	1	1.3002	6	6	3.5957	2.9851	1.47747	2	2	1.4904	1	1	1.2614	3	3	1.9402	1.564	0.345333
ATP5F1B	327675	ATP synthase F1 subunit beta	ATP5B	2	3	1.8647	0	0	0.7223	0	0	0.6198	1.06893	0.691057	4	5	2.8665	0	0	0.7007	1	1	1.0271	1.53143	1.16766
SH2D4A	506242	SH2 domain containing 4A	-	0	0	0.5484	0	0	0.7223	0	0	0.6198	0.630167	0.0874123	3	4	2.4077	0	0	0.7007	2	2	1.4836	1.53067	0.854473
PSMA1	515503	proteasome subunit alpha 1	-	0	0	0.5484	0	0	0.7223	0	0	0.6198	0.630167	0.0874123	4	4	2.4077	0	0	0.7007	2	2	1.4836	1.53067	0.854473
RACK1	327682	receptor for activated C kinase 1	GNB2L1	1	1	0.9871	0	0	0.7223	0	0	0.6198	0.7764	0.189532	4	4	2.4077	0	0	0.7007	2	2	1.4836	1.53067	0.854473
VPS26A	510574	VPS26, retromer complex component A	-	1	1	0.9871	0	0	0.7223	0	0	0.6198	0.7764	0.189532	4	4	2.4077	0	0	0.7007	2	2	1.4836	1.53067	0.854473
SH3GL1	512719	SH3 domain containing GRB2 like 1, endophilin A2	-	0	0	0.5484	0	0	0.7223	1	1	1.1156	0.795433	0.290586	4	4	2.4077	0	0	0.7007	2	2	1.4836	1.53067	0.854473
CHMP2B	615954	charged multivesicular body protein 2B	-	0	0	0.5484	1	1	1.3002	0	0	0.6198	0.8228	0.414979	3	4	2.4077	0	0	0.7007	2	2	1.4836	1.53067	0.854473
NDRG2	515063	NDRG family member 2	-	2	2	1.4259	0	0	0.7223	0	0	0.6198	0.922667	0.438816	2	4	2.4077	0	0	0.7007	2	2	1.4836	1.53067	0.854473
ISOC1	540524	isochorismatase domain containing 1	-	2	2	1.4259	0	0	0.7223	0	0	0.6198	0.922667	0.438816	3	3	1.949	0	0	0.7007	2	3	1.9402	1.52997	0.718179
DBI	768330	diazepam binding inhibitor, acyl-CoA binding protein	ACBP|EP	2	2	1.4259	0	0	0.7223	1	1	1.1156	1.08793	0.352615	3	3	1.949	0	0	0.7007	2	3	1.9402	1.52997	0.718179
CRYZ	281093	crystallin zeta	-	3	3	1.8647	0	0	0.7223	1	1	1.1156	1.2342	0.580361	3	3	1.949	0	0	0.7007	3	3	1.9402	1.52997	0.718179
IDI1	514293	isopentenyl-diphosphate delta isomerase 1	-	3	3	1.8647	1	1	1.3002	0	0	0.6198	1.26157	0.623349	3	3	1.949	0	0	0.7007	3	3	1.9402	1.52997	0.718179
LOC782922	782922	prostaglandin F synthetase II-like	-	4	4	2.3036	2	2	1.8782	2	2	1.6116	1.93113	0.349024	3	3	1.949	0	0	0.7007	3	3	1.9402	1.52997	0.718179
GUSB	515687	glucuronidase beta	-	4	4	2.3036	4	4	3.0344	0	0	0.6198	1.98593	1.23825	3	3	1.949	0	0	0.7007	3	3	1.9402	1.52997	0.718179
GLRX	515416	glutaredoxin	GLRXL	3	4	2.3036	2	2	1.8782	4	5	3.0996	2.42713	0.62	3	3	1.949	0	0	0.7007	2	3	1.9402	1.52997	0.718179
ATP6AP2	513520	ATPase H+ transporting accessory protein 2	-	5	5	2.7425	4	4	3.0344	3	3	2.1075	2.62813	0.473915	3	3	1.949	0	0	0.7007	3	3	1.9402	1.52997	0.718179
NARS	616033	asparaginyl-tRNA synthetase	-	0	0	0.5484	0	0	0.7223	0	0	0.6198	0.630167	0.0874123	1	1	1.0317	0	0	0.7007	5	5	2.8535	1.52863	1.15924
LAMB3	529939	laminin subunit beta 3	-	0	0	0.5484	0	0	0.7223	0	0	0.6198	0.630167	0.0874123	0	0	0.5732	0	0	0.7007	2	6	3.3102	1.52803	1.54472
ERAP1	514617	endoplasmic reticulum aminopeptidase 1	-	9	9	4.4984	1	1	1.3002	13	18	9.553	5.1172	4.16105	2	2	1.4904	3	3	2.3829	0	0	0.5706	1.4813	0.906184
RPL26	337890	ribosomal protein L26	-	0	0	0.5484	0	0	0.7223	0	0	0.6198	0.630167	0.0874123	1	1	1.0317	3	3	2.3829	1	1	1.0271	1.48057	0.781447
PRKCA	282001	protein kinase C alpha	PKRCA	0	0	0.5484	0	0	0.7223	1	1	1.1156	0.795433	0.290586	1	1	1.0317	2	3	2.3829	1	1	1.0271	1.48057	0.781447
RAB24	617635	RAB24, member RAS oncogene family	-	0	0	0.5484	1	1	1.3002	0	0	0.6198	0.8228	0.414979	1	1	1.0317	3	3	2.3829	1	1	1.0271	1.48057	0.781447
STAMBP	532672	STAM binding protein	-	0	0	0.5484	2	2	1.8782	0	0	0.6198	1.01547	0.748001	1	1	1.0317	3	3	2.3829	1	1	1.0271	1.48057	0.781447
BAG6	508605	BCL2 associated athanogene 6	BAT3	1	1	0.9871	0	0	0.7223	2	2	1.6116	1.107	0.456613	1	1	1.0317	3	3	2.3829	1	1	1.0271	1.48057	0.781447
LOC515358	515358	uncharacterized LOC515358	-	2	2	1.4259	1	1	1.3002	0	0	0.6198	1.1153	0.433694	1	1	1.0317	3	3	2.3829	1	1	1.0271	1.48057	0.781447
RAB9B	511866	RAB9B, member RAS oncogene family	-	1	1	0.9871	3	3	2.4563	1	1	1.1156	1.51967	0.813689	1	1	1.0317	3	3	2.3829	1	1	1.0271	1.48057	0.781447
CL43	431784	collectin-43	CL-43	2	2	1.4259	3	3	2.4563	3	3	2.1075	1.99657	0.524081	1	1	1.0317	3	3	2.3829	1	1	1.0271	1.48057	0.781447
CRYAB	281719	crystallin alpha B	-	0	0	0.5484	0	0	0.7223	0	0	0.6198	0.630167	0.0874123	0	0	0.5732	3	3	2.3829	2	2	1.4836	1.4799	0.904856
AARS	510933	alanyl-tRNA synthetase	AlaRS	0	0	0.5484	0	0	0.7223	0	0	0.6198	0.630167	0.0874123	0	0	0.5732	3	3	2.3829	2	2	1.4836	1.4799	0.904856
DDB1	511951	damage specific DNA binding protein 1	-	0	0	0.5484	0	0	0.7223	0	0	0.6198	0.630167	0.0874123	0	0	0.5732	3	3	2.3829	1	2	1.4836	1.4799	0.904856
VAT1L	618809	vesicle amine transport 1 like	-	1	1	0.9871	0	0	0.7223	0	0	0.6198	0.7764	0.189532	0	0	0.5732	3	3	2.3829	2	2	1.4836	1.4799	0.904856
PHRF1	100126170	PHD and ring finger domains 1	-	1	1	0.9871	0	0	0.7223	0	0	0.6198	0.7764	0.189532	0	0	0.5732	3	3	2.3829	2	2	1.4836	1.4799	0.904856
ICAM3	281840	intercellular adhesion molecule 3	-	1	1	0.9871	0	0	0.7223	1	1	1.1156	0.941667	0.200548	3	3	1.949	2	2	1.8221	0	0	0.5706	1.44723	0.761834
RPS11	539196	ribosomal protein S11	-	1	1	0.9871	0	0	0.7223	1	2	1.6116	1.107	0.456613	2	3	1.949	2	2	1.8221	0	0	0.5706	1.44723	0.761834
OCLN	512405	occludin	-	2	3	1.8647	3	3	2.4563	1	1	1.1156	1.8122	0.67189	2	3	1.949	2	2	1.8221	0	0	0.5706	1.44723	0.761834
DHRS9	282851	dehydrogenase/reductase 9	RDHL	0	0	0.5484	0	0	0.7223	0	0	0.6198	0.630167	0.0874123	1	2	1.4904	1	2	1.8221	1	1	1.0271	1.44653	0.399311
ARPC5	614345	actin related protein 2/3 complex subunit 5	-	0	0	0.5484	0	0	0.7223	0	0	0.6198	0.630167	0.0874123	1	2	1.4904	2	2	1.8221	1	1	1.0271	1.44653	0.399311
NEDD8	286796	neural precursor cell expressed, developmentally down-regulated 8	-	1	1	0.9871	0	0	0.7223	0	0	0.6198	0.7764	0.189532	2	2	1.4904	2	2	1.8221	1	1	1.0271	1.44653	0.399311
GGCT	533374	gamma-glutamylcyclotransferase	C7orf24	1	1	0.9871	0	0	0.7223	0	0	0.6198	0.7764	0.189532	1	2	1.4904	1	2	1.8221	1	1	1.0271	1.44653	0.399311
PSMB3	533874	proteasome subunit beta 3	-	0	0	0.5484	1	1	1.3002	0	0	0.6198	0.8228	0.414979	2	2	1.4904	2	2	1.8221	1	1	1.0271	1.44653	0.399311
LYPLA1	539992	lysophospholipase I	-	1	1	0.9871	0	0	0.7223	1	1	1.1156	0.941667	0.200548	2	2	1.4904	2	2	1.8221	1	1	1.0271	1.44653	0.399311
SH3BGR	617797	SH3 domain binding glutamate rich protein	-	0	0	0.5484	1	1	1.3002	1	1	1.1156	0.988067	0.39179	2	2	1.4904	1	2	1.8221	1	1	1.0271	1.44653	0.399311
PUDP	617253	pseudouridine 5'-phosphatase	HDHD1|HDHD1A	0	0	0.5484	3	3	2.4563	0	0	0.6198	1.20817	1.0815	2	2	1.4904	2	2	1.8221	1	1	1.0271	1.44653	0.399311
TMEM125	509101	transmembrane protein 125	-	3	3	1.8647	0	0	0.7223	1	1	1.1156	1.2342	0.580361	2	2	1.4904	2	2	1.8221	1	1	1.0271	1.44653	0.399311
DPM3	509745	dolichyl-phosphate mannosyltransferase subunit 3	-	3	4	2.3036	0	0	0.7223	1	1	1.1156	1.3805	0.82326	2	2	1.4904	2	2	1.8221	1	1	1.0271	1.44653	0.399311
CBFB	614678	core-binding factor beta subunit	-	2	3	1.8647	3	3	2.4563	0	0	0.6198	1.64693	0.937417	2	2	1.4904	2	2	1.8221	1	1	1.0271	1.44653	0.399311
RHOT2	352959	ras homolog family member T2	MIRO-2|MIRO2	1	3	1.8647	1	2	1.8782	1	2	1.6116	1.78483	0.150176	1	2	1.4904	1	2	1.8221	1	1	1.0271	1.44653	0.399311
UFM1	530547	ubiquitin fold modifier 1	-	0	0	0.5484	0	0	0.7223	0	0	0.6198	0.630167	0.0874123	1	1	1.0317	2	2	1.8221	2	2	1.4836	1.4458	0.396553
AHCYL2	532836	adenosylhomocysteinase like 2	IRBIT2	0	0	0.5484	0	0	0.7223	0	0	0.6198	0.630167	0.0874123	1	1	1.0317	2	2	1.8221	2	2	1.4836	1.4458	0.396553
PDCD6	100125927	programmed cell death 6	-	1	1	0.9871	1	1	1.3002	1	1	1.1156	1.1343	0.157385	1	1	1.0317	2	2	1.8221	2	2	1.4836	1.4458	0.396553
HCK	280814	HCK proto-oncogene, Src family tyrosine kinase	-	2	2	1.4259	1	1	1.3002	1	1	1.1156	1.28057	0.156079	1	1	1.0317	2	2	1.8221	2	2	1.4836	1.4458	0.396553
NEU1	505554	neuraminidase 1	-	3	3	1.8647	2	2	1.8782	2	2	1.6116	1.78483	0.150176	1	1	1.0317	2	2	1.8221	2	2	1.4836	1.4458	0.396553
BTF3	281031	basic transcription factor 3	-	1	4	2.3036	1	3	2.4563	0	0	0.6198	1.79323	1.01909	0	0	0.5732	1	2	1.8221	1	3	1.9402	1.44517	0.757451
PSMD2	539784	proteasome 26S subunit, non-ATPase 2	-	0	0	0.5484	0	0	0.7223	0	0	0.6198	0.630167	0.0874123	3	3	1.949	1	1	1.2614	1	1	1.0271	1.4125	0.479164
SAA4	505308	serum amyloid A4, constitutive	-	0	0	0.5484	1	1	1.3002	0	0	0.6198	0.8228	0.414979	3	3	1.949	1	1	1.2614	1	1	1.0271	1.4125	0.479164
LITAF	520564	lipopolysaccharide induced TNF factor	-	2	3	1.8647	0	0	0.7223	4	5	3.0996	1.89553	1.18895	3	3	1.949	1	1	1.2614	1	1	1.0271	1.4125	0.479164
PPP3CA	286852	protein phosphatase 3 catalytic subunit alpha	-	0	0	0.5484	0	0	0.7223	0	0	0.6198	0.630167	0.0874123	2	2	1.4904	1	1	1.2614	2	2	1.4836	1.4118	0.130295
EIF5	504752	eukaryotic translation initiation factor 5	-	0	0	0.5484	0	0	0.7223	0	0	0.6198	0.630167	0.0874123	2	2	1.4904	1	1	1.2614	2	2	1.4836	1.4118	0.130295
RUVBL2	511048	RuvB like AAA ATPase 2	-	0	0	0.5484	0	0	0.7223	0	0	0.6198	0.630167	0.0874123	2	2	1.4904	1	1	1.2614	2	2	1.4836	1.4118	0.130295
GMFB	615255	glia maturation factor beta	-	0	0	0.5484	0	0	0.7223	0	0	0.6198	0.630167	0.0874123	2	2	1.4904	1	1	1.2614	1	2	1.4836	1.4118	0.130295
EXOC6B	616280	exocyst complex component 6B	EXOC6	0	0	0.5484	0	0	0.7223	0	0	0.6198	0.630167	0.0874123	2	2	1.4904	1	1	1.2614	1	2	1.4836	1.4118	0.130295
GPM6B	516689	glycoprotein M6B	M6b	1	1	0.9871	1	1	1.3002	3	3	2.1075	1.46493	0.57808	2	2	1.4904	1	1	1.2614	1	2	1.4836	1.4118	0.130295
ZSCAN12	768084	zinc finger and SCAN domain containing 12	ZNF96	1	1	0.9871	1	2	1.8782	1	4	2.6036	1.82297	0.809664	1	2	1.4904	1	1	1.2614	1	2	1.4836	1.4118	0.130295
BICD2	282447	BICD cargo adaptor 2	-	1	5	2.7425	2	3	2.4563	0	0	0.6198	1.93953	1.15185	1	2	1.4904	1	1	1.2614	1	2	1.4836	1.4118	0.130295
ASL	512771	argininosuccinate lyase	ASAL	0	0	0.5484	0	0	0.7223	0	0	0.6198	0.630167	0.0874123	1	1	1.0317	1	1	1.2614	3	3	1.9402	1.4111	0.472388
IL6ST	522155	interleukin 6 signal transducer	-	1	1	0.9871	0	0	0.7223	0	0	0.6198	0.7764	0.189532	1	1	1.0317	1	1	1.2614	3	3	1.9402	1.4111	0.472388
RIPOR2	539635	RHO family interacting cell polarization regulator 2	FAM65B	1	1	0.9871	0	0	0.7223	0	0	0.6198	0.7764	0.189532	1	1	1.0317	1	1	1.2614	1	3	1.9402	1.4111	0.472388
OR7C2	532476	olfactory receptor, family 7, subfamily C, member 2	-	0	0	0.5484	0	0	0.7223	1	1	1.1156	0.795433	0.290586	1	1	1.0317	1	1	1.2614	2	3	1.9402	1.4111	0.472388
LDHC	537256	lactate dehydrogenase C	-	0	0	0.5484	0	0	0.7223	1	1	1.1156	0.795433	0.290586	1	1	1.0317	1	1	1.2614	2	3	1.9402	1.4111	0.472388
TRMT1	539613	tRNA methyltransferase 1	-	0	0	0.5484	0	0	0.7223	1	1	1.1156	0.795433	0.290586	1	1	1.0317	1	1	1.2614	1	3	1.9402	1.4111	0.472388
CPTP	505009	ceramide-1-phosphate transfer protein	GLTPD1	0	0	0.5484	2	2	1.8782	0	0	0.6198	1.01547	0.748001	1	1	1.0317	1	1	1.2614	3	3	1.9402	1.4111	0.472388
PSMB4	506203	proteasome subunit beta 4	-	0	0	0.5484	2	2	1.8782	0	0	0.6198	1.01547	0.748001	1	1	1.0317	1	1	1.2614	3	3	1.9402	1.4111	0.472388
ADGRB1	524070	adhesion G protein-coupled receptor B1	BAI1	0	0	0.5484	2	2	1.8782	0	0	0.6198	1.01547	0.748001	1	1	1.0317	1	1	1.2614	2	3	1.9402	1.4111	0.472388
LCK	508890	LCK proto-oncogene, Src family tyrosine kinase	-	1	1	0.9871	1	1	1.3002	1	1	1.1156	1.1343	0.157385	1	1	1.0317	1	1	1.2614	2	3	1.9402	1.4111	0.472388
TMEM246	786832	transmembrane protein 246	C8H9orf125	1	1	0.9871	1	2	1.8782	1	2	1.6116	1.4923	0.457372	0	0	0.5732	1	1	1.2614	1	4	2.3968	1.41047	0.920894
PURA	782746	purine rich element binding protein A	-	0	0	0.5484	0	0	0.7223	0	0	0.6198	0.630167	0.0874123	5	5	2.8665	0	0	0.7007	0	0	0.5706	1.37927	1.28962
PSMA4	510423	proteasome subunit alpha 4	-	1	1	0.9871	0	0	0.7223	0	0	0.6198	0.7764	0.189532	4	4	2.4077	0	0	0.7007	1	1	1.0271	1.3785	0.906131
LOC100847542	100847542	haloacid dehalogenase-like hydrolase domain-containing protein 2	-	1	1	0.9871	1	1	1.3002	1	1	1.1156	1.1343	0.157385	3	4	2.4077	0	0	0.7007	1	1	1.0271	1.3785	0.906131
MVK	505792	mevalonate kinase	-	3	3	1.8647	1	1	1.3002	0	0	0.6198	1.26157	0.623349	4	4	2.4077	0	0	0.7007	1	1	1.0271	1.3785	0.906131
PSMA7	505050	proteasome subunit alpha 7	-	0	0	0.5484	0	0	0.7223	0	0	0.6198	0.630167	0.0874123	3	3	1.949	0	0	0.7007	2	2	1.4836	1.37777	0.630844
TPMT	511644	thiopurine S-methyltransferase	-	0	0	0.5484	0	0	0.7223	0	0	0.6198	0.630167	0.0874123	3	3	1.949	0	0	0.7007	2	2	1.4836	1.37777	0.630844
PNPO	512573	pyridoxamine 5'-phosphate oxidase	-	0	0	0.5484	0	0	0.7223	0	0	0.6198	0.630167	0.0874123	3	3	1.949	0	0	0.7007	2	2	1.4836	1.37777	0.630844
MAT2A	527403	methionine adenosyltransferase 2A	-	0	0	0.5484	0	0	0.7223	0	0	0.6198	0.630167	0.0874123	3	3	1.949	0	0	0.7007	2	2	1.4836	1.37777	0.630844
MSH6	540526	mutS homolog 6	-	0	0	0.5484	0	0	0.7223	0	0	0.6198	0.630167	0.0874123	3	3	1.949	0	0	0.7007	2	2	1.4836	1.37777	0.630844
SPTBN4	537578	spectrin beta, non-erythrocytic 4	-	1	1	0.9871	1	1	1.3002	1	1	1.1156	1.1343	0.157385	3	3	1.949	0	0	0.7007	2	2	1.4836	1.37777	0.630844
UCHL3	520170	ubiquitin C-terminal hydrolase L3	-	1	1	0.9871	1	2	1.8782	0	0	0.6198	1.1617	0.647114	3	3	1.949	0	0	0.7007	2	2	1.4836	1.37777	0.630844
NAXE	404132	NAD(P)HX epimerase	AIBP|APOA1BP	0	0	0.5484	2	3	2.4563	1	1	1.1156	1.37343	0.979734	3	3	1.949	0	0	0.7007	2	2	1.4836	1.37777	0.630844
AKR1B1	317748	aldo-keto reductase family 1, member B1 (aldose reductase)	-	3	4	2.3036	1	1	1.3002	2	3	2.1075	1.90377	0.531821	2	3	1.949	0	0	0.7007	1	2	1.4836	1.37777	0.630844
METTL9	787067	methyltransferase like 9	-	3	4	2.3036	4	4	3.0344	2	2	1.6116	2.31653	0.711488	3	3	1.949	0	0	0.7007	2	2	1.4836	1.37777	0.630844
CTSL	515200	cathepsin L	CTSL1	5	9	4.4984	2	4	3.0344	2	3	2.1075	3.21343	1.20546	3	3	1.949	0	0	0.7007	2	2	1.4836	1.37777	0.630844
SULT1A1	282485	sulfotransferase family, cytosolic, 1A, phenol-preferring, member 1	ST1A1	0	0	0.5484	0	0	0.7223	0	0	0.6198	0.630167	0.0874123	2	2	1.4904	0	0	0.7007	3	3	1.9402	1.3771	0.627469
RSU1	617534	Ras suppressor protein 1	-	0	0	0.5484	0	0	0.7223	0	0	0.6198	0.630167	0.0874123	2	2	1.4904	0	0	0.7007	2	3	1.9402	1.3771	0.627469
RAB23	618588	RAB23, member RAS oncogene family	Rab23-like	0	0	0.5484	0	0	0.7223	0	0	0.6198	0.630167	0.0874123	2	2	1.4904	0	0	0.7007	3	3	1.9402	1.3771	0.627469
NAPB	517728	NSF attachment protein beta	-	0	0	0.5484	1	1	1.3002	0	0	0.6198	0.8228	0.414979	1	2	1.4904	0	0	0.7007	3	3	1.9402	1.3771	0.627469
SEC14L3	521133	SEC14-like 3 (S. cerevisiae)	-	0	0	0.5484	1	1	1.3002	1	1	1.1156	0.988067	0.39179	1	2	1.4904	0	0	0.7007	2	3	1.9402	1.3771	0.627469
ZNRF2	615645	zinc and ring finger 2	-	0	0	0.5484	1	1	1.3002	1	1	1.1156	0.988067	0.39179	2	2	1.4904	0	0	0.7007	2	3	1.9402	1.3771	0.627469
PAFAH1B3	282515	platelet activating factor acetylhydrolase 1b catalytic subunit 3	-	3	3	1.8647	1	1	1.3002	0	0	0.6198	1.26157	0.623349	2	2	1.4904	0	0	0.7007	3	3	1.9402	1.3771	0.627469
C8G	517356	complement C8 gamma chain	-	2	2	1.4259	5	8	5.3475	2	2	1.6116	2.795	2.21248	2	2	1.4904	0	0	0.7007	3	3	1.9402	1.3771	0.627469
ELOB	617277	elongin B	TCEB2	0	0	0.5484	0	0	0.7223	0	0	0.6198	0.630167	0.0874123	1	1	1.0317	0	0	0.7007	4	4	2.3968	1.3764	0.899056
ADH5	505515	alcohol dehydrogenase 5 (class III), chi polypeptide	-	0	0	0.5484	0	0	0.7223	1	1	1.1156	0.795433	0.290586	1	1	1.0317	0	0	0.7007	4	4	2.3968	1.3764	0.899056
EIF1	509764	eukaryotic translation initiation factor 1	SUI1	2	2	1.4259	2	3	2.4563	2	3	2.1075	1.99657	0.524081	1	1	1.0317	0	0	0.7007	3	4	2.3968	1.3764	0.899056
EIF1B	513481	eukaryotic translation initiation factor 1B	-	2	2	1.4259	2	3	2.4563	2	3	2.1075	1.99657	0.524081	1	1	1.0317	0	0	0.7007	3	4	2.3968	1.3764	0.899056
TPP1	515575	tripeptidyl peptidase 1	CLN2|TPP-1|TPP-I	5	5	2.7425	6	6	4.1908	5	5	3.0996	3.3443	0.754521	1	1	1.0317	0	0	0.7007	4	4	2.3968	1.3764	0.899056
RPL12	404133	ribosomal protein L12	-	0	0	0.5484	0	0	0.7223	0	0	0.6198	0.630167	0.0874123	0	0	0.5732	3	4	2.9437	0	0	0.5706	1.3625	1.36936
CDC42BPG	518121	CDC42 binding protein kinase gamma	-	0	0	0.5484	0	0	0.7223	0	0	0.6198	0.630167	0.0874123	0	0	0.5732	3	4	2.9437	0	0	0.5706	1.3625	1.36936
TMED10	529761	transmembrane p24 trafficking protein 10	TMP21	0	0	0.5484	0	0	0.7223	0	0	0.6198	0.630167	0.0874123	0	0	0.5732	2	4	2.9437	0	0	0.5706	1.3625	1.36936
ADI1	615764	acireductone dioxygenase 1	Fe-ARD|MTCBP-1|Ni-ARD	0	0	0.5484	0	0	0.7223	0	0	0.6198	0.630167	0.0874123	0	0	0.5732	4	4	2.9437	0	0	0.5706	1.3625	1.36936
PDP1	280891	pyruvate dehyrogenase phosphatase catalytic subunit 1	PDP|PPM2C	0	0	0.5484	0	0	0.7223	0	0	0.6198	0.630167	0.0874123	1	1	1.0317	2	3	2.3829	0	0	0.5706	1.3284	0.941876
GPX1	281209	glutathione peroxidase 1	-	0	0	0.5484	0	0	0.7223	0	0	0.6198	0.630167	0.0874123	1	1	1.0317	3	3	2.3829	0	0	0.5706	1.3284	0.941876
MAN2C1	541086	mannosidase alpha class 2C member 1	-	0	0	0.5484	0	0	0.7223	0	0	0.6198	0.630167	0.0874123	1	1	1.0317	3	3	2.3829	0	0	0.5706	1.3284	0.941876
ZNF292	541264	zinc finger protein 292	-	0	0	0.5484	0	0	0.7223	0	0	0.6198	0.630167	0.0874123	1	1	1.0317	2	3	2.3829	0	0	0.5706	1.3284	0.941876
SARNP	732539	SAP domain containing ribonucleoprotein	CIP29	0	0	0.5484	0	0	0.7223	0	0	0.6198	0.630167	0.0874123	1	1	1.0317	1	3	2.3829	0	0	0.5706	1.3284	0.941876
ADD3	505225	adducin 3	-	2	2	1.4259	0	0	0.7223	0	0	0.6198	0.922667	0.438816	1	1	1.0317	2	3	2.3829	0	0	0.5706	1.3284	0.941876
PDIA3	281803	protein disulfide isomerase family A member 3	GRP58	0	0	0.5484	2	2	1.8782	0	0	0.6198	1.01547	0.748001	1	1	1.0317	3	3	2.3829	0	0	0.5706	1.3284	0.941876
C6	507749	complement C6	-	5	5	2.7425	1	1	1.3002	5	5	3.0996	2.38077	0.95268	1	1	1.0317	3	3	2.3829	0	0	0.5706	1.3284	0.941876
LOC504773	504773	regakine 1	-	1	1	0.9871	0	0	0.7223	2	2	1.6116	1.107	0.456613	0	0	0.5732	3	3	2.3829	1	1	1.0271	1.32773	0.941562
HSPA13	505907	heat shock protein family A (Hsp70) member 13	STCH	7	9	4.4984	3	3	2.4563	4	8	4.5881	3.8476	1.20574	0	0	0.5732	3	3	2.3829	1	1	1.0271	1.32773	0.941562
PPP2R5B	505915	protein phosphatase 2 regulatory subunit B'beta	-	0	0	0.5484	0	0	0.7223	0	0	0.6198	0.630167	0.0874123	2	2	1.4904	1	2	1.8221	0	0	0.5706	1.29437	0.648371
SRPRA	281504	SRP receptor alpha subunit	SRPR	0	0	0.5484	1	1	1.3002	0	0	0.6198	0.8228	0.414979	2	2	1.4904	2	2	1.8221	0	0	0.5706	1.29437	0.648371
ITPR2	281878	inositol 1,4,5-trisphosphate receptor type 2	insP3R2	1	1	0.9871	1	1	1.3002	2	2	1.6116	1.29963	0.31225	2	2	1.4904	2	2	1.8221	0	0	0.5706	1.29437	0.648371
GART	281183	phosphoribosylglycinamide formyltransferase, phosphoribosylglycinamide synthetase, phosphoribosylaminoimidazole synthetase	-	0	0	0.5484	0	0	0.7223	0	0	0.6198	0.630167	0.0874123	1	1	1.0317	2	2	1.8221	1	1	1.0271	1.29363	0.457671
KRT20	505214	keratin 20	-	0	0	0.5484	0	0	0.7223	0	0	0.6198	0.630167	0.0874123	1	1	1.0317	2	2	1.8221	1	1	1.0271	1.29363	0.457671
EPN1	508199	epsin 1	-	0	0	0.5484	0	0	0.7223	0	0	0.6198	0.630167	0.0874123	1	1	1.0317	1	2	1.8221	1	1	1.0271	1.29363	0.457671
TRAF7	511692	TNF receptor associated factor 7	-	0	0	0.5484	0	0	0.7223	0	0	0.6198	0.630167	0.0874123	1	1	1.0317	2	2	1.8221	1	1	1.0271	1.29363	0.457671
CHMP1A	789414	charged multivesicular body protein 1A	PCOLN3	0	0	0.5484	0	0	0.7223	0	0	0.6198	0.630167	0.0874123	1	1	1.0317	1	2	1.8221	1	1	1.0271	1.29363	0.457671
SNX5	514423	sorting nexin 5	-	1	1	0.9871	0	0	0.7223	0	0	0.6198	0.7764	0.189532	1	1	1.0317	2	2	1.8221	1	1	1.0271	1.29363	0.457671
VPS53	512144	VPS53, GARP complex subunit	-	0	0	0.5484	0	0	0.7223	1	1	1.1156	0.795433	0.290586	1	1	1.0317	2	2	1.8221	1	1	1.0271	1.29363	0.457671
ALDOB	515263	aldolase, fructose-bisphosphate B	-	1	1	0.9871	0	0	0.7223	1	1	1.1156	0.941667	0.200548	1	1	1.0317	1	2	1.8221	1	1	1.0271	1.29363	0.457671
KCNJ15	522184	potassium voltage-gated channel subfamily J member 15	-	1	2	1.4259	0	0	0.7223	1	1	1.1156	1.08793	0.352615	1	1	1.0317	1	2	1.8221	1	1	1.0271	1.29363	0.457671
SHISAL2B	515994	shisa like 2B	FAM159B	1	1	0.9871	2	3	2.4563	0	0	0.6198	1.3544	0.971784	1	1	1.0317	1	2	1.8221	1	1	1.0271	1.29363	0.457671
COMT	618278	catechol-O-methyltransferase	-	1	2	1.4259	1	1	1.3002	2	2	1.6116	1.4459	0.15666	1	1	1.0317	1	2	1.8221	1	1	1.0271	1.29363	0.457671
RHOV	538143	ras homolog family member V	-	2	2	1.4259	2	2	1.8782	1	1	1.1156	1.47323	0.383497	1	1	1.0317	2	2	1.8221	1	1	1.0271	1.29363	0.457671
ARHGEF4	505852	Rho guanine nucleotide exchange factor 4	-	1	1	0.9871	2	3	2.4563	1	2	1.6116	1.685	0.737345	1	1	1.0317	1	2	1.8221	1	1	1.0271	1.29363	0.457671
SELENOP	282066	selenoprotein P	SELP|SEPP1	3	4	2.3036	2	2	1.8782	2	2	1.6116	1.93113	0.349024	1	1	1.0317	2	2	1.8221	1	1	1.0271	1.29363	0.457671
HAPLN1	281717	hyaluronan and proteoglycan link protein 1	CRTL1|LP	1	2	1.4259	2	2	1.8782	2	4	2.6036	1.96923	0.594104	1	1	1.0317	1	2	1.8221	1	1	1.0271	1.29363	0.457671
GNPTG	508713	N-acetylglucosamine-1-phosphate transferase gamma subunit	-	2	3	1.8647	2	3	2.4563	2	2	1.6116	1.97753	0.433507	1	1	1.0317	2	2	1.8221	1	1	1.0271	1.29363	0.457671
FSD1L	510535	fibronectin type III and SPRY domain containing 1 like	-	0	0	0.5484	0	0	0.7223	0	0	0.6198	0.630167	0.0874123	0	0	0.5732	1	2	1.8221	1	2	1.4836	1.29297	0.645905
PAH	510583	phenylalanine hydroxylase	-	0	0	0.5484	0	0	0.7223	0	0	0.6198	0.630167	0.0874123	0	0	0.5732	2	2	1.8221	2	2	1.4836	1.29297	0.645905
GPAT3	519739	glycerol-3-phosphate acyltransferase 3	AGPAT9	0	0	0.5484	0	0	0.7223	0	0	0.6198	0.630167	0.0874123	0	0	0.5732	1	2	1.8221	1	2	1.4836	1.29297	0.645905
FGFR1	281768	fibroblast growth factor receptor 1	-	0	0	0.5484	1	1	1.3002	1	1	1.1156	0.988067	0.39179	0	0	0.5732	2	2	1.8221	1	2	1.4836	1.29297	0.645905
GPAM	497202	glycerol-3-phosphate acyltransferase, mitochondrial	-	0	0	0.5484	2	2	1.8782	0	0	0.6198	1.01547	0.748001	0	0	0.5732	2	2	1.8221	2	2	1.4836	1.29297	0.645905
EHD2	538348	EH domain containing 2	-	1	1	0.9871	0	0	0.7223	0	0	0.6198	0.7764	0.189532	2	3	1.949	1	1	1.2614	0	0	0.5706	1.26033	0.689201
CNR2	539769	cannabinoid receptor 2	-	0	0	0.5484	0	0	0.7223	1	2	1.6116	0.960767	0.570305	1	3	1.949	1	1	1.2614	0	0	0.5706	1.26033	0.689201
PLXNB2	508175	plexin B2	-	2	2	1.4259	0	0	0.7223	2	2	1.6116	1.25327	0.469111	3	3	1.949	1	1	1.2614	0	0	0.5706	1.26033	0.689201
ARMC8	539591	armadillo repeat containing 8	-	2	4	2.3036	1	2	1.8782	0	0	0.6198	1.60053	0.875568	3	3	1.949	1	1	1.2614	0	0	0.5706	1.26033	0.689201
PSMB7	511207	proteasome subunit beta 7	-	0	0	0.5484	0	0	0.7223	0	0	0.6198	0.630167	0.0874123	2	2	1.4904	1	1	1.2614	1	1	1.0271	1.25963	0.231655
NUDC	513277	nuclear distribution C, dynein complex regulator	-	1	1	0.9871	0	0	0.7223	0	0	0.6198	0.7764	0.189532	2	2	1.4904	1	1	1.2614	1	1	1.0271	1.25963	0.231655
LIMK1	535225	LIM domain kinase 1	-	0	0	0.5484	0	0	0.7223	1	1	1.1156	0.795433	0.290586	1	2	1.4904	1	1	1.2614	1	1	1.0271	1.25963	0.231655
SEPT6	540783	septin 6	SEPT11	1	1	0.9871	0	0	0.7223	2	2	1.6116	1.107	0.456613	1	2	1.4904	1	1	1.2614	1	1	1.0271	1.25963	0.231655
LOC104968964	104968964	guanine nucleotide-binding protein G(I)/G(S)/G(O) subunit gamma-5	-	1	1	0.9871	0	0	0.7223	1	2	1.6116	1.107	0.456613	2	2	1.4904	1	1	1.2614	1	1	1.0271	1.25963	0.231655
LY6E	510977	lymphocyte antigen 6 family member E	-	1	1	0.9871	1	1	1.3002	1	2	1.6116	1.29963	0.31225	1	2	1.4904	1	1	1.2614	1	1	1.0271	1.25963	0.231655
TM4SF18	507280	transmembrane 4 L six family member 18	-	2	3	1.8647	1	1	1.3002	1	2	1.6116	1.59217	0.282751	1	2	1.4904	1	1	1.2614	1	1	1.0271	1.25963	0.231655
GLUL	281199	glutamate-ammonia ligase	-	0	0	0.5484	0	0	0.7223	0	0	0.6198	0.630167	0.0874123	1	1	1.0317	1	1	1.2614	2	2	1.4836	1.2589	0.22596
COPS3	507932	COP9 signalosome subunit 3	-	0	0	0.5484	0	0	0.7223	0	0	0.6198	0.630167	0.0874123	1	1	1.0317	1	1	1.2614	2	2	1.4836	1.2589	0.22596
CCZ1	511088	CCZ1 homolog, vacuolar protein trafficking and biogenesis associated	C25H7orf28A|C7orf28A	0	0	0.5484	0	0	0.7223	0	0	0.6198	0.630167	0.0874123	1	1	1.0317	1	1	1.2614	2	2	1.4836	1.2589	0.22596
CCT6A	521540	chaperonin containing TCP1 subunit 6A	-	0	0	0.5484	0	0	0.7223	0	0	0.6198	0.630167	0.0874123	1	1	1.0317	1	1	1.2614	2	2	1.4836	1.2589	0.22596
FFAR2	522431	free fatty acid receptor 2	GPR43	0	0	0.5484	0	0	0.7223	0	0	0.6198	0.630167	0.0874123	1	1	1.0317	1	1	1.2614	1	2	1.4836	1.2589	0.22596
TWNK	538467	twinkle mtDNA helicase	C26H10orf2|twinkle	0	0	0.5484	0	0	0.7223	0	0	0.6198	0.630167	0.0874123	1	1	1.0317	1	1	1.2614	1	2	1.4836	1.2589	0.22596
RPS18	326602	ribosomal protein S18	-	0	0	0.5484	0	0	0.7223	1	1	1.1156	0.795433	0.290586	1	1	1.0317	1	1	1.2614	2	2	1.4836	1.2589	0.22596
SLC6A6	282366	solute carrier family 6 member 6	-	0	0	0.5484	1	1	1.3002	0	0	0.6198	0.8228	0.414979	1	1	1.0317	1	1	1.2614	2	2	1.4836	1.2589	0.22596
CPNE5	508482	copine 5	-	0	0	0.5484	1	1	1.3002	0	0	0.6198	0.8228	0.414979	1	1	1.0317	1	1	1.2614	2	2	1.4836	1.2589	0.22596
CLDN8	538761	claudin 8	-	1	1	0.9871	0	0	0.7223	1	1	1.1156	0.941667	0.200548	1	1	1.0317	1	1	1.2614	1	2	1.4836	1.2589	0.22596
GOSR1	511030	golgi SNAP receptor complex member 1	-	0	0	0.5484	1	1	1.3002	1	1	1.1156	0.988067	0.39179	1	1	1.0317	1	1	1.2614	1	2	1.4836	1.2589	0.22596
PABPC1	282296	poly(A) binding protein cytoplasmic 1	-	2	2	1.4259	0	0	0.7223	1	1	1.1156	1.08793	0.352615	1	1	1.0317	1	1	1.2614	2	2	1.4836	1.2589	0.22596
RPL31	534279	ribosomal protein L31	-	1	1	0.9871	1	1	1.3002	1	1	1.1156	1.1343	0.157385	1	1	1.0317	1	1	1.2614	2	2	1.4836	1.2589	0.22596
LMNA	404144	lamin A/C	-	0	0	0.5484	0	0	0.7223	0	0	0.6198	0.630167	0.0874123	0	0	0.5732	1	1	1.2614	3	3	1.9402	1.25827	0.683505
XYLB	515146	xylulokinase	-	0	0	0.5484	0	0	0.7223	0	0	0.6198	0.630167	0.0874123	0	0	0.5732	1	1	1.2614	3	3	1.9402	1.25827	0.683505
RIC8B	522873	RIC8 guanine nucleotide exchange factor B	-	0	0	0.5484	0	0	0.7223	0	0	0.6198	0.630167	0.0874123	0	0	0.5732	1	1	1.2614	1	3	1.9402	1.25827	0.683505
HCN1	538255	hyperpolarization activated cyclic nucleotide gated potassium channel 1	-	0	0	0.5484	1	1	1.3002	0	0	0.6198	0.8228	0.414979	0	0	0.5732	1	1	1.2614	3	3	1.9402	1.25827	0.683505
CDK16	613810	cyclin dependent kinase 16	PCTK1	0	0	0.5484	1	1	1.3002	1	1	1.1156	0.988067	0.39179	0	0	0.5732	1	1	1.2614	2	3	1.9402	1.25827	0.683505
CDK13	511147	cyclin dependent kinase 13	CDC2L5	0	0	0.5484	1	1	1.3002	2	2	1.6116	1.1534	0.546591	0	0	0.5732	1	1	1.2614	2	3	1.9402	1.25827	0.683505
LAMA4	529670	laminin subunit alpha 4	-	3	3	1.8647	11	11	7.0831	10	10	5.5807	4.84283	2.68631	0	0	0.5732	1	1	1.2614	3	3	1.9402	1.25827	0.683505
KCNRG	404166	potassium channel regulator	-	0	0	0.5484	0	0	0.7223	0	0	0.6198	0.630167	0.0874123	2	4	2.4077	0	0	0.7007	0	0	0.5706	1.22633	1.02516
LOC515042	515042	SCAN domain containing 1-like	-	0	0	0.5484	0	0	0.7223	0	0	0.6198	0.630167	0.0874123	2	4	2.4077	0	0	0.7007	0	0	0.5706	1.22633	1.02516
PCBD1	530736	pterin-4 alpha-carbinolamine dehydratase 1	DCoH|PCD|PHS	2	2	1.4259	1	1	1.3002	0	0	0.6198	1.1153	0.433694	4	4	2.4077	0	0	0.7007	0	0	0.5706	1.22633	1.02516
PYCR3	512526	pyrroline-5-carboxylate reductase 3	PYCRL	0	0	0.5484	0	0	0.7223	0	0	0.6198	0.630167	0.0874123	3	3	1.949	0	0	0.7007	1	1	1.0271	1.2256	0.647391
GMPR2	515837	guanosine monophosphate reductase 2	GMPR 2	0	0	0.5484	0	0	0.7223	0	0	0.6198	0.630167	0.0874123	2	3	1.949	0	0	0.7007	1	1	1.0271	1.2256	0.647391
PDZK1IP1	613915	PDZK1 interacting protein 1	-	1	1	0.9871	0	0	0.7223	0	0	0.6198	0.7764	0.189532	2	3	1.949	0	0	0.7007	1	1	1.0271	1.2256	0.647391
DEFB7	768320	defensin beta 7	DEFB8|bnbd8|bnbd9|defb401|defb404	1	1	0.9871	0	0	0.7223	1	1	1.1156	0.941667	0.200548	2	3	1.949	0	0	0.7007	1	1	1.0271	1.2256	0.647391
MTPN	541099	myotrophin	-	1	1	0.9871	1	1	1.3002	1	1	1.1156	1.1343	0.157385	3	3	1.949	0	0	0.7007	1	1	1.0271	1.2256	0.647391
SH3BGRL3	614672	SH3 domain binding glutamate rich protein like 3	-	1	1	0.9871	1	1	1.3002	1	1	1.1156	1.1343	0.157385	3	3	1.949	0	0	0.7007	1	1	1.0271	1.2256	0.647391
STARD10	514624	StAR related lipid transfer domain containing 10	-	1	1	0.9871	2	2	1.8782	1	1	1.1156	1.32697	0.481686	2	3	1.949	0	0	0.7007	1	1	1.0271	1.2256	0.647391
LRRC8E	507824	leucine rich repeat containing 8 VRAC subunit E	-	0	0	0.5484	0	0	0.7223	0	0	0.6198	0.630167	0.0874123	2	2	1.4904	0	0	0.7007	2	2	1.4836	1.2249	0.453983
PSME1	510041	proteasome activator subunit 1	-	0	0	0.5484	0	0	0.7223	0	0	0.6198	0.630167	0.0874123	2	2	1.4904	0	0	0.7007	2	2	1.4836	1.2249	0.453983
BDH2	515321	3-hydroxybutyrate dehydrogenase 2	DHRS6	0	0	0.5484	0	0	0.7223	0	0	0.6198	0.630167	0.0874123	2	2	1.4904	0	0	0.7007	2	2	1.4836	1.2249	0.453983
DCTN2	527201	dynactin subunit 2	-	0	0	0.5484	0	0	0.7223	0	0	0.6198	0.630167	0.0874123	2	2	1.4904	0	0	0.7007	2	2	1.4836	1.2249	0.453983
R3HDM2	613499	R3H domain containing 2	-	0	0	0.5484	0	0	0.7223	0	0	0.6198	0.630167	0.0874123	2	2	1.4904	0	0	0.7007	2	2	1.4836	1.2249	0.453983
BCOR	784529	BCL6 corepressor	-	0	0	0.5484	0	0	0.7223	0	0	0.6198	0.630167	0.0874123	2	2	1.4904	0	0	0.7007	1	2	1.4836	1.2249	0.453983
COLEC12	504741	collectin subfamily member 12	-	0	0	0.5484	0	0	0.7223	1	1	1.1156	0.795433	0.290586	2	2	1.4904	0	0	0.7007	2	2	1.4836	1.2249	0.453983
PLPBP	509643	pyridoxal phosphate binding protein	PROSC	0	0	0.5484	1	1	1.3002	0	0	0.6198	0.8228	0.414979	2	2	1.4904	0	0	0.7007	2	2	1.4836	1.2249	0.453983
TES	534965	testin LIM domain protein	-	0	0	0.5484	1	1	1.3002	0	0	0.6198	0.8228	0.414979	2	2	1.4904	0	0	0.7007	2	2	1.4836	1.2249	0.453983
LOC104970118	104970118	olfactory receptor 2C1	-	0	0	0.5484	1	1	1.3002	0	0	0.6198	0.8228	0.414979	2	2	1.4904	0	0	0.7007	1	2	1.4836	1.2249	0.453983
MRI1	534734	methylthioribose-1-phosphate isomerase 1	-	2	2	1.4259	0	0	0.7223	0	0	0.6198	0.922667	0.438816	1	2	1.4904	0	0	0.7007	2	2	1.4836	1.2249	0.453983
SEC14L2	282469	SEC14 like lipid binding 2	-	0	0	0.5484	1	1	1.3002	1	1	1.1156	0.988067	0.39179	1	2	1.4904	0	0	0.7007	1	2	1.4836	1.2249	0.453983
SCP2	508918	sterol carrier protein 2	SCPX	1	1	0.9871	2	2	1.8782	0	0	0.6198	1.1617	0.647114	2	2	1.4904	0	0	0.7007	2	2	1.4836	1.2249	0.453983
CDC42SE1	614042	CDC42 small effector 1	-	1	1	0.9871	1	2	1.8782	1	1	1.1156	1.32697	0.481686	1	2	1.4904	0	0	0.7007	1	2	1.4836	1.2249	0.453983
NCLN	531802	nicalin	-	0	0	0.5484	0	0	0.7223	0	0	0.6198	0.630167	0.0874123	1	1	1.0317	0	0	0.7007	1	3	1.9402	1.2242	0.641781
SEC23A	533994	Sec23 homolog A, coat complex II component	-	0	0	0.5484	0	0	0.7223	0	0	0.6198	0.630167	0.0874123	1	1	1.0317	0	0	0.7007	2	3	1.9402	1.2242	0.641781
CCT3	504735	chaperonin containing TCP1 subunit 3	-	1	1	0.9871	0	0	0.7223	0	0	0.6198	0.7764	0.189532	1	1	1.0317	0	0	0.7007	3	3	1.9402	1.2242	0.641781
NFX1	515680	nuclear transcription factor, X-box binding 1	-	0	0	0.5484	1	1	1.3002	0	0	0.6198	0.8228	0.414979	1	1	1.0317	0	0	0.7007	3	3	1.9402	1.2242	0.641781
DYNLL2	540369	dynein light chain LC8-type 2	-	1	1	0.9871	0	0	0.7223	1	2	1.6116	1.107	0.456613	1	1	1.0317	0	0	0.7007	1	3	1.9402	1.2242	0.641781
HPSE	281230	heparanase	-	3	3	1.8647	2	2	1.8782	0	0	0.6198	1.45423	0.722672	1	1	1.0317	0	0	0.7007	3	3	1.9402	1.2242	0.641781
TEKT5	521940	tektin 5	-	1	1	0.9871	1	2	1.8782	1	2	1.6116	1.4923	0.457372	1	1	1.0317	0	0	0.7007	2	3	1.9402	1.2242	0.641781
PLOD3	514996	procollagen-lysine,2-oxoglutarate 5-dioxygenase 3	-	7	7	3.6204	3	3	2.4563	6	8	4.5881	3.55493	1.06741	1	1	1.0317	0	0	0.7007	3	3	1.9402	1.2242	0.641781
GSK3A	536561	glycogen synthase kinase 3 alpha	-	0	0	0.5484	0	0	0.7223	0	0	0.6198	0.630167	0.0874123	0	0	0.5732	0	0	0.7007	4	4	2.3968	1.22357	1.01805
BCL2L15	509786	BCL2 like 15	-	2	2	1.4259	1	1	1.3002	0	0	0.6198	1.1153	0.433694	0	0	0.5732	0	0	0.7007	4	4	2.3968	1.22357	1.01805
CNP	280752	2',3'-cyclic nucleotide 3' phosphodiesterase	-	0	0	0.5484	0	0	0.7223	0	0	0.6198	0.630167	0.0874123	0	0	0.5732	3	3	2.3829	0	0	0.5706	1.17557	1.04558
SPP2	281500	secreted phosphoprotein 2	spp24	0	0	0.5484	0	0	0.7223	0	0	0.6198	0.630167	0.0874123	0	0	0.5732	3	3	2.3829	0	0	0.5706	1.17557	1.04558
CARHSP1	506760	calcium regulated heat stable protein 1	-	0	0	0.5484	0	0	0.7223	0	0	0.6198	0.630167	0.0874123	0	0	0.5732	3	3	2.3829	0	0	0.5706	1.17557	1.04558
MPP1	510998	membrane palmitoylated protein 1	-	0	0	0.5484	0	0	0.7223	0	0	0.6198	0.630167	0.0874123	0	0	0.5732	3	3	2.3829	0	0	0.5706	1.17557	1.04558
ARL8B	511009	ADP ribosylation factor like GTPase 8B	-	0	0	0.5484	0	0	0.7223	0	0	0.6198	0.630167	0.0874123	0	0	0.5732	3	3	2.3829	0	0	0.5706	1.17557	1.04558
ZNF227	524111	zinc finger protein 227	-	0	0	0.5484	0	0	0.7223	0	0	0.6198	0.630167	0.0874123	0	0	0.5732	3	3	2.3829	0	0	0.5706	1.17557	1.04558
ILK	540207	integrin linked kinase	-	0	0	0.5484	0	0	0.7223	0	0	0.6198	0.630167	0.0874123	0	0	0.5732	3	3	2.3829	0	0	0.5706	1.17557	1.04558
ELP2	511041	elongator acetyltransferase complex subunit 2	-	1	1	0.9871	0	0	0.7223	0	0	0.6198	0.7764	0.189532	0	0	0.5732	3	3	2.3829	0	0	0.5706	1.17557	1.04558
EIF3K	515326	eukaryotic translation initiation factor 3 subunit K	-	1	1	0.9871	0	0	0.7223	0	0	0.6198	0.7764	0.189532	0	0	0.5732	1	3	2.3829	0	0	0.5706	1.17557	1.04558
NQO2	508566	N-ribosyldihydronicotinamide:quinone reductase 2	-	1	1	0.9871	1	1	1.3002	0	0	0.6198	0.969033	0.34056	0	0	0.5732	3	3	2.3829	0	0	0.5706	1.17557	1.04558
ADAMTS15	514927	ADAM metallopeptidase with thrombospondin type 1 motif 15	-	2	3	1.8647	2	3	2.4563	0	0	0.6198	1.64693	0.937417	0	0	0.5732	2	3	2.3829	0	0	0.5706	1.17557	1.04558
AOC3	281002	amine oxidase, copper containing 3	BOLAO	10	17	8.0122	10	12	7.6617	8	14	7.5665	7.7468	0.23472	0	0	0.5732	3	3	2.3829	0	0	0.5706	1.17557	1.04558
SAO	789307	amine oxidase, copper containing 3	BSAO	16	26	11.9682	15	22	13.4519	15	29	15.02	13.48	1.52609	0	0	0.5732	3	3	2.3829	0	0	0.5706	1.17557	1.04558
HSPH1	507165	heat shock protein family H (Hsp110) member 1	-	0	0	0.5484	0	0	0.7223	0	0	0.6198	0.630167	0.0874123	1	1	1.0317	2	2	1.8221	0	0	0.5706	1.14147	0.632929
ZNRF1	509076	zinc and ring finger 1	-	0	0	0.5484	0	0	0.7223	0	0	0.6198	0.630167	0.0874123	1	1	1.0317	2	2	1.8221	0	0	0.5706	1.14147	0.632929
RPL18	509163	ribosomal protein L18	-	0	0	0.5484	0	0	0.7223	0	0	0.6198	0.630167	0.0874123	1	1	1.0317	2	2	1.8221	0	0	0.5706	1.14147	0.632929
BID	510373	BH3 interacting domain death agonist	-	0	0	0.5484	0	0	0.7223	0	0	0.6198	0.630167	0.0874123	1	1	1.0317	2	2	1.8221	0	0	0.5706	1.14147	0.632929
TMEM100	613987	transmembrane protein 100	-	0	0	0.5484	0	0	0.7223	0	0	0.6198	0.630167	0.0874123	1	1	1.0317	2	2	1.8221	0	0	0.5706	1.14147	0.632929
MTUS2	616677	microtubule associated scaffold protein 2	-	0	0	0.5484	0	0	0.7223	0	0	0.6198	0.630167	0.0874123	1	1	1.0317	2	2	1.8221	0	0	0.5706	1.14147	0.632929
MXI1	614509	MAX interactor 1, dimerization protein	-	0	0	0.5484	0	0	0.7223	1	1	1.1156	0.795433	0.290586	1	1	1.0317	2	2	1.8221	0	0	0.5706	1.14147	0.632929
RBM12B	506017	RNA binding motif protein 12B	-	0	0	0.5484	1	1	1.3002	0	0	0.6198	0.8228	0.414979	1	1	1.0317	2	2	1.8221	0	0	0.5706	1.14147	0.632929
ADD1	507193	adducin 1	-	2	2	1.4259	0	0	0.7223	0	0	0.6198	0.922667	0.438816	1	1	1.0317	1	2	1.8221	0	0	0.5706	1.14147	0.632929
GIMAP7	614871	GTPase, IMAP family member 7	-	1	1	0.9871	1	1	1.3002	1	1	1.1156	1.1343	0.157385	1	1	1.0317	1	2	1.8221	0	0	0.5706	1.14147	0.632929
NEURL4	528485	neuralized E3 ubiquitin protein ligase 4	-	0	0	0.5484	1	1	1.3002	2	2	1.6116	1.1534	0.546591	1	1	1.0317	2	2	1.8221	0	0	0.5706	1.14147	0.632929
SRGAP3	512892	SLIT-ROBO Rho GTPase activating protein 3	-	1	2	1.4259	2	3	2.4563	1	1	1.1156	1.66593	0.701841	1	1	1.0317	1	2	1.8221	0	0	0.5706	1.14147	0.632929
FST	327681	follistatin	-	6	6	3.1814	0	0	0.7223	2	2	1.6116	1.83843	1.24514	1	1	1.0317	2	2	1.8221	0	0	0.5706	1.14147	0.632929
PSEN2	282010	presenilin 2	-	0	0	0.5484	0	0	0.7223	0	0	0.6198	0.630167	0.0874123	0	0	0.5732	1	2	1.8221	1	1	1.0271	1.1408	0.632166
CRMP1	504250	collapsin response mediator protein 1	-	0	0	0.5484	0	0	0.7223	0	0	0.6198	0.630167	0.0874123	0	0	0.5732	1	2	1.8221	1	1	1.0271	1.1408	0.632166
SH2D2A	530059	SH2 domain containing 2A	-	0	0	0.5484	0	0	0.7223	0	0	0.6198	0.630167	0.0874123	0	0	0.5732	2	2	1.8221	1	1	1.0271	1.1408	0.632166
TNS4	532898	tensin 4	-	0	0	0.5484	0	0	0.7223	0	0	0.6198	0.630167	0.0874123	0	0	0.5732	2	2	1.8221	1	1	1.0271	1.1408	0.632166
TAOK3	534620	TAO kinase 3	-	0	0	0.5484	0	0	0.7223	0	0	0.6198	0.630167	0.0874123	0	0	0.5732	1	2	1.8221	1	1	1.0271	1.1408	0.632166
REEP5	617543	receptor accessory protein 5	-	0	0	0.5484	0	0	0.7223	0	0	0.6198	0.630167	0.0874123	0	0	0.5732	2	2	1.8221	1	1	1.0271	1.1408	0.632166
ZNF771	100135053	zinc finger protein 771	-	0	0	0.5484	0	0	0.7223	0	0	0.6198	0.630167	0.0874123	0	0	0.5732	1	2	1.8221	1	1	1.0271	1.1408	0.632166
CYR61	508941	cysteine rich angiogenic inducer 61	CCN1|GIG1	1	1	0.9871	0	0	0.7223	0	0	0.6198	0.7764	0.189532	0	0	0.5732	2	2	1.8221	1	1	1.0271	1.1408	0.632166
MGA	532556	MGA, MAX dimerization protein	-	1	1	0.9871	0	0	0.7223	0	0	0.6198	0.7764	0.189532	0	0	0.5732	2	2	1.8221	1	1	1.0271	1.1408	0.632166
PSMD1	511803	proteasome 26S subunit, non-ATPase 1	-	0	0	0.5484	0	0	0.7223	1	1	1.1156	0.795433	0.290586	0	0	0.5732	2	2	1.8221	1	1	1.0271	1.1408	0.632166
PSMB8	282013	proteasome subunit beta 8	LMP7	0	0	0.5484	1	1	1.3002	0	0	0.6198	0.8228	0.414979	0	0	0.5732	2	2	1.8221	1	1	1.0271	1.1408	0.632166
RPS5	506229	ribosomal protein S5	-	0	0	0.5484	1	1	1.3002	0	0	0.6198	0.8228	0.414979	0	0	0.5732	2	2	1.8221	1	1	1.0271	1.1408	0.632166
KIF24	513392	kinesin family member 24	-	0	0	0.5484	1	1	1.3002	0	0	0.6198	0.8228	0.414979	0	0	0.5732	2	2	1.8221	1	1	1.0271	1.1408	0.632166
EXO1	506390	exonuclease 1	-	0	0	0.5484	0	0	0.7223	2	2	1.6116	0.960767	0.570305	0	0	0.5732	1	2	1.8221	1	1	1.0271	1.1408	0.632166
FAF2	767948	Fas associated factor family member 2	UBX8|UBXD8	0	0	0.5484	2	2	1.8782	0	0	0.6198	1.01547	0.748001	0	0	0.5732	2	2	1.8221	1	1	1.0271	1.1408	0.632166
LAP	403090	lingual antimicrobial peptide	-	0	0	0.5484	0	0	0.7223	0	0	0.6198	0.630167	0.0874123	2	2	1.4904	1	1	1.2614	0	0	0.5706	1.10747	0.478832
PKN1	509080	protein kinase N1	-	0	0	0.5484	0	0	0.7223	0	0	0.6198	0.630167	0.0874123	2	2	1.4904	1	1	1.2614	0	0	0.5706	1.10747	0.478832
TYK2	512484	tyrosine kinase 2	-	0	0	0.5484	0	0	0.7223	0	0	0.6198	0.630167	0.0874123	2	2	1.4904	1	1	1.2614	0	0	0.5706	1.10747	0.478832
CCDC43	513649	coiled-coil domain containing 43	-	0	0	0.5484	0	0	0.7223	0	0	0.6198	0.630167	0.0874123	1	2	1.4904	1	1	1.2614	0	0	0.5706	1.10747	0.478832
BRPF1	535775	bromodomain and PHD finger containing 1	-	0	0	0.5484	0	0	0.7223	0	0	0.6198	0.630167	0.0874123	2	2	1.4904	1	1	1.2614	0	0	0.5706	1.10747	0.478832
LOC101904203	101904203	uncharacterized LOC101904203	-	0	0	0.5484	0	0	0.7223	0	0	0.6198	0.630167	0.0874123	2	2	1.4904	1	1	1.2614	0	0	0.5706	1.10747	0.478832
HNRNPF	506917	heterogeneous nuclear ribonucleoprotein F	HNRPF	1	1	0.9871	0	0	0.7223	0	0	0.6198	0.7764	0.189532	1	2	1.4904	1	1	1.2614	0	0	0.5706	1.10747	0.478832
CPS1	510506	carbamoyl-phosphate synthase 1	-	1	1	0.9871	0	0	0.7223	0	0	0.6198	0.7764	0.189532	2	2	1.4904	1	1	1.2614	0	0	0.5706	1.10747	0.478832
HNRNPH2	534001	heterogeneous nuclear ribonucleoprotein H2	HNRPH2	1	1	0.9871	0	0	0.7223	0	0	0.6198	0.7764	0.189532	1	2	1.4904	1	1	1.2614	0	0	0.5706	1.10747	0.478832
HNRNPH1	541202	heterogeneous nuclear ribonucleoprotein H1	HNRPH1	1	1	0.9871	0	0	0.7223	0	0	0.6198	0.7764	0.189532	1	2	1.4904	1	1	1.2614	0	0	0.5706	1.10747	0.478832
MYLK	338037	myosin light chain kinase	MLCK|smMLCK	0	0	0.5484	1	1	1.3002	0	0	0.6198	0.8228	0.414979	2	2	1.4904	1	1	1.2614	0	0	0.5706	1.10747	0.478832
NPM1	614028	nucleophosmin 1	-	0	0	0.5484	1	1	1.3002	0	0	0.6198	0.8228	0.414979	2	2	1.4904	1	1	1.2614	0	0	0.5706	1.10747	0.478832
RPP40	531274	ribonuclease P/MRP subunit p40	-	1	2	1.4259	0	0	0.7223	0	0	0.6198	0.922667	0.438816	1	2	1.4904	1	1	1.2614	0	0	0.5706	1.10747	0.478832
UBTD2	541134	ubiquitin domain containing 2	DC-UbP	1	1	0.9871	1	1	1.3002	0	0	0.6198	0.969033	0.34056	1	2	1.4904	1	1	1.2614	0	0	0.5706	1.10747	0.478832
PPP1R10	510825	protein phosphatase 1 regulatory subunit 10	-	1	1	0.9871	0	0	0.7223	2	2	1.6116	1.107	0.456613	2	2	1.4904	1	1	1.2614	0	0	0.5706	1.10747	0.478832
DNAJB4	541274	DnaJ heat shock protein family (Hsp40) member B4	-	0	0	0.5484	0	0	0.7223	2	3	2.1075	1.12607	0.854382	1	2	1.4904	1	1	1.2614	0	0	0.5706	1.10747	0.478832
LIPE	286879	lipase, hormone-sensitive	hsl	1	1	0.9871	1	2	1.8782	1	1	1.1156	1.32697	0.481686	2	2	1.4904	1	1	1.2614	0	0	0.5706	1.10747	0.478832
C8H9orf40	533577	chromosome 8 open reading frame, human C9orf40	-	2	3	1.8647	2	2	1.8782	1	1	1.1156	1.6195	0.436442	2	2	1.4904	1	1	1.2614	0	0	0.5706	1.10747	0.478832
OTOF	617299	otoferlin	-	1	2	1.4259	3	5	3.6126	1	1	1.1156	2.05137	1.36094	1	2	1.4904	1	1	1.2614	0	0	0.5706	1.10747	0.478832
ETAA1	282224	ETAA1, ATR kinase activator	ETAA16	0	0	0.5484	0	0	0.7223	0	0	0.6198	0.630167	0.0874123	1	1	1.0317	1	1	1.2614	1	1	1.0271	1.10673	0.133965
ATP6V1B2	338082	ATPase H+ transporting V1 subunit B2	-	0	0	0.5484	0	0	0.7223	0	0	0.6198	0.630167	0.0874123	1	1	1.0317	1	1	1.2614	1	1	1.0271	1.10673	0.133965
ASB7	507483	ankyrin repeat and SOCS box containing 7	-	0	0	0.5484	0	0	0.7223	0	0	0.6198	0.630167	0.0874123	1	1	1.0317	1	1	1.2614	1	1	1.0271	1.10673	0.133965
ZNF174	512411	zinc finger protein 174	-	0	0	0.5484	0	0	0.7223	0	0	0.6198	0.630167	0.0874123	1	1	1.0317	1	1	1.2614	1	1	1.0271	1.10673	0.133965
EDF1	515380	endothelial differentiation related factor 1	-	0	0	0.5484	0	0	0.7223	0	0	0.6198	0.630167	0.0874123	1	1	1.0317	1	1	1.2614	1	1	1.0271	1.10673	0.133965
TAGLN3	515562	transgelin 3	-	0	0	0.5484	0	0	0.7223	0	0	0.6198	0.630167	0.0874123	1	1	1.0317	1	1	1.2614	1	1	1.0271	1.10673	0.133965
PRORSD1	526913	prdX-deacylase domain-containing protein 1	PRDXDD1	0	0	0.5484	0	0	0.7223	0	0	0.6198	0.630167	0.0874123	1	1	1.0317	1	1	1.2614	1	1	1.0271	1.10673	0.133965
PPP3CC	533527	protein phosphatase 3 catalytic subunit gamma	-	0	0	0.5484	0	0	0.7223	0	0	0.6198	0.630167	0.0874123	1	1	1.0317	1	1	1.2614	1	1	1.0271	1.10673	0.133965
CCT6B	538090	chaperonin containing TCP1 subunit 6B	-	1	1	0.9871	0	0	0.7223	0	0	0.6198	0.7764	0.189532	1	1	1.0317	1	1	1.2614	1	1	1.0271	1.10673	0.133965
MYBBP1A	513045	MYB binding protein 1a	-	0	0	0.5484	0	0	0.7223	1	1	1.1156	0.795433	0.290586	1	1	1.0317	1	1	1.2614	1	1	1.0271	1.10673	0.133965
LUZP2	785165	leucine zipper protein 2	-	0	0	0.5484	0	0	0.7223	1	1	1.1156	0.795433	0.290586	1	1	1.0317	1	1	1.2614	1	1	1.0271	1.10673	0.133965
SLC6A2	282363	solute carrier family 6 member 2	-	0	0	0.5484	1	1	1.3002	0	0	0.6198	0.8228	0.414979	1	1	1.0317	1	1	1.2614	1	1	1.0271	1.10673	0.133965
CPNE6	508059	copine 6	-	0	0	0.5484	1	1	1.3002	0	0	0.6198	0.8228	0.414979	1	1	1.0317	1	1	1.2614	1	1	1.0271	1.10673	0.133965
SLC6A13	523784	solute carrier family 6 member 13	GAT-2	0	0	0.5484	1	1	1.3002	0	0	0.6198	0.8228	0.414979	1	1	1.0317	1	1	1.2614	1	1	1.0271	1.10673	0.133965
STK10	526376	serine/threonine kinase 10	-	0	0	0.5484	1	1	1.3002	0	0	0.6198	0.8228	0.414979	1	1	1.0317	1	1	1.2614	1	1	1.0271	1.10673	0.133965
TFB1M	533438	transcription factor B1, mitochondrial	-	0	0	0.5484	1	1	1.3002	0	0	0.6198	0.8228	0.414979	1	1	1.0317	1	1	1.2614	1	1	1.0271	1.10673	0.133965
CPNE8	535744	copine 8	-	0	0	0.5484	1	1	1.3002	0	0	0.6198	0.8228	0.414979	1	1	1.0317	1	1	1.2614	1	1	1.0271	1.10673	0.133965
CALR3	508555	calreticulin 3	-	1	1	0.9871	0	0	0.7223	1	1	1.1156	0.941667	0.200548	1	1	1.0317	1	1	1.2614	1	1	1.0271	1.10673	0.133965
MARVELD1	616867	MARVEL domain containing 1	-	0	0	0.5484	0	0	0.7223	2	2	1.6116	0.960767	0.570305	1	1	1.0317	1	1	1.2614	1	1	1.0271	1.10673	0.133965
ATP2A2	540568	ATPase sarcoplasmic/endoplasmic reticulum Ca2+ transporting 2	-	1	1	0.9871	1	1	1.3002	0	0	0.6198	0.969033	0.34056	1	1	1.0317	1	1	1.2614	1	1	1.0271	1.10673	0.133965
FBXL2	616212	F-box and leucine rich repeat protein 2	FBL2	1	1	0.9871	1	1	1.3002	0	0	0.6198	0.969033	0.34056	1	1	1.0317	1	1	1.2614	1	1	1.0271	1.10673	0.133965
ARID5A	524118	AT-rich interaction domain 5A	-	1	3	1.8647	0	0	0.7223	0	0	0.6198	1.06893	0.691057	1	1	1.0317	1	1	1.2614	1	1	1.0271	1.10673	0.133965
SYTL2	614406	synaptotagmin like 2	-	2	3	1.8647	0	0	0.7223	0	0	0.6198	1.06893	0.691057	1	1	1.0317	1	1	1.2614	1	1	1.0271	1.10673	0.133965
TMUB2	614388	transmembrane and ubiquitin like domain containing 2	-	1	1	0.9871	0	0	0.7223	2	2	1.6116	1.107	0.456613	1	1	1.0317	1	1	1.2614	1	1	1.0271	1.10673	0.133965
CERS3	614354	ceramide synthase 3	LASS3	1	1	0.9871	1	1	1.3002	1	1	1.1156	1.1343	0.157385	1	1	1.0317	1	1	1.2614	1	1	1.0271	1.10673	0.133965
AIF1	280989	allograft inflammatory factor 1	AIF	0	0	0.5484	1	1	1.3002	1	2	1.6116	1.1534	0.546591	1	1	1.0317	1	1	1.2614	1	1	1.0271	1.10673	0.133965
ANGPT4	617915	angiopoietin 4	ANGPTL4	1	1	0.9871	1	1	1.3002	1	2	1.6116	1.29963	0.31225	1	1	1.0317	1	1	1.2614	1	1	1.0271	1.10673	0.133965
DIRAS2	538667	DIRAS family GTPase 2	-	1	1	0.9871	1	2	1.8782	1	1	1.1156	1.32697	0.481686	1	1	1.0317	1	1	1.2614	1	1	1.0271	1.10673	0.133965
CLDN4	414921	claudin 4	-	1	3	1.8647	1	1	1.3002	1	1	1.1156	1.42683	0.390275	1	1	1.0317	1	1	1.2614	1	1	1.0271	1.10673	0.133965
DIRAS1	618387	DIRAS family GTPase 1	-	1	1	0.9871	1	2	1.8782	2	2	1.6116	1.4923	0.457372	1	1	1.0317	1	1	1.2614	1	1	1.0271	1.10673	0.133965
ANXA3	518050	annexin A3	-	1	2	1.4259	1	2	1.8782	1	2	1.6116	1.63857	0.227353	1	1	1.0317	1	1	1.2614	1	1	1.0271	1.10673	0.133965
GALNT9	504951	polypeptide N-acetylgalactosaminyltransferase 9	WBSCR17	1	2	1.4259	1	3	2.4563	1	2	1.6116	1.83127	0.5492	1	1	1.0317	1	1	1.2614	1	1	1.0271	1.10673	0.133965
AGT	527114	angiotensinogen	SERPINA8	4	4	2.3036	5	6	4.1908	3	3	2.1075	2.8673	1.15037	1	1	1.0317	1	1	1.2614	1	1	1.0271	1.10673	0.133965
HIKESHI	504867	Hikeshi, heat shock protein nuclear import factor	C11orf73|C29H11orf73	0	0	0.5484	0	0	0.7223	0	0	0.6198	0.630167	0.0874123	0	0	0.5732	1	1	1.2614	2	2	1.4836	1.10607	0.474661
ARIH2	505320	ariadne RBR E3 ubiquitin protein ligase 2	-	0	0	0.5484	0	0	0.7223	0	0	0.6198	0.630167	0.0874123	0	0	0.5732	1	1	1.2614	2	2	1.4836	1.10607	0.474661
DNAJC2	507897	DnaJ heat shock protein family (Hsp40) member C2	ZRF1	0	0	0.5484	0	0	0.7223	0	0	0.6198	0.630167	0.0874123	0	0	0.5732	1	1	1.2614	2	2	1.4836	1.10607	0.474661
SYDE2	524536	synapse defective Rho GTPase homolog 2	-	0	0	0.5484	0	0	0.7223	0	0	0.6198	0.630167	0.0874123	0	0	0.5732	1	1	1.2614	2	2	1.4836	1.10607	0.474661
STK38	533677	serine/threonine kinase 38	-	0	0	0.5484	0	0	0.7223	0	0	0.6198	0.630167	0.0874123	0	0	0.5732	1	1	1.2614	1	2	1.4836	1.10607	0.474661
GK5	616031	glycerol kinase 5 (putative)	-	0	0	0.5484	0	0	0.7223	0	0	0.6198	0.630167	0.0874123	0	0	0.5732	1	1	1.2614	2	2	1.4836	1.10607	0.474661
ROCK2	282041	Rho associated coiled-coil containing protein kinase 2	ROCK-II	1	1	0.9871	0	0	0.7223	0	0	0.6198	0.7764	0.189532	0	0	0.5732	1	1	1.2614	2	2	1.4836	1.10607	0.474661
CDK1	281061	cyclin dependent kinase 1	CDC2	0	0	0.5484	1	1	1.3002	1	1	1.1156	0.988067	0.39179	0	0	0.5732	1	1	1.2614	1	2	1.4836	1.10607	0.474661
CDK5	281066	cyclin dependent kinase 5	-	0	0	0.5484	1	1	1.3002	1	1	1.1156	0.988067	0.39179	0	0	0.5732	1	1	1.2614	1	2	1.4836	1.10607	0.474661
FGFR4	317696	fibroblast growth factor receptor 4	-	0	0	0.5484	1	1	1.3002	1	1	1.1156	0.988067	0.39179	0	0	0.5732	1	1	1.2614	1	2	1.4836	1.10607	0.474661
ICK	506286	intestinal cell kinase	-	0	0	0.5484	1	1	1.3002	1	1	1.1156	0.988067	0.39179	0	0	0.5732	1	1	1.2614	1	2	1.4836	1.10607	0.474661
CDK4	510618	cyclin dependent kinase 4	-	0	0	0.5484	1	1	1.3002	1	1	1.1156	0.988067	0.39179	0	0	0.5732	1	1	1.2614	1	2	1.4836	1.10607	0.474661
CDK20	510920	cyclin dependent kinase 20	CCRK	0	0	0.5484	1	1	1.3002	1	1	1.1156	0.988067	0.39179	0	0	0.5732	1	1	1.2614	1	2	1.4836	1.10607	0.474661
CDK6	511754	cyclin dependent kinase 6	-	0	0	0.5484	1	1	1.3002	1	1	1.1156	0.988067	0.39179	0	0	0.5732	1	1	1.2614	1	2	1.4836	1.10607	0.474661
CDK2	519217	cyclin dependent kinase 2	-	0	0	0.5484	1	1	1.3002	1	1	1.1156	0.988067	0.39179	0	0	0.5732	1	1	1.2614	1	2	1.4836	1.10607	0.474661
CDK9	520580	cyclin dependent kinase 9	-	0	0	0.5484	1	1	1.3002	1	1	1.1156	0.988067	0.39179	0	0	0.5732	1	1	1.2614	1	2	1.4836	1.10607	0.474661
CDK18	534048	cyclin dependent kinase 18	PCTK3	0	0	0.5484	1	1	1.3002	1	1	1.1156	0.988067	0.39179	0	0	0.5732	1	1	1.2614	1	2	1.4836	1.10607	0.474661
MAK	536048	male germ cell associated kinase	-	0	0	0.5484	1	1	1.3002	1	1	1.1156	0.988067	0.39179	0	0	0.5732	1	1	1.2614	1	2	1.4836	1.10607	0.474661
CDK3	618631	cyclin dependent kinase 3	-	0	0	0.5484	1	1	1.3002	1	1	1.1156	0.988067	0.39179	0	0	0.5732	1	1	1.2614	1	2	1.4836	1.10607	0.474661
ATP5F1A	282578	ATP synthase F1 subunit alpha	ATP5A1	0	0	0.5484	1	2	1.8782	1	2	1.6116	1.34607	0.703543	0	0	0.5732	1	1	1.2614	2	2	1.4836	1.10607	0.474661
DICER1	337871	dicer 1, ribonuclease III	Dicer	0	0	0.5484	3	3	2.4563	2	3	2.1075	1.70407	1.01592	0	0	0.5732	1	1	1.2614	2	2	1.4836	1.10607	0.474661
MYCBP2	534496	MYC binding protein 2, E3 ubiquitin protein ligase	-	3	4	2.3036	1	1	1.3002	4	5	3.0996	2.23447	0.90169	0	0	0.5732	1	1	1.2614	2	2	1.4836	1.10607	0.474661
YARS	281581	tyrosyl-tRNA synthetase	tyrS	0	0	0.5484	0	0	0.7223	0	0	0.6198	0.630167	0.0874123	3	3	1.949	0	0	0.7007	0	0	0.5706	1.07343	0.761048
VCAN	282662	versican	CSPG2	0	0	0.5484	0	0	0.7223	0	0	0.6198	0.630167	0.0874123	3	3	1.949	0	0	0.7007	0	0	0.5706	1.07343	0.761048
MINDY1	505719	MINDY lysine 48 deubiquitinase 1	FAM63A	0	0	0.5484	0	0	0.7223	0	0	0.6198	0.630167	0.0874123	3	3	1.949	0	0	0.7007	0	0	0.5706	1.07343	0.761048
STX7	507031	syntaxin 7	-	0	0	0.5484	0	0	0.7223	0	0	0.6198	0.630167	0.0874123	3	3	1.949	0	0	0.7007	0	0	0.5706	1.07343	0.761048
G2E3	508575	G2/M-phase specific E3 ubiquitin protein ligase	-	0	0	0.5484	0	0	0.7223	0	0	0.6198	0.630167	0.0874123	1	3	1.949	0	0	0.7007	0	0	0.5706	1.07343	0.761048
STX4	508675	syntaxin 4	-	0	0	0.5484	0	0	0.7223	0	0	0.6198	0.630167	0.0874123	2	3	1.949	0	0	0.7007	0	0	0.5706	1.07343	0.761048
COL1A2	282188	collagen type I alpha 2 chain	-	0	0	0.5484	0	0	0.7223	1	1	1.1156	0.795433	0.290586	3	3	1.949	0	0	0.7007	0	0	0.5706	1.07343	0.761048
RAB27A	618035	RAB27A, member RAS oncogene family	-	0	0	0.5484	2	2	1.8782	0	0	0.6198	1.01547	0.748001	3	3	1.949	0	0	0.7007	0	0	0.5706	1.07343	0.761048
WWP1	513789	WW domain containing E3 ubiquitin protein ligase 1	-	1	1	0.9871	0	0	0.7223	2	2	1.6116	1.107	0.456613	3	3	1.949	0	0	0.7007	0	0	0.5706	1.07343	0.761048
CCNL2	538796	cyclin L2	-	0	0	0.5484	3	3	2.4563	0	0	0.6198	1.20817	1.0815	3	3	1.949	0	0	0.7007	0	0	0.5706	1.07343	0.761048
GAS2L2	539169	growth arrest specific 2 like 2	-	0	0	0.5484	3	3	2.4563	0	0	0.6198	1.20817	1.0815	2	3	1.949	0	0	0.7007	0	0	0.5706	1.07343	0.761048
GPM6A	507389	glycoprotein M6A	-	1	1	0.9871	2	3	2.4563	2	2	1.6116	1.685	0.737345	2	3	1.949	0	0	0.7007	0	0	0.5706	1.07343	0.761048
COL1A1	282187	collagen type I alpha 1 chain	-	0	0	0.5484	2	3	2.4563	3	3	2.1075	1.70407	1.01592	3	3	1.949	0	0	0.7007	0	0	0.5706	1.07343	0.761048
SERPINB8	513825	serpin peptidase inhibitor, clade B (ovalbumin), member 8	-	3	4	2.3036	2	3	2.4563	1	1	1.1156	1.9585	0.733955	2	3	1.949	0	0	0.7007	0	0	0.5706	1.07343	0.761048
MET	280855	MET proto-oncogene, receptor tyrosine kinase	HGFR|c-met	0	0	0.5484	0	0	0.7223	0	0	0.6198	0.630167	0.0874123	2	2	1.4904	0	0	0.7007	1	1	1.0271	1.07273	0.396823
CAPN1	281661	calpain 1	CANP 1|CANP1	0	0	0.5484	0	0	0.7223	0	0	0.6198	0.630167	0.0874123	2	2	1.4904	0	0	0.7007	1	1	1.0271	1.07273	0.396823
RPS3A	282053	ribosomal protein S3A	RPS3AE	0	0	0.5484	0	0	0.7223	0	0	0.6198	0.630167	0.0874123	2	2	1.4904	0	0	0.7007	1	1	1.0271	1.07273	0.396823
PSMA3	505176	proteasome subunit alpha 3	-	0	0	0.5484	0	0	0.7223	0	0	0.6198	0.630167	0.0874123	2	2	1.4904	0	0	0.7007	1	1	1.0271	1.07273	0.396823
PAIP1	510246	poly(A) binding protein interacting protein 1	-	0	0	0.5484	0	0	0.7223	0	0	0.6198	0.630167	0.0874123	2	2	1.4904	0	0	0.7007	1	1	1.0271	1.07273	0.396823
CASP6	538409	caspase 6	-	0	0	0.5484	0	0	0.7223	0	0	0.6198	0.630167	0.0874123	2	2	1.4904	0	0	0.7007	1	1	1.0271	1.07273	0.396823
PPCS	539294	phosphopantothenoylcysteine synthetase	-	0	0	0.5484	0	0	0.7223	0	0	0.6198	0.630167	0.0874123	2	2	1.4904	0	0	0.7007	1	1	1.0271	1.07273	0.396823
EML4	540187	echinoderm microtubule associated protein like 4	-	0	0	0.5484	0	0	0.7223	0	0	0.6198	0.630167	0.0874123	2	2	1.4904	0	0	0.7007	1	1	1.0271	1.07273	0.396823
PA2G4	540272	proliferation-associated 2G4	-	0	0	0.5484	0	0	0.7223	0	0	0.6198	0.630167	0.0874123	2	2	1.4904	0	0	0.7007	1	1	1.0271	1.07273	0.396823
EFCC1	617677	EF-hand and coiled-coil domain containing 1	CCDC48	0	0	0.5484	0	0	0.7223	0	0	0.6198	0.630167	0.0874123	2	2	1.4904	0	0	0.7007	1	1	1.0271	1.07273	0.396823
RPL13A	767925	ribosomal protein L13a	-	0	0	0.5484	0	0	0.7223	0	0	0.6198	0.630167	0.0874123	2	2	1.4904	0	0	0.7007	1	1	1.0271	1.07273	0.396823
PHYHIPL	780878	phytanoyl-CoA 2-hydroxylase interacting protein like	-	0	0	0.5484	0	0	0.7223	0	0	0.6198	0.630167	0.0874123	2	2	1.4904	0	0	0.7007	1	1	1.0271	1.07273	0.396823
ALCAM	281614	activated leukocyte cell adhesion molecule	-	2	2	1.4259	0	0	0.7223	0	0	0.6198	0.922667	0.438816	2	2	1.4904	0	0	0.7007	1	1	1.0271	1.07273	0.396823
RPLP0	286868	ribosomal protein lateral stalk subunit P0	ARBP	2	2	1.4259	0	0	0.7223	0	0	0.6198	0.922667	0.438816	2	2	1.4904	0	0	0.7007	1	1	1.0271	1.07273	0.396823
LTA4H	507130	leukotriene A4 hydrolase	-	2	2	1.4259	0	0	0.7223	0	0	0.6198	0.922667	0.438816	2	2	1.4904	0	0	0.7007	1	1	1.0271	1.07273	0.396823
SLA	513589	Src like adaptor	-	2	2	1.4259	0	0	0.7223	0	0	0.6198	0.922667	0.438816	2	2	1.4904	0	0	0.7007	1	1	1.0271	1.07273	0.396823
C1QC	509968	complement C1q C chain	-	0	0	0.5484	1	1	1.3002	1	1	1.1156	0.988067	0.39179	2	2	1.4904	0	0	0.7007	1	1	1.0271	1.07273	0.396823
COL6A1	511422	collagen type VI alpha 1 chain	-	2	2	1.4259	0	0	0.7223	1	1	1.1156	1.08793	0.352615	1	2	1.4904	0	0	0.7007	1	1	1.0271	1.07273	0.396823
LOC782061	782061	aldo-keto reductase family 1, member C1-like	-	2	2	1.4259	0	0	0.7223	1	1	1.1156	1.08793	0.352615	2	2	1.4904	0	0	0.7007	1	1	1.0271	1.07273	0.396823
CTDSP1	516199	CTD small phosphatase 1	-	1	1	0.9871	1	1	1.3002	1	1	1.1156	1.1343	0.157385	2	2	1.4904	0	0	0.7007	1	1	1.0271	1.07273	0.396823
MPZL1	539387	myelin protein zero like 1	PZR	3	4	2.3036	0	0	0.7223	0	0	0.6198	1.21523	0.943945	2	2	1.4904	0	0	0.7007	1	1	1.0271	1.07273	0.396823
CTNNB1	539003	catenin beta 1	-	2	2	1.4259	1	1	1.3002	1	1	1.1156	1.28057	0.156079	2	2	1.4904	0	0	0.7007	1	1	1.0271	1.07273	0.396823
IFITM2	615833	interferon induced transmembrane protein 2 (1-8D)	-	2	2	1.4259	1	2	1.8782	1	1	1.1156	1.47323	0.383497	1	2	1.4904	0	0	0.7007	1	1	1.0271	1.07273	0.396823
SPINT1	534040	serine peptidase inhibitor, Kunitz type 1	-	4	4	2.3036	0	0	0.7223	2	2	1.6116	1.54583	0.792699	2	2	1.4904	0	0	0.7007	1	1	1.0271	1.07273	0.396823
DNASE1L1	515176	deoxyribonuclease 1 like 1	-	2	3	1.8647	1	1	1.3002	2	2	1.6116	1.59217	0.282751	2	2	1.4904	0	0	0.7007	1	1	1.0271	1.07273	0.396823
IFITM3	777594	interferon induced transmembrane protein 3	-	2	3	1.8647	1	2	1.8782	1	1	1.1156	1.6195	0.436442	1	2	1.4904	0	0	0.7007	1	1	1.0271	1.07273	0.396823
CTNNA1	526848	catenin alpha 1	-	2	2	1.4259	3	3	2.4563	1	1	1.1156	1.66593	0.701841	2	2	1.4904	0	0	0.7007	1	1	1.0271	1.07273	0.396823
APCS	514488	amyloid P component, serum	-	5	5	2.7425	2	2	1.8782	0	0	0.6198	1.74683	1.06743	2	2	1.4904	0	0	0.7007	1	1	1.0271	1.07273	0.396823
ZDHHC14	517451	zinc finger DHHC-type containing 14	-	1	3	1.8647	1	2	1.8782	1	2	1.6116	1.78483	0.150176	1	2	1.4904	0	0	0.7007	1	1	1.0271	1.07273	0.396823
ZDHHC9	527885	zinc finger DHHC-type containing 9	-	1	3	1.8647	1	2	1.8782	1	2	1.6116	1.78483	0.150176	1	2	1.4904	0	0	0.7007	1	1	1.0271	1.07273	0.396823
PON1	523798	paraoxonase 1	-	4	4	2.3036	1	1	1.3002	3	3	2.1075	1.90377	0.531821	2	2	1.4904	0	0	0.7007	1	1	1.0271	1.07273	0.396823
AGGF1	511650	angiogenic factor with G-patch and FHA domains 1	VG5Q	2	6	3.1814	2	3	2.4563	1	4	2.6036	2.7471	0.383258	1	2	1.4904	0	0	0.7007	1	1	1.0271	1.07273	0.396823
SULT1E1	280934	sulfotransferase family 1E member 1	ST1E1|STE	0	0	0.5484	0	0	0.7223	0	0	0.6198	0.630167	0.0874123	1	1	1.0317	0	0	0.7007	2	2	1.4836	1.072	0.393003
RPL24	282048	ribosomal protein L24	-	0	0	0.5484	0	0	0.7223	0	0	0.6198	0.630167	0.0874123	1	1	1.0317	0	0	0.7007	2	2	1.4836	1.072	0.393003
ANXA6	327685	annexin A6	-	0	0	0.5484	0	0	0.7223	0	0	0.6198	0.630167	0.0874123	1	1	1.0317	0	0	0.7007	2	2	1.4836	1.072	0.393003
RHOT1	511257	ras homolog family member T1	-	0	0	0.5484	0	0	0.7223	0	0	0.6198	0.630167	0.0874123	1	1	1.0317	0	0	0.7007	2	2	1.4836	1.072	0.393003
DYNLRB1	513342	dynein light chain roadblock-type 1	-	0	0	0.5484	0	0	0.7223	0	0	0.6198	0.630167	0.0874123	1	1	1.0317	0	0	0.7007	2	2	1.4836	1.072	0.393003
KIF20B	514679	kinesin family member 20B	MPHOSPH1	0	0	0.5484	0	0	0.7223	0	0	0.6198	0.630167	0.0874123	1	1	1.0317	0	0	0.7007	1	2	1.4836	1.072	0.393003
LRRC66	516507	leucine rich repeat containing 66	-	0	0	0.5484	0	0	0.7223	0	0	0.6198	0.630167	0.0874123	1	1	1.0317	0	0	0.7007	2	2	1.4836	1.072	0.393003
UBE4B	520833	ubiquitination factor E4B	-	0	0	0.5484	0	0	0.7223	0	0	0.6198	0.630167	0.0874123	1	1	1.0317	0	0	0.7007	1	2	1.4836	1.072	0.393003
RHPN2	533687	rhophilin Rho GTPase binding protein 2	-	0	0	0.5484	0	0	0.7223	0	0	0.6198	0.630167	0.0874123	1	1	1.0317	0	0	0.7007	2	2	1.4836	1.072	0.393003
AP2S1	536553	adaptor related protein complex 2 sigma 1 subunit	-	0	0	0.5484	0	0	0.7223	0	0	0.6198	0.630167	0.0874123	1	1	1.0317	0	0	0.7007	2	2	1.4836	1.072	0.393003
GADL1	614548	glutamate decarboxylase like 1	ADC|CSADC	0	0	0.5484	0	0	0.7223	0	0	0.6198	0.630167	0.0874123	1	1	1.0317	0	0	0.7007	2	2	1.4836	1.072	0.393003
TPR	507869	translocated promoter region, nuclear basket protein	-	1	1	0.9871	0	0	0.7223	0	0	0.6198	0.7764	0.189532	1	1	1.0317	0	0	0.7007	2	2	1.4836	1.072	0.393003
UBE2I	515573	ubiquitin conjugating enzyme E2 I	-	1	1	0.9871	0	0	0.7223	0	0	0.6198	0.7764	0.189532	1	1	1.0317	0	0	0.7007	1	2	1.4836	1.072	0.393003
OFD1	526925	OFD1, centriole and centriolar satellite protein	-	1	1	0.9871	0	0	0.7223	0	0	0.6198	0.7764	0.189532	1	1	1.0317	0	0	0.7007	2	2	1.4836	1.072	0.393003
RPL4	510547	ribosomal protein L4	-	0	0	0.5484	0	0	0.7223	1	1	1.1156	0.795433	0.290586	1	1	1.0317	0	0	0.7007	2	2	1.4836	1.072	0.393003
DDX24	529613	DEAD-box helicase 24	-	0	0	0.5484	0	0	0.7223	1	1	1.1156	0.795433	0.290586	1	1	1.0317	0	0	0.7007	2	2	1.4836	1.072	0.393003
SDF2	508463	stromal cell derived factor 2	-	0	0	0.5484	1	1	1.3002	1	1	1.1156	0.988067	0.39179	1	1	1.0317	0	0	0.7007	2	2	1.4836	1.072	0.393003
DNAH7	517781	dynein axonemal heavy chain 7	-	2	2	1.4259	1	1	1.3002	0	0	0.6198	1.1153	0.433694	1	1	1.0317	0	0	0.7007	2	2	1.4836	1.072	0.393003
EXOSC10	535340	exosome component 10	-	2	2	1.4259	1	1	1.3002	0	0	0.6198	1.1153	0.433694	1	1	1.0317	0	0	0.7007	2	2	1.4836	1.072	0.393003
FRK	509227	fyn related Src family tyrosine kinase	-	2	2	1.4259	1	1	1.3002	1	1	1.1156	1.28057	0.156079	1	1	1.0317	0	0	0.7007	2	2	1.4836	1.072	0.393003
RPL22	616065	ribosomal protein L22	-	1	1	0.9871	1	1	1.3002	1	2	1.6116	1.29963	0.31225	1	1	1.0317	0	0	0.7007	2	2	1.4836	1.072	0.393003
C24H18orf32	767921	chromosome 24 open reading frame, human C18orf32	-	1	1	0.9871	1	1	1.3002	2	2	1.6116	1.29963	0.31225	1	1	1.0317	0	0	0.7007	1	2	1.4836	1.072	0.393003
KIF15	541135	kinesin family member 15	-	1	1	0.9871	2	2	1.8782	1	1	1.1156	1.32697	0.481686	1	1	1.0317	0	0	0.7007	2	2	1.4836	1.072	0.393003
HINT1	327693	histidine triad nucleotide binding protein 1	-	2	2	1.4259	2	2	1.8782	2	2	1.6116	1.63857	0.227353	1	1	1.0317	0	0	0.7007	2	2	1.4836	1.072	0.393003
CSNK1A1	282684	casein kinase 1 alpha 1	-	4	4	2.3036	2	2	1.8782	1	1	1.1156	1.7658	0.601923	1	1	1.0317	0	0	0.7007	2	2	1.4836	1.072	0.393003
PROS1	282006	protein S	-	8	9	4.4984	6	12	7.6617	7	10	5.5807	5.9136	1.60771	1	1	1.0317	0	0	0.7007	2	2	1.4836	1.072	0.393003
PAK2	513673	p21 (RAC1) activated kinase 2	-	0	0	0.5484	0	0	0.7223	0	0	0.6198	0.630167	0.0874123	0	0	0.5732	0	0	0.7007	3	3	1.9402	1.07137	0.755128
STRBP	516282	spermatid perinuclear RNA binding protein	-	0	0	0.5484	0	0	0.7223	0	0	0.6198	0.630167	0.0874123	0	0	0.5732	0	0	0.7007	3	3	1.9402	1.07137	0.755128
SMPDL3B	518699	sphingomyelin phosphodiesterase acid like 3B	-	0	0	0.5484	0	0	0.7223	0	0	0.6198	0.630167	0.0874123	0	0	0.5732	0	0	0.7007	3	3	1.9402	1.07137	0.755128
MNAT1	534176	MNAT1, CDK activating kinase assembly factor	-	0	0	0.5484	0	0	0.7223	0	0	0.6198	0.630167	0.0874123	0	0	0.5732	0	0	0.7007	3	3	1.9402	1.07137	0.755128
SH3BGRL2	785404	SH3 domain binding glutamate rich protein like 2	-	0	0	0.5484	0	0	0.7223	0	0	0.6198	0.630167	0.0874123	0	0	0.5732	0	0	0.7007	3	3	1.9402	1.07137	0.755128
DYNLL1	404151	dynein light chain LC8-type 1	CDLC2|DNCL1	0	0	0.5484	1	1	1.3002	1	2	1.6116	1.1534	0.546591	0	0	0.5732	0	0	0.7007	1	3	1.9402	1.07137	0.755128
LOC101902172	101902172	dynein light chain 1, cytoplasmic-like	-	0	0	0.5484	1	1	1.3002	1	2	1.6116	1.1534	0.546591	0	0	0.5732	0	0	0.7007	1	3	1.9402	1.07137	0.755128
LOC101905447	101905447	dynein light chain 1, cytoplasmic	-	0	0	0.5484	1	1	1.3002	1	2	1.6116	1.1534	0.546591	0	0	0.5732	0	0	0.7007	1	3	1.9402	1.07137	0.755128
FABP5	281760	fatty acid binding protein 5	-	2	3	1.8647	1	1	1.3002	0	0	0.6198	1.26157	0.623349	0	0	0.5732	0	0	0.7007	3	3	1.9402	1.07137	0.755128
TRHR	281549	thyrotropin releasing hormone receptor	-	0	0	0.5484	0	0	0.7223	0	0	0.6198	0.630167	0.0874123	0	0	0.5732	2	2	1.8221	0	0	0.5706	0.988633	0.721804
RPS28	282877	ribosomal protein S28	-	0	0	0.5484	0	0	0.7223	0	0	0.6198	0.630167	0.0874123	0	0	0.5732	1	2	1.8221	0	0	0.5706	0.988633	0.721804
NOS3	287024	nitric oxide synthase 3	-	0	0	0.5484	0	0	0.7223	0	0	0.6198	0.630167	0.0874123	0	0	0.5732	2	2	1.8221	0	0	0.5706	0.988633	0.721804
SLC6A1	407118	solute carrier family 6 member 1	-	0	0	0.5484	0	0	0.7223	0	0	0.6198	0.630167	0.0874123	0	0	0.5732	2	2	1.8221	0	0	0.5706	0.988633	0.721804
CANX	407129	calnexin	-	0	0	0.5484	0	0	0.7223	0	0	0.6198	0.630167	0.0874123	0	0	0.5732	2	2	1.8221	0	0	0.5706	0.988633	0.721804
HTR1A	407137	5-hydroxytryptamine receptor 1A	5HT1A|5htr1a	0	0	0.5484	0	0	0.7223	0	0	0.6198	0.630167	0.0874123	0	0	0.5732	1	2	1.8221	0	0	0.5706	0.988633	0.721804
MYADM	506295	myeloid associated differentiation marker	-	0	0	0.5484	0	0	0.7223	0	0	0.6198	0.630167	0.0874123	0	0	0.5732	2	2	1.8221	0	0	0.5706	0.988633	0.721804
LOC506549	506549	olfactory receptor-like protein OLF3	-	0	0	0.5484	0	0	0.7223	0	0	0.6198	0.630167	0.0874123	0	0	0.5732	2	2	1.8221	0	0	0.5706	0.988633	0.721804
AP1G1	507677	adaptor related protein complex 1 gamma 1 subunit	-	0	0	0.5484	0	0	0.7223	0	0	0.6198	0.630167	0.0874123	0	0	0.5732	2	2	1.8221	0	0	0.5706	0.988633	0.721804
ATP8A2	508723	ATPase, aminophospholipid transporter, class I, type 8A, member 2	-	0	0	0.5484	0	0	0.7223	0	0	0.6198	0.630167	0.0874123	0	0	0.5732	2	2	1.8221	0	0	0.5706	0.988633	0.721804
NECAP2	509439	NECAP endocytosis associated 2	-	0	0	0.5484	0	0	0.7223	0	0	0.6198	0.630167	0.0874123	0	0	0.5732	2	2	1.8221	0	0	0.5706	0.988633	0.721804
SNX1	512029	sorting nexin 1	-	0	0	0.5484	0	0	0.7223	0	0	0.6198	0.630167	0.0874123	0	0	0.5732	1	2	1.8221	0	0	0.5706	0.988633	0.721804
OVCA2	513845	OVCA2, serine hydrolase domain containing	-	0	0	0.5484	0	0	0.7223	0	0	0.6198	0.630167	0.0874123	0	0	0.5732	2	2	1.8221	0	0	0.5706	0.988633	0.721804
INPP5K	514123	inositol polyphosphate-5-phosphatase K	SKIP	0	0	0.5484	0	0	0.7223	0	0	0.6198	0.630167	0.0874123	0	0	0.5732	2	2	1.8221	0	0	0.5706	0.988633	0.721804
PHKA2	515732	phosphorylase kinase regulatory subunit alpha 2	-	0	0	0.5484	0	0	0.7223	0	0	0.6198	0.630167	0.0874123	0	0	0.5732	2	2	1.8221	0	0	0.5706	0.988633	0.721804
NAA50	517211	N(alpha)-acetyltransferase 50, NatE catalytic subunit	NAT13	0	0	0.5484	0	0	0.7223	0	0	0.6198	0.630167	0.0874123	0	0	0.5732	2	2	1.8221	0	0	0.5706	0.988633	0.721804
XRN2	517417	5'-3' exoribonuclease 2	-	0	0	0.5484	0	0	0.7223	0	0	0.6198	0.630167	0.0874123	0	0	0.5732	2	2	1.8221	0	0	0.5706	0.988633	0.721804
ERC1	519271	ELKS/RAB6-interacting/CAST family member 1	-	0	0	0.5484	0	0	0.7223	0	0	0.6198	0.630167	0.0874123	0	0	0.5732	2	2	1.8221	0	0	0.5706	0.988633	0.721804
MED1	520734	mediator complex subunit 1	-	0	0	0.5484	0	0	0.7223	0	0	0.6198	0.630167	0.0874123	0	0	0.5732	2	2	1.8221	0	0	0.5706	0.988633	0.721804
KHDC4	530205	KH domain containing 4, pre-mRNA splicing factor	KIAA0907	0	0	0.5484	0	0	0.7223	0	0	0.6198	0.630167	0.0874123	0	0	0.5732	1	2	1.8221	0	0	0.5706	0.988633	0.721804
KIDINS220	536267	kinase D interacting substrate 220	-	0	0	0.5484	0	0	0.7223	0	0	0.6198	0.630167	0.0874123	0	0	0.5732	2	2	1.8221	0	0	0.5706	0.988633	0.721804
ZBTB11	538545	zinc finger and BTB domain containing 11	-	0	0	0.5484	0	0	0.7223	0	0	0.6198	0.630167	0.0874123	0	0	0.5732	2	2	1.8221	0	0	0.5706	0.988633	0.721804
TNFSF13	538567	TNF superfamily member 13	APRIL|TNLG7B	0	0	0.5484	0	0	0.7223	0	0	0.6198	0.630167	0.0874123	0	0	0.5732	2	2	1.8221	0	0	0.5706	0.988633	0.721804
SRP68	538777	signal recognition particle 68	-	0	0	0.5484	0	0	0.7223	0	0	0.6198	0.630167	0.0874123	0	0	0.5732	2	2	1.8221	0	0	0.5706	0.988633	0.721804
EXD2	539532	exonuclease 3'-5' domain containing 2	EXDL2	0	0	0.5484	0	0	0.7223	0	0	0.6198	0.630167	0.0874123	0	0	0.5732	2	2	1.8221	0	0	0.5706	0.988633	0.721804
COA3	539832	cytochrome c oxidase assembly factor 3	CCDC56	0	0	0.5484	0	0	0.7223	0	0	0.6198	0.630167	0.0874123	0	0	0.5732	2	2	1.8221	0	0	0.5706	0.988633	0.721804
ARL3	540040	ADP ribosylation factor like GTPase 3	-	0	0	0.5484	0	0	0.7223	0	0	0.6198	0.630167	0.0874123	0	0	0.5732	2	2	1.8221	0	0	0.5706	0.988633	0.721804
ADAMTS6	540722	ADAM metallopeptidase with thrombospondin type 1 motif 6	-	0	0	0.5484	0	0	0.7223	0	0	0.6198	0.630167	0.0874123	0	0	0.5732	2	2	1.8221	0	0	0.5706	0.988633	0.721804
POLE4	613730	DNA polymerase epsilon 4, accessory subunit	-	0	0	0.5484	0	0	0.7223	0	0	0.6198	0.630167	0.0874123	0	0	0.5732	2	2	1.8221	0	0	0.5706	0.988633	0.721804
SNAPC1	615539	small nuclear RNA activating complex polypeptide 1	-	0	0	0.5484	0	0	0.7223	0	0	0.6198	0.630167	0.0874123	0	0	0.5732	2	2	1.8221	0	0	0.5706	0.988633	0.721804
RCL1	768075	RNA terminal phosphate cyclase like 1	-	0	0	0.5484	0	0	0.7223	0	0	0.6198	0.630167	0.0874123	0	0	0.5732	2	2	1.8221	0	0	0.5706	0.988633	0.721804
SLC25A53	786529	solute carrier family 25 member 53	MCART6	0	0	0.5484	0	0	0.7223	0	0	0.6198	0.630167	0.0874123	0	0	0.5732	2	2	1.8221	0	0	0.5706	0.988633	0.721804
PPFIA1	100139635	PTPRF interacting protein alpha 1	-	0	0	0.5484	0	0	0.7223	0	0	0.6198	0.630167	0.0874123	0	0	0.5732	2	2	1.8221	0	0	0.5706	0.988633	0.721804
USP37	407168	ubiquitin specific peptidase 37	-	1	1	0.9871	0	0	0.7223	0	0	0.6198	0.7764	0.189532	0	0	0.5732	2	2	1.8221	0	0	0.5706	0.988633	0.721804
EHHADH	518852	enoyl-CoA hydratase and 3-hydroxyacyl CoA dehydrogenase	-	1	1	0.9871	0	0	0.7223	0	0	0.6198	0.7764	0.189532	0	0	0.5732	2	2	1.8221	0	0	0.5706	0.988633	0.721804
BORCS6	539395	BLOC-1 related complex subunit 6	C17orf59|C19H17orf59	1	1	0.9871	0	0	0.7223	0	0	0.6198	0.7764	0.189532	0	0	0.5732	2	2	1.8221	0	0	0.5706	0.988633	0.721804
ZNF592	516451	zinc finger protein 592	-	0	0	0.5484	0	0	0.7223	1	1	1.1156	0.795433	0.290586	0	0	0.5732	2	2	1.8221	0	0	0.5706	0.988633	0.721804
TFCP2L1	518436	transcription factor CP2 like 1	-	0	0	0.5484	0	0	0.7223	1	1	1.1156	0.795433	0.290586	0	0	0.5732	2	2	1.8221	0	0	0.5706	0.988633	0.721804
ARHGAP35	540310	Rho GTPase activating protein 35	GRLF1	0	0	0.5484	0	0	0.7223	1	1	1.1156	0.795433	0.290586	0	0	0.5732	2	2	1.8221	0	0	0.5706	0.988633	0.721804
MYDGF	407769	myeloid derived growth factor	C19orf10|C7H19orf10	1	1	0.9871	0	0	0.7223	1	1	1.1156	0.941667	0.200548	0	0	0.5732	2	2	1.8221	0	0	0.5706	0.988633	0.721804
BRCA1	353120	BRCA1, DNA repair associated	-	0	0	0.5484	0	0	0.7223	2	2	1.6116	0.960767	0.570305	0	0	0.5732	2	2	1.8221	0	0	0.5706	0.988633	0.721804
HIP1	505919	huntingtin interacting protein 1	-	0	0	0.5484	0	0	0.7223	2	2	1.6116	0.960767	0.570305	0	0	0.5732	1	2	1.8221	0	0	0.5706	0.988633	0.721804
HPRT1	281229	hypoxanthine phosphoribosyltransferase 1	HGPRT|HPRT	1	1	0.9871	1	1	1.3002	0	0	0.6198	0.969033	0.34056	0	0	0.5732	2	2	1.8221	0	0	0.5706	0.988633	0.721804
URI1	515119	URI1, prefoldin like chaperone	C18H19orf2|RMP	0	0	0.5484	1	1	1.3002	1	1	1.1156	0.988067	0.39179	0	0	0.5732	2	2	1.8221	0	0	0.5706	0.988633	0.721804
RASGRF1	520039	Ras protein specific guanine nucleotide releasing factor 1	-	0	0	0.5484	2	2	1.8782	0	0	0.6198	1.01547	0.748001	0	0	0.5732	2	2	1.8221	0	0	0.5706	0.988633	0.721804
VAPA	516024	VAMP associated protein A	-	0	0	0.5484	2	3	2.4563	0	0	0.6198	1.20817	1.0815	0	0	0.5732	2	2	1.8221	0	0	0.5706	0.988633	0.721804
TPD52	540235	tumor protein D52	-	0	0	0.5484	3	3	2.4563	0	0	0.6198	1.20817	1.0815	0	0	0.5732	2	2	1.8221	0	0	0.5706	0.988633	0.721804
CGN1	281068	conglutinin	BC	1	1	0.9871	2	2	1.8782	2	2	1.6116	1.4923	0.457372	0	0	0.5732	2	2	1.8221	0	0	0.5706	0.988633	0.721804
COL2A1	407142	collagen type II alpha 1 chain	CB11	3	4	2.3036	3	3	2.4563	1	1	1.1156	1.9585	0.733955	0	0	0.5732	2	2	1.8221	0	0	0.5706	0.988633	0.721804
LOC510860	510860	C4b-binding protein alpha-like	-	6	9	4.4984	5	8	5.3475	5	10	5.5807	5.1422	0.569609	0	0	0.5732	2	2	1.8221	0	0	0.5706	0.988633	0.721804
EPB41	281753	erythrocyte membrane protein band 4.1	-	0	0	0.5484	0	0	0.7223	0	0	0.6198	0.630167	0.0874123	1	1	1.0317	1	1	1.2614	0	0	0.5706	0.954567	0.3518
PRKG1	282004	protein kinase, cGMP-dependent, type I	CGKI|cGK 1|cGKI-beta	0	0	0.5484	0	0	0.7223	0	0	0.6198	0.630167	0.0874123	1	1	1.0317	1	1	1.2614	0	0	0.5706	0.954567	0.3518
TIMP2	282093	TIMP metallopeptidase inhibitor 2	-	0	0	0.5484	0	0	0.7223	0	0	0.6198	0.630167	0.0874123	1	1	1.0317	1	1	1.2614	0	0	0.5706	0.954567	0.3518
CHAF1A	504535	chromatin assembly factor 1 subunit A	-	0	0	0.5484	0	0	0.7223	0	0	0.6198	0.630167	0.0874123	1	1	1.0317	1	1	1.2614	0	0	0.5706	0.954567	0.3518
SDC4	508133	syndecan 4	-	0	0	0.5484	0	0	0.7223	0	0	0.6198	0.630167	0.0874123	1	1	1.0317	1	1	1.2614	0	0	0.5706	0.954567	0.3518
PRPF3	510322	pre-mRNA processing factor 3	-	0	0	0.5484	0	0	0.7223	0	0	0.6198	0.630167	0.0874123	1	1	1.0317	1	1	1.2614	0	0	0.5706	0.954567	0.3518
AGFG2	510361	ArfGAP with FG repeats 2	HRBL	0	0	0.5484	0	0	0.7223	0	0	0.6198	0.630167	0.0874123	1	1	1.0317	1	1	1.2614	0	0	0.5706	0.954567	0.3518
MKL2	511461	MKL1/myocardin like 2	-	0	0	0.5484	0	0	0.7223	0	0	0.6198	0.630167	0.0874123	1	1	1.0317	1	1	1.2614	0	0	0.5706	0.954567	0.3518
DIP2B	512064	disco interacting protein 2 homolog B	-	0	0	0.5484	0	0	0.7223	0	0	0.6198	0.630167	0.0874123	1	1	1.0317	1	1	1.2614	0	0	0.5706	0.954567	0.3518
HIPK1	512233	homeodomain interacting protein kinase 1	-	0	0	0.5484	0	0	0.7223	0	0	0.6198	0.630167	0.0874123	1	1	1.0317	1	1	1.2614	0	0	0.5706	0.954567	0.3518
LAPTM5	512361	lysosomal protein transmembrane 5	HA1520	0	0	0.5484	0	0	0.7223	0	0	0.6198	0.630167	0.0874123	1	1	1.0317	1	1	1.2614	0	0	0.5706	0.954567	0.3518
MYO9B	513493	myosin IXB	-	0	0	0.5484	0	0	0.7223	0	0	0.6198	0.630167	0.0874123	1	1	1.0317	1	1	1.2614	0	0	0.5706	0.954567	0.3518
PIK3R6	515621	phosphoinositide-3-kinase regulatory subunit 6	-	0	0	0.5484	0	0	0.7223	0	0	0.6198	0.630167	0.0874123	1	1	1.0317	1	1	1.2614	0	0	0.5706	0.954567	0.3518
CAPN14	515741	calpain 14	-	0	0	0.5484	0	0	0.7223	0	0	0.6198	0.630167	0.0874123	1	1	1.0317	1	1	1.2614	0	0	0.5706	0.954567	0.3518
EIF4H	517409	eukaryotic translation initiation factor 4H	WBSCR1	0	0	0.5484	0	0	0.7223	0	0	0.6198	0.630167	0.0874123	1	1	1.0317	1	1	1.2614	0	0	0.5706	0.954567	0.3518
SLC52A2	527884	solute carrier family 52 member 2	GPR172A|GPR172B|gpcr41	0	0	0.5484	0	0	0.7223	0	0	0.6198	0.630167	0.0874123	1	1	1.0317	1	1	1.2614	0	0	0.5706	0.954567	0.3518
SH3RF1	528315	SH3 domain containing ring finger 1	-	0	0	0.5484	0	0	0.7223	0	0	0.6198	0.630167	0.0874123	1	1	1.0317	1	1	1.2614	0	0	0.5706	0.954567	0.3518
PAPOLG	529071	poly(A) polymerase gamma	-	0	0	0.5484	0	0	0.7223	0	0	0.6198	0.630167	0.0874123	1	1	1.0317	1	1	1.2614	0	0	0.5706	0.954567	0.3518
GNA15	532029	G protein subunit alpha 15	-	0	0	0.5484	0	0	0.7223	0	0	0.6198	0.630167	0.0874123	1	1	1.0317	1	1	1.2614	0	0	0.5706	0.954567	0.3518
ANKRD11	532856	ankyrin repeat domain 11	-	0	0	0.5484	0	0	0.7223	0	0	0.6198	0.630167	0.0874123	1	1	1.0317	1	1	1.2614	0	0	0.5706	0.954567	0.3518
SIRT6	535416	sirtuin 6	-	0	0	0.5484	0	0	0.7223	0	0	0.6198	0.630167	0.0874123	1	1	1.0317	1	1	1.2614	0	0	0.5706	0.954567	0.3518
FXR1	536793	FMR1 autosomal homolog 1	-	0	0	0.5484	0	0	0.7223	0	0	0.6198	0.630167	0.0874123	1	1	1.0317	1	1	1.2614	0	0	0.5706	0.954567	0.3518
TMEM266	536930	transmembrane protein 266	C21H15orf27	0	0	0.5484	0	0	0.7223	0	0	0.6198	0.630167	0.0874123	1	1	1.0317	1	1	1.2614	0	0	0.5706	0.954567	0.3518
DARS2	538772	aspartyl-tRNA synthetase 2, mitochondrial	-	0	0	0.5484	0	0	0.7223	0	0	0.6198	0.630167	0.0874123	1	1	1.0317	1	1	1.2614	0	0	0.5706	0.954567	0.3518
CTH	539159	cystathionine gamma-lyase	-	0	0	0.5484	0	0	0.7223	0	0	0.6198	0.630167	0.0874123	1	1	1.0317	1	1	1.2614	0	0	0.5706	0.954567	0.3518
COPS4	540223	COP9 signalosome subunit 4	-	0	0	0.5484	0	0	0.7223	0	0	0.6198	0.630167	0.0874123	1	1	1.0317	1	1	1.2614	0	0	0.5706	0.954567	0.3518
COPS8	540493	COP9 signalosome subunit 8	-	0	0	0.5484	0	0	0.7223	0	0	0.6198	0.630167	0.0874123	1	1	1.0317	1	1	1.2614	0	0	0.5706	0.954567	0.3518
PCBP2	540653	poly(rC) binding protein 2	-	0	0	0.5484	0	0	0.7223	0	0	0.6198	0.630167	0.0874123	1	1	1.0317	1	1	1.2614	0	0	0.5706	0.954567	0.3518
ZC3H13	540735	zinc finger CCCH-type containing 13	-	0	0	0.5484	0	0	0.7223	0	0	0.6198	0.630167	0.0874123	1	1	1.0317	1	1	1.2614	0	0	0.5706	0.954567	0.3518
ARPC5L	613421	actin related protein 2/3 complex subunit 5 like	-	0	0	0.5484	0	0	0.7223	0	0	0.6198	0.630167	0.0874123	1	1	1.0317	1	1	1.2614	0	0	0.5706	0.954567	0.3518
PCBP3	613725	poly(rC) binding protein 3	alpha-CP3	0	0	0.5484	0	0	0.7223	0	0	0.6198	0.630167	0.0874123	1	1	1.0317	1	1	1.2614	0	0	0.5706	0.954567	0.3518
SCD5	617419	stearoyl-CoA desaturase 5	-	0	0	0.5484	0	0	0.7223	0	0	0.6198	0.630167	0.0874123	1	1	1.0317	1	1	1.2614	0	0	0.5706	0.954567	0.3518
MAGED4B	100125231	melanoma antigen family D, 4B	MAGED4	0	0	0.5484	0	0	0.7223	0	0	0.6198	0.630167	0.0874123	1	1	1.0317	1	1	1.2614	0	0	0.5706	0.954567	0.3518
CRABP1	282201	cellular retinoic acid binding protein 1	-	1	1	0.9871	0	0	0.7223	0	0	0.6198	0.7764	0.189532	1	1	1.0317	1	1	1.2614	0	0	0.5706	0.954567	0.3518
ALOX5	404074	arachidonate 5-lipoxygenase	-	1	1	0.9871	0	0	0.7223	0	0	0.6198	0.7764	0.189532	1	1	1.0317	1	1	1.2614	0	0	0.5706	0.954567	0.3518
DIRAS3	504559	DIRAS family GTPase 3	-	1	1	0.9871	0	0	0.7223	0	0	0.6198	0.7764	0.189532	1	1	1.0317	1	1	1.2614	0	0	0.5706	0.954567	0.3518
XPO1	510568	exportin 1	-	1	1	0.9871	0	0	0.7223	0	0	0.6198	0.7764	0.189532	1	1	1.0317	1	1	1.2614	0	0	0.5706	0.954567	0.3518
TMEM171	538802	transmembrane protein 171	PRP2	1	1	0.9871	0	0	0.7223	0	0	0.6198	0.7764	0.189532	1	1	1.0317	1	1	1.2614	0	0	0.5706	0.954567	0.3518
CHMP4B	616164	charged multivesicular body protein 4B	-	1	1	0.9871	0	0	0.7223	0	0	0.6198	0.7764	0.189532	1	1	1.0317	1	1	1.2614	0	0	0.5706	0.954567	0.3518
PRPH	510082	peripherin	-	0	0	0.5484	0	0	0.7223	1	1	1.1156	0.795433	0.290586	1	1	1.0317	1	1	1.2614	0	0	0.5706	0.954567	0.3518
RTCB	525106	RNA 2',3'-cyclic phosphate and 5'-OH ligase	C22orf28|C5H22orf28|HSPC117	0	0	0.5484	0	0	0.7223	1	1	1.1156	0.795433	0.290586	1	1	1.0317	1	1	1.2614	0	0	0.5706	0.954567	0.3518
ARHGAP1	512817	Rho GTPase activating protein 1	-	0	0	0.5484	1	1	1.3002	0	0	0.6198	0.8228	0.414979	1	1	1.0317	1	1	1.2614	0	0	0.5706	0.954567	0.3518
MAPK12	512943	mitogen-activated protein kinase 12	-	0	0	0.5484	1	1	1.3002	0	0	0.6198	0.8228	0.414979	1	1	1.0317	1	1	1.2614	0	0	0.5706	0.954567	0.3518
MYLK2	533378	myosin light chain kinase 2	-	0	0	0.5484	1	1	1.3002	0	0	0.6198	0.8228	0.414979	1	1	1.0317	1	1	1.2614	0	0	0.5706	0.954567	0.3518
MAPK9	534125	mitogen-activated protein kinase 9	JNK2	0	0	0.5484	1	1	1.3002	0	0	0.6198	0.8228	0.414979	1	1	1.0317	1	1	1.2614	0	0	0.5706	0.954567	0.3518
MAPK14	534492	mitogen-activated protein kinase 14	p38	0	0	0.5484	1	1	1.3002	0	0	0.6198	0.8228	0.414979	1	1	1.0317	1	1	1.2614	0	0	0.5706	0.954567	0.3518
MAPK10	537631	mitogen-activated protein kinase 10	-	0	0	0.5484	1	1	1.3002	0	0	0.6198	0.8228	0.414979	1	1	1.0317	1	1	1.2614	0	0	0.5706	0.954567	0.3518
MAPK8	539941	mitogen-activated protein kinase 8	JNK1	0	0	0.5484	1	1	1.3002	0	0	0.6198	0.8228	0.414979	1	1	1.0317	1	1	1.2614	0	0	0.5706	0.954567	0.3518
SUMO3	617236	small ubiquitin-like modifier 3	SUMO-3	1	1	0.9871	0	0	0.7223	1	1	1.1156	0.941667	0.200548	1	1	1.0317	1	1	1.2614	0	0	0.5706	0.954567	0.3518
KMT2B	785776	lysine methyltransferase 2B	-	1	1	0.9871	0	0	0.7223	1	1	1.1156	0.941667	0.200548	1	1	1.0317	1	1	1.2614	0	0	0.5706	0.954567	0.3518
RBM12	100138139	RNA binding motif protein 12	-	1	1	0.9871	0	0	0.7223	1	1	1.1156	0.941667	0.200548	1	1	1.0317	1	1	1.2614	0	0	0.5706	0.954567	0.3518
SUMO2	107131246	small ubiquitin-like modifier 2	-	1	1	0.9871	0	0	0.7223	1	1	1.1156	0.941667	0.200548	1	1	1.0317	1	1	1.2614	0	0	0.5706	0.954567	0.3518
DES	280765	desmin	-	0	0	0.5484	0	0	0.7223	2	2	1.6116	0.960767	0.570305	1	1	1.0317	1	1	1.2614	0	0	0.5706	0.954567	0.3518
GRAMD1B	517332	GRAM domain containing 1B	-	0	0	0.5484	0	0	0.7223	2	2	1.6116	0.960767	0.570305	1	1	1.0317	1	1	1.2614	0	0	0.5706	0.954567	0.3518
CDK5R2	528533	cyclin dependent kinase 5 regulatory subunit 2	-	1	1	0.9871	1	1	1.3002	0	0	0.6198	0.969033	0.34056	1	1	1.0317	1	1	1.2614	0	0	0.5706	0.954567	0.3518
ITCH	508431	itchy E3 ubiquitin protein ligase	-	2	2	1.4259	0	0	0.7223	1	1	1.1156	1.08793	0.352615	1	1	1.0317	1	1	1.2614	0	0	0.5706	0.954567	0.3518
NME3	515663	NME/NM23 nucleoside diphosphate kinase 3	-	1	2	1.4259	0	0	0.7223	1	1	1.1156	1.08793	0.352615	1	1	1.0317	1	1	1.2614	0	0	0.5706	0.954567	0.3518
POP1	511306	POP1 homolog, ribonuclease P/MRP subunit	-	1	1	0.9871	0	0	0.7223	2	2	1.6116	1.107	0.456613	1	1	1.0317	1	1	1.2614	0	0	0.5706	0.954567	0.3518
CD320	505043	CD320 molecule	TCblR	1	1	0.9871	1	1	1.3002	1	1	1.1156	1.1343	0.157385	1	1	1.0317	1	1	1.2614	0	0	0.5706	0.954567	0.3518
ITGB1	281876	integrin subunit beta 1	-	1	1	0.9871	1	1	1.3002	2	2	1.6116	1.29963	0.31225	1	1	1.0317	1	1	1.2614	0	0	0.5706	0.954567	0.3518
RPH3A	282044	rabphilin 3A	-	2	2	1.4259	2	2	1.8782	0	0	0.6198	1.30797	0.637435	1	1	1.0317	1	1	1.2614	0	0	0.5706	0.954567	0.3518
CEP290	282707	centrosomal protein 290	-	3	5	2.7425	1	1	1.3002	2	2	1.6116	1.88477	0.758961	1	1	1.0317	1	1	1.2614	0	0	0.5706	0.954567	0.3518
BMP3	539527	bone morphogenetic protein 3	BMP-3	4	5	2.7425	3	3	2.4563	2	2	1.6116	2.27013	0.587986	1	1	1.0317	1	1	1.2614	0	0	0.5706	0.954567	0.3518
SYNGAP1	790307	synaptic Ras GTPase activating protein 1	-	3	5	2.7425	2	4	3.0344	1	1	1.1156	2.2975	1.03391	1	1	1.0317	1	1	1.2614	0	0	0.5706	0.954567	0.3518
FEN1	616242	flap structure-specific endonuclease 1	-	1	3	1.8647	2	4	3.0344	2	5	3.0996	2.66623	0.694913	1	1	1.0317	1	1	1.2614	0	0	0.5706	0.954567	0.3518
ATP6V1G1	281641	ATPase H+ transporting V1 subunit G1	ATP6J	0	0	0.5484	0	0	0.7223	0	0	0.6198	0.630167	0.0874123	0	0	0.5732	1	1	1.2614	1	1	1.0271	0.9539	0.349891
COPB2	281706	coatomer protein complex subunit beta 2	-	0	0	0.5484	0	0	0.7223	0	0	0.6198	0.630167	0.0874123	0	0	0.5732	1	1	1.2614	1	1	1.0271	0.9539	0.349891
ITGAL	281874	integrin subunit alpha L	-	0	0	0.5484	0	0	0.7223	0	0	0.6198	0.630167	0.0874123	0	0	0.5732	1	1	1.2614	1	1	1.0271	0.9539	0.349891
ARPP19	282658	cAMP regulated phosphoprotein 19	ARPP-16|ARPP-19	0	0	0.5484	0	0	0.7223	0	0	0.6198	0.630167	0.0874123	0	0	0.5732	1	1	1.2614	1	1	1.0271	0.9539	0.349891
SNW1	326578	SNW domain containing 1	NCOA-62|SKIIP	0	0	0.5484	0	0	0.7223	0	0	0.6198	0.630167	0.0874123	0	0	0.5732	1	1	1.2614	1	1	1.0271	0.9539	0.349891
CEP57	353245	centrosomal protein 57	-	0	0	0.5484	0	0	0.7223	0	0	0.6198	0.630167	0.0874123	0	0	0.5732	1	1	1.2614	1	1	1.0271	0.9539	0.349891
TCEANC	504389	transcription elongation factor A N-terminal and central domain containing	-	0	0	0.5484	0	0	0.7223	0	0	0.6198	0.630167	0.0874123	0	0	0.5732	1	1	1.2614	1	1	1.0271	0.9539	0.349891
RPS7	505507	ribosomal protein S7	-	0	0	0.5484	0	0	0.7223	0	0	0.6198	0.630167	0.0874123	0	0	0.5732	1	1	1.2614	1	1	1.0271	0.9539	0.349891
AHCYL1	505511	adenosylhomocysteinase like 1	-	0	0	0.5484	0	0	0.7223	0	0	0.6198	0.630167	0.0874123	0	0	0.5732	1	1	1.2614	1	1	1.0271	0.9539	0.349891
PRKCQ	505901	protein kinase C theta	-	0	0	0.5484	0	0	0.7223	0	0	0.6198	0.630167	0.0874123	0	0	0.5732	1	1	1.2614	1	1	1.0271	0.9539	0.349891
ERP44	506157	endoplasmic reticulum protein 44	TXNDC4	0	0	0.5484	0	0	0.7223	0	0	0.6198	0.630167	0.0874123	0	0	0.5732	1	1	1.2614	1	1	1.0271	0.9539	0.349891
DMAP1	508127	DNA methyltransferase 1 associated protein 1	-	0	0	0.5484	0	0	0.7223	0	0	0.6198	0.630167	0.0874123	0	0	0.5732	1	1	1.2614	1	1	1.0271	0.9539	0.349891
MCTS1	508412	MCTS1, re-initiation and release factor	-	0	0	0.5484	0	0	0.7223	0	0	0.6198	0.630167	0.0874123	0	0	0.5732	1	1	1.2614	1	1	1.0271	0.9539	0.349891
ADSL	510949	adenylosuccinate lyase	-	0	0	0.5484	0	0	0.7223	0	0	0.6198	0.630167	0.0874123	0	0	0.5732	1	1	1.2614	1	1	1.0271	0.9539	0.349891
ZFYVE21	511413	zinc finger FYVE-type containing 21	-	0	0	0.5484	0	0	0.7223	0	0	0.6198	0.630167	0.0874123	0	0	0.5732	1	1	1.2614	1	1	1.0271	0.9539	0.349891
CA3	513212	carbonic anhydrase 3	-	0	0	0.5484	0	0	0.7223	0	0	0.6198	0.630167	0.0874123	0	0	0.5732	1	1	1.2614	1	1	1.0271	0.9539	0.349891
GCGR	515433	glucagon receptor	-	0	0	0.5484	0	0	0.7223	0	0	0.6198	0.630167	0.0874123	0	0	0.5732	1	1	1.2614	1	1	1.0271	0.9539	0.349891
AP1M2	515766	adaptor related protein complex 1 mu 2 subunit	-	0	0	0.5484	0	0	0.7223	0	0	0.6198	0.630167	0.0874123	0	0	0.5732	1	1	1.2614	1	1	1.0271	0.9539	0.349891
IGSF8	519266	immunoglobulin superfamily member 8	-	0	0	0.5484	0	0	0.7223	0	0	0.6198	0.630167	0.0874123	0	0	0.5732	1	1	1.2614	1	1	1.0271	0.9539	0.349891
TTC13	519575	tetratricopeptide repeat domain 13	-	0	0	0.5484	0	0	0.7223	0	0	0.6198	0.630167	0.0874123	0	0	0.5732	1	1	1.2614	1	1	1.0271	0.9539	0.349891
GSS	525059	glutathione synthetase	-	0	0	0.5484	0	0	0.7223	0	0	0.6198	0.630167	0.0874123	0	0	0.5732	1	1	1.2614	1	1	1.0271	0.9539	0.349891
MAPK3	531391	mitogen-activated protein kinase 3	ERK1	0	0	0.5484	0	0	0.7223	0	0	0.6198	0.630167	0.0874123	0	0	0.5732	1	1	1.2614	1	1	1.0271	0.9539	0.349891
TMEM86A	532018	transmembrane protein 86A	-	0	0	0.5484	0	0	0.7223	0	0	0.6198	0.630167	0.0874123	0	0	0.5732	1	1	1.2614	1	1	1.0271	0.9539	0.349891
OLIG3	532191	oligodendrocyte transcription factor 3	-	0	0	0.5484	0	0	0.7223	0	0	0.6198	0.630167	0.0874123	0	0	0.5732	1	1	1.2614	1	1	1.0271	0.9539	0.349891
PSMA2	539141	proteasome subunit alpha 2	-	0	0	0.5484	0	0	0.7223	0	0	0.6198	0.630167	0.0874123	0	0	0.5732	1	1	1.2614	1	1	1.0271	0.9539	0.349891
RPS10	540965	ribosomal protein S10	-	0	0	0.5484	0	0	0.7223	0	0	0.6198	0.630167	0.0874123	0	0	0.5732	1	1	1.2614	1	1	1.0271	0.9539	0.349891
MRPL3	614906	mitochondrial ribosomal protein L3	-	0	0	0.5484	0	0	0.7223	0	0	0.6198	0.630167	0.0874123	0	0	0.5732	1	1	1.2614	1	1	1.0271	0.9539	0.349891
DAP	616066	death associated protein	DAP-1	0	0	0.5484	0	0	0.7223	0	0	0.6198	0.630167	0.0874123	0	0	0.5732	1	1	1.2614	1	1	1.0271	0.9539	0.349891
VRK1	618880	vaccinia related kinase 1	-	0	0	0.5484	0	0	0.7223	0	0	0.6198	0.630167	0.0874123	0	0	0.5732	1	1	1.2614	1	1	1.0271	0.9539	0.349891
SRPRB	100138613	SRP receptor beta subunit	-	0	0	0.5484	0	0	0.7223	0	0	0.6198	0.630167	0.0874123	0	0	0.5732	1	1	1.2614	1	1	1.0271	0.9539	0.349891
RNF223	100301430	ring finger protein 223	-	0	0	0.5484	0	0	0.7223	0	0	0.6198	0.630167	0.0874123	0	0	0.5732	1	1	1.2614	1	1	1.0271	0.9539	0.349891
SLC26A5	536341	solute carrier family 26 member 5	-	1	1	0.9871	0	0	0.7223	0	0	0.6198	0.7764	0.189532	0	0	0.5732	1	1	1.2614	1	1	1.0271	0.9539	0.349891
ITPRIP	538685	inositol 1,4,5-trisphosphate receptor interacting protein	-	1	1	0.9871	0	0	0.7223	0	0	0.6198	0.7764	0.189532	0	0	0.5732	1	1	1.2614	1	1	1.0271	0.9539	0.349891
FCHSD2	539601	FCH and double SH3 domains 2	-	0	0	0.5484	0	0	0.7223	1	1	1.1156	0.795433	0.290586	0	0	0.5732	1	1	1.2614	1	1	1.0271	0.9539	0.349891
TGM3	505080	transglutaminase 3	TG(E)|TGE	0	0	0.5484	1	1	1.3002	0	0	0.6198	0.8228	0.414979	0	0	0.5732	1	1	1.2614	1	1	1.0271	0.9539	0.349891
DNTTIP1	505524	deoxynucleotidyltransferase terminal interacting protein 1	-	0	0	0.5484	1	1	1.3002	0	0	0.6198	0.8228	0.414979	0	0	0.5732	1	1	1.2614	1	1	1.0271	0.9539	0.349891
ARL1	517345	ADP ribosylation factor like GTPase 1	-	0	0	0.5484	1	1	1.3002	0	0	0.6198	0.8228	0.414979	0	0	0.5732	1	1	1.2614	1	1	1.0271	0.9539	0.349891
C17H4orf45	768029	chromosome 17 open reading frame, human C4orf45	-	0	0	0.5484	1	1	1.3002	0	0	0.6198	0.8228	0.414979	0	0	0.5732	1	1	1.2614	1	1	1.0271	0.9539	0.349891
FCGR2A	782652	Fc fragment of IgG receptor IIa	FCGR2C	0	0	0.5484	1	1	1.3002	0	0	0.6198	0.8228	0.414979	0	0	0.5732	1	1	1.2614	1	1	1.0271	0.9539	0.349891
ABCA1	535379	ATP binding cassette subfamily A member 1	ABC-1	2	2	1.4259	0	0	0.7223	0	0	0.6198	0.922667	0.438816	0	0	0.5732	1	1	1.2614	1	1	1.0271	0.9539	0.349891
PHOSPHO1	524639	phosphoethanolamine/phosphocholine phosphatase	-	1	1	0.9871	0	0	0.7223	1	1	1.1156	0.941667	0.200548	0	0	0.5732	1	1	1.2614	1	1	1.0271	0.9539	0.349891
MEMO1	615803	mediator of cell motility 1	-	1	1	0.9871	0	0	0.7223	1	1	1.1156	0.941667	0.200548	0	0	0.5732	1	1	1.2614	1	1	1.0271	0.9539	0.349891
SCML2	523477	Scm polycomb group protein like 2	-	0	0	0.5484	0	0	0.7223	2	2	1.6116	0.960767	0.570305	0	0	0.5732	1	1	1.2614	1	1	1.0271	0.9539	0.349891
FGF8	326284	fibroblast growth factor 8	-	0	0	0.5484	2	2	1.8782	0	0	0.6198	1.01547	0.748001	0	0	0.5732	1	1	1.2614	1	1	1.0271	0.9539	0.349891
RERE	535394	arginine-glutamic acid dipeptide repeats	-	1	1	0.9871	0	0	0.7223	2	2	1.6116	1.107	0.456613	0	0	0.5732	1	1	1.2614	1	1	1.0271	0.9539	0.349891
VAPB	326580	VAMP associated protein B and C	-	0	0	0.5484	0	0	0.7223	1	3	2.1075	1.12607	0.854382	0	0	0.5732	1	1	1.2614	1	1	1.0271	0.9539	0.349891
ERICH5	504339	glutamate rich 5	C14H8orf47|C8orf47	0	0	0.5484	0	0	0.7223	2	3	2.1075	1.12607	0.854382	0	0	0.5732	1	1	1.2614	1	1	1.0271	0.9539	0.349891
CFAP36	513777	cilia and flagella associated protein 36	CCDC104	1	2	1.4259	1	1	1.3002	1	1	1.1156	1.28057	0.156079	0	0	0.5732	1	1	1.2614	1	1	1.0271	0.9539	0.349891
HSPE1	281833	heat shock protein family E (Hsp10) member 1	-	1	1	0.9871	2	2	1.8782	1	1	1.1156	1.32697	0.481686	0	0	0.5732	1	1	1.2614	1	1	1.0271	0.9539	0.349891
SIGLEC1	539759	sialic acid binding Ig like lectin 1	-	1	1	0.9871	0	0	0.7223	2	4	2.6036	1.43767	1.01837	0	0	0.5732	1	1	1.2614	1	1	1.0271	0.9539	0.349891
DHRS3	281482	dehydrogenase/reductase 3	SDR1|retSDR1	0	0	0.5484	0	0	0.7223	0	0	0.6198	0.630167	0.0874123	2	2	1.4904	0	0	0.7007	0	0	0.5706	0.920567	0.497759
ARRB2	281638	arrestin beta 2	-	0	0	0.5484	0	0	0.7223	0	0	0.6198	0.630167	0.0874123	1	2	1.4904	0	0	0.7007	0	0	0.5706	0.920567	0.497759
VDAC2	282120	voltage dependent anion channel 2	-	0	0	0.5484	0	0	0.7223	0	0	0.6198	0.630167	0.0874123	1	2	1.4904	0	0	0.7007	0	0	0.5706	0.920567	0.497759
PYGM	327664	glycogen phosphorylase, muscle associated	-	0	0	0.5484	0	0	0.7223	0	0	0.6198	0.630167	0.0874123	2	2	1.4904	0	0	0.7007	0	0	0.5706	0.920567	0.497759
SLBP	444868	stem-loop binding protein	-	0	0	0.5484	0	0	0.7223	0	0	0.6198	0.630167	0.0874123	2	2	1.4904	0	0	0.7007	0	0	0.5706	0.920567	0.497759
PYGB	505560	phosphorylase, glycogen; brain	-	0	0	0.5484	0	0	0.7223	0	0	0.6198	0.630167	0.0874123	2	2	1.4904	0	0	0.7007	0	0	0.5706	0.920567	0.497759
GATA2	506809	GATA binding protein 2	-	0	0	0.5484	0	0	0.7223	0	0	0.6198	0.630167	0.0874123	2	2	1.4904	0	0	0.7007	0	0	0.5706	0.920567	0.497759
G0S2	507436	G0/G1 switch 2	-	0	0	0.5484	0	0	0.7223	0	0	0.6198	0.630167	0.0874123	1	2	1.4904	0	0	0.7007	0	0	0.5706	0.920567	0.497759
MICU1	507899	mitochondrial calcium uptake 1	CBARA1	0	0	0.5484	0	0	0.7223	0	0	0.6198	0.630167	0.0874123	2	2	1.4904	0	0	0.7007	0	0	0.5706	0.920567	0.497759
COG6	509305	component of oligomeric golgi complex 6	-	0	0	0.5484	0	0	0.7223	0	0	0.6198	0.630167	0.0874123	2	2	1.4904	0	0	0.7007	0	0	0.5706	0.920567	0.497759
ODF3	509757	outer dense fiber of sperm tails 3	-	0	0	0.5484	0	0	0.7223	0	0	0.6198	0.630167	0.0874123	2	2	1.4904	0	0	0.7007	0	0	0.5706	0.920567	0.497759
MYBPH	510169	myosin binding protein H	-	0	0	0.5484	0	0	0.7223	0	0	0.6198	0.630167	0.0874123	2	2	1.4904	0	0	0.7007	0	0	0.5706	0.920567	0.497759
ZNF438	510512	zinc finger protein 438	-	0	0	0.5484	0	0	0.7223	0	0	0.6198	0.630167	0.0874123	2	2	1.4904	0	0	0.7007	0	0	0.5706	0.920567	0.497759
ALAD	510679	aminolevulinate dehydratase	-	0	0	0.5484	0	0	0.7223	0	0	0.6198	0.630167	0.0874123	2	2	1.4904	0	0	0.7007	0	0	0.5706	0.920567	0.497759
TCP1	512043	t-complex 1	CCT|TRiC	0	0	0.5484	0	0	0.7223	0	0	0.6198	0.630167	0.0874123	2	2	1.4904	0	0	0.7007	0	0	0.5706	0.920567	0.497759
SH3GL2	512450	SH3 domain containing GRB2 like 2, endophilin A1	-	0	0	0.5484	0	0	0.7223	0	0	0.6198	0.630167	0.0874123	2	2	1.4904	0	0	0.7007	0	0	0.5706	0.920567	0.497759
KBTBD12	516527	kelch repeat and BTB domain containing 12	KLHDC6	0	0	0.5484	0	0	0.7223	0	0	0.6198	0.630167	0.0874123	2	2	1.4904	0	0	0.7007	0	0	0.5706	0.920567	0.497759
TMPRSS9	518647	transmembrane protease, serine 9	-	0	0	0.5484	0	0	0.7223	0	0	0.6198	0.630167	0.0874123	2	2	1.4904	0	0	0.7007	0	0	0.5706	0.920567	0.497759
NUAK1	519892	NUAK family kinase 1	-	0	0	0.5484	0	0	0.7223	0	0	0.6198	0.630167	0.0874123	2	2	1.4904	0	0	0.7007	0	0	0.5706	0.920567	0.497759
DPY19L2	524676	dpy-19 like 2	-	0	0	0.5484	0	0	0.7223	0	0	0.6198	0.630167	0.0874123	2	2	1.4904	0	0	0.7007	0	0	0.5706	0.920567	0.497759
FGGY	534011	FGGY carbohydrate kinase domain containing	-	0	0	0.5484	0	0	0.7223	0	0	0.6198	0.630167	0.0874123	2	2	1.4904	0	0	0.7007	0	0	0.5706	0.920567	0.497759
PANK1	535887	pantothenate kinase 1	-	0	0	0.5484	0	0	0.7223	0	0	0.6198	0.630167	0.0874123	2	2	1.4904	0	0	0.7007	0	0	0.5706	0.920567	0.497759
DPP8	536604	dipeptidyl peptidase 8	-	0	0	0.5484	0	0	0.7223	0	0	0.6198	0.630167	0.0874123	2	2	1.4904	0	0	0.7007	0	0	0.5706	0.920567	0.497759
ZFYVE1	537916	zinc finger FYVE-type containing 1	-	0	0	0.5484	0	0	0.7223	0	0	0.6198	0.630167	0.0874123	2	2	1.4904	0	0	0.7007	0	0	0.5706	0.920567	0.497759
PSMA8	614703	proteasome subunit alpha 8	-	0	0	0.5484	0	0	0.7223	0	0	0.6198	0.630167	0.0874123	2	2	1.4904	0	0	0.7007	0	0	0.5706	0.920567	0.497759
NUTF2	614921	nuclear transport factor 2	-	0	0	0.5484	0	0	0.7223	0	0	0.6198	0.630167	0.0874123	2	2	1.4904	0	0	0.7007	0	0	0.5706	0.920567	0.497759
FNDC3B	615534	fibronectin type III domain containing 3B	-	0	0	0.5484	0	0	0.7223	0	0	0.6198	0.630167	0.0874123	2	2	1.4904	0	0	0.7007	0	0	0.5706	0.920567	0.497759
FN3KRP	615868	fructosamine 3 kinase related protein	-	0	0	0.5484	0	0	0.7223	0	0	0.6198	0.630167	0.0874123	2	2	1.4904	0	0	0.7007	0	0	0.5706	0.920567	0.497759
SAP30	781150	Sin3A associated protein 30	-	0	0	0.5484	0	0	0.7223	0	0	0.6198	0.630167	0.0874123	2	2	1.4904	0	0	0.7007	0	0	0.5706	0.920567	0.497759
MGC152340	785476	uncharacterized LOC785476	-	0	0	0.5484	0	0	0.7223	0	0	0.6198	0.630167	0.0874123	2	2	1.4904	0	0	0.7007	0	0	0.5706	0.920567	0.497759
ADGRL1	788252	adhesion G protein-coupled receptor L1	LPHN1	0	0	0.5484	0	0	0.7223	0	0	0.6198	0.630167	0.0874123	2	2	1.4904	0	0	0.7007	0	0	0.5706	0.920567	0.497759
FIZ1	789631	FLT3 interacting zinc finger 1	-	0	0	0.5484	0	0	0.7223	0	0	0.6198	0.630167	0.0874123	2	2	1.4904	0	0	0.7007	0	0	0.5706	0.920567	0.497759
DAB2	509221	DAB2, clathrin adaptor protein	-	1	1	0.9871	0	0	0.7223	0	0	0.6198	0.7764	0.189532	2	2	1.4904	0	0	0.7007	0	0	0.5706	0.920567	0.497759
PAXBP1	514918	PAX3 and PAX7 binding protein 1	GCFC|GCFC1	1	1	0.9871	0	0	0.7223	0	0	0.6198	0.7764	0.189532	2	2	1.4904	0	0	0.7007	0	0	0.5706	0.920567	0.497759
ZC3H18	523958	zinc finger CCCH-type containing 18	-	1	1	0.9871	0	0	0.7223	0	0	0.6198	0.7764	0.189532	1	2	1.4904	0	0	0.7007	0	0	0.5706	0.920567	0.497759
VPS33B	526538	VPS33B, late endosome and lysosome associated	-	1	1	0.9871	0	0	0.7223	0	0	0.6198	0.7764	0.189532	2	2	1.4904	0	0	0.7007	0	0	0.5706	0.920567	0.497759
AGBL3	527479	ATP/GTP binding protein like 3	-	1	1	0.9871	0	0	0.7223	0	0	0.6198	0.7764	0.189532	2	2	1.4904	0	0	0.7007	0	0	0.5706	0.920567	0.497759
CRYBG2	507142	crystallin beta-gamma domain containing 2	AIM1L	0	0	0.5484	0	0	0.7223	1	1	1.1156	0.795433	0.290586	1	2	1.4904	0	0	0.7007	0	0	0.5706	0.920567	0.497759
PHACTR4	514644	phosphatase and actin regulator 4	-	0	0	0.5484	0	0	0.7223	1	1	1.1156	0.795433	0.290586	2	2	1.4904	0	0	0.7007	0	0	0.5706	0.920567	0.497759
KCNJ5	539844	potassium voltage-gated channel subfamily J member 5	GIRK-4|KATP-1	0	0	0.5484	0	0	0.7223	1	1	1.1156	0.795433	0.290586	1	2	1.4904	0	0	0.7007	0	0	0.5706	0.920567	0.497759
WIPF2	616849	WAS/WASL interacting protein family member 2	-	0	0	0.5484	0	0	0.7223	1	1	1.1156	0.795433	0.290586	2	2	1.4904	0	0	0.7007	0	0	0.5706	0.920567	0.497759
CCDC9	617257	coiled-coil domain containing 9	-	0	0	0.5484	0	0	0.7223	1	1	1.1156	0.795433	0.290586	2	2	1.4904	0	0	0.7007	0	0	0.5706	0.920567	0.497759
URB2	514623	URB2 ribosome biogenesis 2 homolog (S. cerevisiae)	-	0	0	0.5484	1	1	1.3002	0	0	0.6198	0.8228	0.414979	2	2	1.4904	0	0	0.7007	0	0	0.5706	0.920567	0.497759
LHPP	534183	phospholysine phosphohistidine inorganic pyrophosphate phosphatase	-	0	0	0.5484	1	1	1.3002	0	0	0.6198	0.8228	0.414979	2	2	1.4904	0	0	0.7007	0	0	0.5706	0.920567	0.497759
MSH5	100139295	mutS homolog 5	-	0	0	0.5484	1	1	1.3002	0	0	0.6198	0.8228	0.414979	2	2	1.4904	0	0	0.7007	0	0	0.5706	0.920567	0.497759
MED19	509245	mediator complex subunit 19	-	2	2	1.4259	0	0	0.7223	0	0	0.6198	0.922667	0.438816	2	2	1.4904	0	0	0.7007	0	0	0.5706	0.920567	0.497759
DEFB4A	286836	defensin, beta 4A	BNBD-4|BNBD4|DEFB4	1	1	0.9871	0	0	0.7223	1	1	1.1156	0.941667	0.200548	1	2	1.4904	0	0	0.7007	0	0	0.5706	0.920567	0.497759
DEFB5	783935	defensin, beta 5	BNDB-5	1	1	0.9871	0	0	0.7223	1	1	1.1156	0.941667	0.200548	1	2	1.4904	0	0	0.7007	0	0	0.5706	0.920567	0.497759
MX2	280873	MX dynamin like GTPase 2	-	0	0	0.5484	0	0	0.7223	2	2	1.6116	0.960767	0.570305	2	2	1.4904	0	0	0.7007	0	0	0.5706	0.920567	0.497759
RPL38	615300	ribosomal protein L38	-	1	1	0.9871	1	1	1.3002	0	0	0.6198	0.969033	0.34056	1	2	1.4904	0	0	0.7007	0	0	0.5706	0.920567	0.497759
ALPI	280993	alkaline phosphatase, intestinal	IAP	3	3	1.8647	0	0	0.7223	0	0	0.6198	1.06893	0.691057	2	2	1.4904	0	0	0.7007	0	0	0.5706	0.920567	0.497759
ALS2CL	506969	ALS2 C-terminal like	-	2	2	1.4259	1	1	1.3002	0	0	0.6198	1.1153	0.433694	2	2	1.4904	0	0	0.7007	0	0	0.5706	0.920567	0.497759
RPS2	286867	ribosomal protein S2	RPS2E	0	0	0.5484	0	0	0.7223	2	3	2.1075	1.12607	0.854382	2	2	1.4904	0	0	0.7007	0	0	0.5706	0.920567	0.497759
SNX8	614344	sorting nexin 8	-	0	0	0.5484	0	0	0.7223	3	3	2.1075	1.12607	0.854382	2	2	1.4904	0	0	0.7007	0	0	0.5706	0.920567	0.497759
HSPA9	517535	heat shock protein family A (Hsp70) member 9	HSPA9B	1	1	0.9871	1	1	1.3002	1	1	1.1156	1.1343	0.157385	2	2	1.4904	0	0	0.7007	0	0	0.5706	0.920567	0.497759
ERH	508901	ERH, mRNA splicing and mitosis factor	-	1	3	1.8647	0	0	0.7223	1	1	1.1156	1.2342	0.580361	1	2	1.4904	0	0	0.7007	0	0	0.5706	0.920567	0.497759
FMO1	508781	flavin containing monooxygenase 1	-	2	2	1.4259	1	1	1.3002	2	2	1.6116	1.4459	0.15666	2	2	1.4904	0	0	0.7007	0	0	0.5706	0.920567	0.497759
APMAP	535740	adipocyte plasma membrane associated protein	C13H20orf3	4	4	2.3036	1	1	1.3002	2	2	1.6116	1.73847	0.51359	2	2	1.4904	0	0	0.7007	0	0	0.5706	0.920567	0.497759
DNAJC12	281259	DnaJ heat shock protein family (Hsp40) member C12	JDP1	0	0	0.5484	0	0	0.7223	0	0	0.6198	0.630167	0.0874123	1	1	1.0317	0	0	0.7007	1	1	1.0271	0.919833	0.189789
MCM3	281302	minichromosome maintenance complex component 3	-	0	0	0.5484	0	0	0.7223	0	0	0.6198	0.630167	0.0874123	1	1	1.0317	0	0	0.7007	1	1	1.0271	0.919833	0.189789
UMPS	281568	uridine monophosphate synthetase	-	0	0	0.5484	0	0	0.7223	0	0	0.6198	0.630167	0.0874123	1	1	1.0317	0	0	0.7007	1	1	1.0271	0.919833	0.189789
ARRB1	281637	arrestin beta 1	-	0	0	0.5484	0	0	0.7223	0	0	0.6198	0.630167	0.0874123	1	1	1.0317	0	0	0.7007	1	1	1.0271	0.919833	0.189789
RPS25	282052	ribosomal protein S25	-	0	0	0.5484	0	0	0.7223	0	0	0.6198	0.630167	0.0874123	1	1	1.0317	0	0	0.7007	1	1	1.0271	0.919833	0.189789
PFDN2	404138	prefoldin subunit 2	-	0	0	0.5484	0	0	0.7223	0	0	0.6198	0.630167	0.0874123	1	1	1.0317	0	0	0.7007	1	1	1.0271	0.919833	0.189789
FCN1	497016	ficolin 1	FCN2|FCNB	0	0	0.5484	0	0	0.7223	0	0	0.6198	0.630167	0.0874123	1	1	1.0317	0	0	0.7007	1	1	1.0271	0.919833	0.189789
KCNF1	505879	potassium voltage-gated channel modifier subfamily F member 1	-	0	0	0.5484	0	0	0.7223	0	0	0.6198	0.630167	0.0874123	1	1	1.0317	0	0	0.7007	1	1	1.0271	0.919833	0.189789
SORD	508954	sorbitol dehydrogenase	-	0	0	0.5484	0	0	0.7223	0	0	0.6198	0.630167	0.0874123	1	1	1.0317	0	0	0.7007	1	1	1.0271	0.919833	0.189789
PDCD5	509123	programmed cell death 5	TFAR19	0	0	0.5484	0	0	0.7223	0	0	0.6198	0.630167	0.0874123	1	1	1.0317	0	0	0.7007	1	1	1.0271	0.919833	0.189789
MIA3	509133	MIA family member 3, ER export factor	-	0	0	0.5484	0	0	0.7223	0	0	0.6198	0.630167	0.0874123	1	1	1.0317	0	0	0.7007	1	1	1.0271	0.919833	0.189789
UBA5	509292	ubiquitin like modifier activating enzyme 5	-	0	0	0.5484	0	0	0.7223	0	0	0.6198	0.630167	0.0874123	1	1	1.0317	0	0	0.7007	1	1	1.0271	0.919833	0.189789
OR4M1	509309	olfactory receptor, family 4, subfamily M, member 1	-	0	0	0.5484	0	0	0.7223	0	0	0.6198	0.630167	0.0874123	1	1	1.0317	0	0	0.7007	1	1	1.0271	0.919833	0.189789
RPL19	510615	ribosomal protein L19	-	0	0	0.5484	0	0	0.7223	0	0	0.6198	0.630167	0.0874123	1	1	1.0317	0	0	0.7007	1	1	1.0271	0.919833	0.189789
MYBPC1	510763	myosin binding protein C, slow type	-	0	0	0.5484	0	0	0.7223	0	0	0.6198	0.630167	0.0874123	1	1	1.0317	0	0	0.7007	1	1	1.0271	0.919833	0.189789
DNTTIP2	511258	deoxynucleotidyltransferase terminal interacting protein 2	-	0	0	0.5484	0	0	0.7223	0	0	0.6198	0.630167	0.0874123	1	1	1.0317	0	0	0.7007	1	1	1.0271	0.919833	0.189789
C6H4orf19	511424	chromosome 6 open reading frame, human C4orf19	-	0	0	0.5484	0	0	0.7223	0	0	0.6198	0.630167	0.0874123	1	1	1.0317	0	0	0.7007	1	1	1.0271	0.919833	0.189789
RPS20	513222	ribosomal protein S20	-	0	0	0.5484	0	0	0.7223	0	0	0.6198	0.630167	0.0874123	1	1	1.0317	0	0	0.7007	1	1	1.0271	0.919833	0.189789
MPI	513586	mannose phosphate isomerase	-	0	0	0.5484	0	0	0.7223	0	0	0.6198	0.630167	0.0874123	1	1	1.0317	0	0	0.7007	1	1	1.0271	0.919833	0.189789
DMPK	513675	DM1 protein kinase	-	0	0	0.5484	0	0	0.7223	0	0	0.6198	0.630167	0.0874123	1	1	1.0317	0	0	0.7007	1	1	1.0271	0.919833	0.189789
TMEM138	514277	transmembrane protein 138	-	0	0	0.5484	0	0	0.7223	0	0	0.6198	0.630167	0.0874123	1	1	1.0317	0	0	0.7007	1	1	1.0271	0.919833	0.189789
DTD1	514493	D-tyrosyl-tRNA deacylase 1	DTD|DUE-B	0	0	0.5484	0	0	0.7223	0	0	0.6198	0.630167	0.0874123	1	1	1.0317	0	0	0.7007	1	1	1.0271	0.919833	0.189789
ABCE1	514991	ATP binding cassette subfamily E member 1	-	0	0	0.5484	0	0	0.7223	0	0	0.6198	0.630167	0.0874123	1	1	1.0317	0	0	0.7007	1	1	1.0271	0.919833	0.189789
IFIT5	515091	interferon induced protein with tetratricopeptide repeats 5	-	0	0	0.5484	0	0	0.7223	0	0	0.6198	0.630167	0.0874123	1	1	1.0317	0	0	0.7007	1	1	1.0271	0.919833	0.189789
LOC515736	515736	uncharacterized LOC515736	-	0	0	0.5484	0	0	0.7223	0	0	0.6198	0.630167	0.0874123	1	1	1.0317	0	0	0.7007	1	1	1.0271	0.919833	0.189789
NOP14	516995	NOP14 nucleolar protein	NOL14	0	0	0.5484	0	0	0.7223	0	0	0.6198	0.630167	0.0874123	1	1	1.0317	0	0	0.7007	1	1	1.0271	0.919833	0.189789
LRRC8B	517584	leucine rich repeat containing 8 VRAC subunit B	-	0	0	0.5484	0	0	0.7223	0	0	0.6198	0.630167	0.0874123	1	1	1.0317	0	0	0.7007	1	1	1.0271	0.919833	0.189789
SRMS	521816	src-related kinase lacking C-terminal regulatory tyrosine and N-terminal myristylation sites	-	0	0	0.5484	0	0	0.7223	0	0	0.6198	0.630167	0.0874123	1	1	1.0317	0	0	0.7007	1	1	1.0271	0.919833	0.189789
FADS6	523867	fatty acid desaturase 6	-	0	0	0.5484	0	0	0.7223	0	0	0.6198	0.630167	0.0874123	1	1	1.0317	0	0	0.7007	1	1	1.0271	0.919833	0.189789
S100B	525716	S100 calcium binding protein B	-	0	0	0.5484	0	0	0.7223	0	0	0.6198	0.630167	0.0874123	1	1	1.0317	0	0	0.7007	1	1	1.0271	0.919833	0.189789
TMOD2	532085	tropomodulin 2	-	0	0	0.5484	0	0	0.7223	0	0	0.6198	0.630167	0.0874123	1	1	1.0317	0	0	0.7007	1	1	1.0271	0.919833	0.189789
CCT5	533784	chaperonin containing TCP1 subunit 5	-	0	0	0.5484	0	0	0.7223	0	0	0.6198	0.630167	0.0874123	1	1	1.0317	0	0	0.7007	1	1	1.0271	0.919833	0.189789
FAM151B	535260	family with sequence similarity 151 member B	-	0	0	0.5484	0	0	0.7223	0	0	0.6198	0.630167	0.0874123	1	1	1.0317	0	0	0.7007	1	1	1.0271	0.919833	0.189789
RPS13	535668	ribosomal protein S13	-	0	0	0.5484	0	0	0.7223	0	0	0.6198	0.630167	0.0874123	1	1	1.0317	0	0	0.7007	1	1	1.0271	0.919833	0.189789
PMM1	537070	phosphomannomutase 1	-	0	0	0.5484	0	0	0.7223	0	0	0.6198	0.630167	0.0874123	1	1	1.0317	0	0	0.7007	1	1	1.0271	0.919833	0.189789
SPIN1	541068	spindlin 1	-	0	0	0.5484	0	0	0.7223	0	0	0.6198	0.630167	0.0874123	1	1	1.0317	0	0	0.7007	1	1	1.0271	0.919833	0.189789
THSD1	541228	thrombospondin type 1 domain containing 1	-	0	0	0.5484	0	0	0.7223	0	0	0.6198	0.630167	0.0874123	1	1	1.0317	0	0	0.7007	1	1	1.0271	0.919833	0.189789
CCT4	613336	chaperonin containing TCP1 subunit 4	-	0	0	0.5484	0	0	0.7223	0	0	0.6198	0.630167	0.0874123	1	1	1.0317	0	0	0.7007	1	1	1.0271	0.919833	0.189789
HAL	615205	histidine ammonia-lyase	-	0	0	0.5484	0	0	0.7223	0	0	0.6198	0.630167	0.0874123	1	1	1.0317	0	0	0.7007	1	1	1.0271	0.919833	0.189789
DYNLRB2	768062	dynein light chain roadblock-type 2	-	0	0	0.5484	0	0	0.7223	0	0	0.6198	0.630167	0.0874123	1	1	1.0317	0	0	0.7007	1	1	1.0271	0.919833	0.189789
ARHGEF3	782247	Rho guanine nucleotide exchange factor 3	-	0	0	0.5484	0	0	0.7223	0	0	0.6198	0.630167	0.0874123	1	1	1.0317	0	0	0.7007	1	1	1.0271	0.919833	0.189789
MSL1	787839	male specific lethal 1 homolog	-	0	0	0.5484	0	0	0.7223	0	0	0.6198	0.630167	0.0874123	1	1	1.0317	0	0	0.7007	1	1	1.0271	0.919833	0.189789
CCDC87	101904897	coiled-coil domain containing 87	-	0	0	0.5484	0	0	0.7223	0	0	0.6198	0.630167	0.0874123	1	1	1.0317	0	0	0.7007	1	1	1.0271	0.919833	0.189789
HK1	280817	hexokinase 1	-	1	1	0.9871	0	0	0.7223	0	0	0.6198	0.7764	0.189532	1	1	1.0317	0	0	0.7007	1	1	1.0271	0.919833	0.189789
ATP6V1C1	338089	ATPase H+ transporting V1 subunit C1	vatC	1	1	0.9871	0	0	0.7223	0	0	0.6198	0.7764	0.189532	1	1	1.0317	0	0	0.7007	1	1	1.0271	0.919833	0.189789
GALNT5	504711	polypeptide N-acetylgalactosaminyltransferase 5	-	1	1	0.9871	0	0	0.7223	0	0	0.6198	0.7764	0.189532	1	1	1.0317	0	0	0.7007	1	1	1.0271	0.919833	0.189789
ELMO2	508361	engulfment and cell motility 2	-	1	1	0.9871	0	0	0.7223	0	0	0.6198	0.7764	0.189532	1	1	1.0317	0	0	0.7007	1	1	1.0271	0.919833	0.189789
COQ6	511624	coenzyme Q6, monooxygenase	-	1	1	0.9871	0	0	0.7223	0	0	0.6198	0.7764	0.189532	1	1	1.0317	0	0	0.7007	1	1	1.0271	0.919833	0.189789
MCCC1	513504	methylcrotonoyl-CoA carboxylase 1	-	1	1	0.9871	0	0	0.7223	0	0	0.6198	0.7764	0.189532	1	1	1.0317	0	0	0.7007	1	1	1.0271	0.919833	0.189789
FBP2	514066	fructose-bisphosphatase 2	-	1	1	0.9871	0	0	0.7223	0	0	0.6198	0.7764	0.189532	1	1	1.0317	0	0	0.7007	1	1	1.0271	0.919833	0.189789
APPL1	517850	adaptor protein, phosphotyrosine interacting with PH domain and leucine zipper 1	-	1	1	0.9871	0	0	0.7223	0	0	0.6198	0.7764	0.189532	1	1	1.0317	0	0	0.7007	1	1	1.0271	0.919833	0.189789
UTP6	614984	UTP6, small subunit processome component	-	1	1	0.9871	0	0	0.7223	0	0	0.6198	0.7764	0.189532	1	1	1.0317	0	0	0.7007	1	1	1.0271	0.919833	0.189789
WWP2	512457	WW domain containing E3 ubiquitin protein ligase 2	-	0	0	0.5484	0	0	0.7223	1	1	1.1156	0.795433	0.290586	1	1	1.0317	0	0	0.7007	1	1	1.0271	0.919833	0.189789
CLIC1	515646	chloride intracellular channel 1	-	0	0	0.5484	0	0	0.7223	1	1	1.1156	0.795433	0.290586	1	1	1.0317	0	0	0.7007	1	1	1.0271	0.919833	0.189789
DDX50	534331	DExD-box helicase 50	-	0	0	0.5484	0	0	0.7223	1	1	1.1156	0.795433	0.290586	1	1	1.0317	0	0	0.7007	1	1	1.0271	0.919833	0.189789
PCNX4	539495	pecanex homolog 4	C10H14orf135|PCNXL4	0	0	0.5484	0	0	0.7223	1	1	1.1156	0.795433	0.290586	1	1	1.0317	0	0	0.7007	1	1	1.0271	0.919833	0.189789
LOC512464	512464	solute carrier family 11 (proton-coupled divalent metal ion transporters), member 2-like	-	0	0	0.5484	1	1	1.3002	0	0	0.6198	0.8228	0.414979	1	1	1.0317	0	0	0.7007	1	1	1.0271	0.919833	0.189789
SYPL1	615728	synaptophysin like 1	-	0	0	0.5484	1	1	1.3002	0	0	0.6198	0.8228	0.414979	1	1	1.0317	0	0	0.7007	1	1	1.0271	0.919833	0.189789
CDC123	514926	cell division cycle 123	-	1	1	0.9871	0	0	0.7223	1	1	1.1156	0.941667	0.200548	1	1	1.0317	0	0	0.7007	1	1	1.0271	0.919833	0.189789
CD38	327677	CD38 molecule	-	1	1	0.9871	1	1	1.3002	0	0	0.6198	0.969033	0.34056	1	1	1.0317	0	0	0.7007	1	1	1.0271	0.919833	0.189789
APOL3	505078	apolipoprotein L, 3	-	1	1	0.9871	1	1	1.3002	0	0	0.6198	0.969033	0.34056	1	1	1.0317	0	0	0.7007	1	1	1.0271	0.919833	0.189789
UBXN4	536181	UBX domain protein 4	UBXD2	1	1	0.9871	1	1	1.3002	0	0	0.6198	0.969033	0.34056	1	1	1.0317	0	0	0.7007	1	1	1.0271	0.919833	0.189789
CCDC175	617691	coiled-coil domain containing 175	C10H14orf38	1	1	0.9871	1	1	1.3002	0	0	0.6198	0.969033	0.34056	1	1	1.0317	0	0	0.7007	1	1	1.0271	0.919833	0.189789
RPL15	507151	ribosomal protein L15	-	0	0	0.5484	1	1	1.3002	1	1	1.1156	0.988067	0.39179	1	1	1.0317	0	0	0.7007	1	1	1.0271	0.919833	0.189789
GON4L	526125	gon-4-like (C. elegans)	gon-4-like	0	0	0.5484	1	1	1.3002	1	1	1.1156	0.988067	0.39179	1	1	1.0317	0	0	0.7007	1	1	1.0271	0.919833	0.189789
SRSF4	614310	serine and arginine rich splicing factor 4	SFRS4	0	0	0.5484	1	1	1.3002	1	1	1.1156	0.988067	0.39179	1	1	1.0317	0	0	0.7007	1	1	1.0271	0.919833	0.189789
DEPDC5	521542	DEP domain containing 5	-	0	0	0.5484	2	2	1.8782	0	0	0.6198	1.01547	0.748001	1	1	1.0317	0	0	0.7007	1	1	1.0271	0.919833	0.189789
C29H11orf54	530784	chromosome 29 open reading frame, human C11orf54	C11orf54	0	0	0.5484	2	2	1.8782	0	0	0.6198	1.01547	0.748001	1	1	1.0317	0	0	0.7007	1	1	1.0271	0.919833	0.189789
SNX18	538366	sorting nexin 18	SNAG1	0	0	0.5484	2	2	1.8782	0	0	0.6198	1.01547	0.748001	1	1	1.0317	0	0	0.7007	1	1	1.0271	0.919833	0.189789
F10	280787	coagulation factor X	-	2	3	1.8647	0	0	0.7223	0	0	0.6198	1.06893	0.691057	1	1	1.0317	0	0	0.7007	1	1	1.0271	0.919833	0.189789
PABPC1L	509864	poly(A) binding protein cytoplasmic 1 like	-	3	3	1.8647	0	0	0.7223	0	0	0.6198	1.06893	0.691057	1	1	1.0317	0	0	0.7007	1	1	1.0271	0.919833	0.189789
TAX1BP3	514852	Tax1 binding protein 3	-	2	2	1.4259	0	0	0.7223	1	1	1.1156	1.08793	0.352615	1	1	1.0317	0	0	0.7007	1	1	1.0271	0.919833	0.189789
CLIC2	532777	chloride intracellular channel 2	-	2	2	1.4259	0	0	0.7223	1	1	1.1156	1.08793	0.352615	1	1	1.0317	0	0	0.7007	1	1	1.0271	0.919833	0.189789
CSRNP3	540832	cysteine and serine rich nuclear protein 3	FAM130A2	1	1	0.9871	1	1	1.3002	1	1	1.1156	1.1343	0.157385	1	1	1.0317	0	0	0.7007	1	1	1.0271	0.919833	0.189789
DRC1	509524	dynein regulatory complex subunit 1	C11H2orf39|C2orf39|CCDC164	0	0	0.5484	1	1	1.3002	2	2	1.6116	1.1534	0.546591	1	1	1.0317	0	0	0.7007	1	1	1.0271	0.919833	0.189789
EFNA1	507319	ephrin A1	-	2	2	1.4259	1	1	1.3002	1	1	1.1156	1.28057	0.156079	1	1	1.0317	0	0	0.7007	1	1	1.0271	0.919833	0.189789
DDAH2	540386	dimethylarginine dimethylaminohydrolase 2	-	1	1	0.9871	1	1	1.3002	1	2	1.6116	1.29963	0.31225	1	1	1.0317	0	0	0.7007	1	1	1.0271	0.919833	0.189789
DIDO1	519826	death inducer-obliterator 1	-	0	0	0.5484	1	1	1.3002	3	3	2.1075	1.3187	0.779715	1	1	1.0317	0	0	0.7007	1	1	1.0271	0.919833	0.189789
PLP2	399683	proteolipid protein 2	-	1	1	0.9871	2	2	1.8782	1	1	1.1156	1.32697	0.481686	1	1	1.0317	0	0	0.7007	1	1	1.0271	0.919833	0.189789
PRSS23	538575	protease, serine 23	-	3	4	2.3036	1	1	1.3002	0	0	0.6198	1.40787	0.847048	1	1	1.0317	0	0	0.7007	1	1	1.0271	0.919833	0.189789
FAM49B	510019	family with sequence similarity 49 member B	-	3	3	1.8647	1	1	1.3002	1	1	1.1156	1.42683	0.390275	1	1	1.0317	0	0	0.7007	1	1	1.0271	0.919833	0.189789
SNF8	505628	SNF8, ESCRT-II complex subunit	-	1	1	0.9871	1	1	1.3002	2	3	2.1075	1.46493	0.57808	1	1	1.0317	0	0	0.7007	1	1	1.0271	0.919833	0.189789
ADIPOQ	282865	adiponectin, C1Q and collagen domain containing	ACRP30|APM1	4	5	2.7425	0	0	0.7223	2	2	1.6116	1.69213	1.0125	1	1	1.0317	0	0	0.7007	1	1	1.0271	0.919833	0.189789
STAG1	539234	stromal antigen 1	-	1	3	1.8647	1	1	1.3002	1	3	2.1075	1.75747	0.414195	1	1	1.0317	0	0	0.7007	1	1	1.0271	0.919833	0.189789
CYBRD1	534257	cytochrome b reductase 1	-	2	2	1.4259	3	5	3.6126	2	3	2.1075	2.382	1.1189	1	1	1.0317	0	0	0.7007	1	1	1.0271	0.919833	0.189789
ESR2	281146	estrogen receptor 2	ERB	0	0	0.5484	0	0	0.7223	0	0	0.6198	0.630167	0.0874123	0	0	0.5732	0	0	0.7007	2	2	1.4836	0.919167	0.492953
AIPL1	281609	aryl hydrocarbon receptor interacting protein like 1	-	0	0	0.5484	0	0	0.7223	0	0	0.6198	0.630167	0.0874123	0	0	0.5732	0	0	0.7007	2	2	1.4836	0.919167	0.492953
IFNT2	317698	interferon tau	IFN-tau-c2|IFNT|IFNT1|TP-1	0	0	0.5484	0	0	0.7223	0	0	0.6198	0.630167	0.0874123	0	0	0.5732	0	0	0.7007	2	2	1.4836	0.919167	0.492953
UBE2D3	326583	ubiquitin conjugating enzyme E2 D3	UBE2D3P	0	0	0.5484	0	0	0.7223	0	0	0.6198	0.630167	0.0874123	0	0	0.5732	0	0	0.7007	2	2	1.4836	0.919167	0.492953
NDUFS4	327680	NADH:ubiquinone oxidoreductase subunit S4	-	0	0	0.5484	0	0	0.7223	0	0	0.6198	0.630167	0.0874123	0	0	0.5732	0	0	0.7007	2	2	1.4836	0.919167	0.492953
PAICS	404170	phosphoribosylaminoimidazole carboxylase, phosphoribosylaminoimidazole succinocarboxamide synthetase	-	0	0	0.5484	0	0	0.7223	0	0	0.6198	0.630167	0.0874123	0	0	0.5732	0	0	0.7007	2	2	1.4836	0.919167	0.492953
AGAP2	504833	ArfGAP with GTPase domain, ankyrin repeat and PH domain 2	-	0	0	0.5484	0	0	0.7223	0	0	0.6198	0.630167	0.0874123	0	0	0.5732	0	0	0.7007	2	2	1.4836	0.919167	0.492953
VPS16	505361	VPS16, CORVET/HOPS core subunit	VPS16A	0	0	0.5484	0	0	0.7223	0	0	0.6198	0.630167	0.0874123	0	0	0.5732	0	0	0.7007	2	2	1.4836	0.919167	0.492953
NAA35	506175	N(alpha)-acetyltransferase 35, NatC auxiliary subunit	MAK10	0	0	0.5484	0	0	0.7223	0	0	0.6198	0.630167	0.0874123	0	0	0.5732	0	0	0.7007	2	2	1.4836	0.919167	0.492953
ZC3H10	507466	zinc finger CCCH-type containing 10	-	0	0	0.5484	0	0	0.7223	0	0	0.6198	0.630167	0.0874123	0	0	0.5732	0	0	0.7007	2	2	1.4836	0.919167	0.492953
DYNC1LI1	510330	dynein cytoplasmic 1 light intermediate chain 1	-	0	0	0.5484	0	0	0.7223	0	0	0.6198	0.630167	0.0874123	0	0	0.5732	0	0	0.7007	2	2	1.4836	0.919167	0.492953
HOMER2	510811	homer scaffolding protein 2	-	0	0	0.5484	0	0	0.7223	0	0	0.6198	0.630167	0.0874123	0	0	0.5732	0	0	0.7007	2	2	1.4836	0.919167	0.492953
GLRX3	511528	glutaredoxin 3	PICOT|TXNL2	0	0	0.5484	0	0	0.7223	0	0	0.6198	0.630167	0.0874123	0	0	0.5732	0	0	0.7007	2	2	1.4836	0.919167	0.492953
HM13	512534	histocompatibility minor 13	-	0	0	0.5484	0	0	0.7223	0	0	0.6198	0.630167	0.0874123	0	0	0.5732	0	0	0.7007	2	2	1.4836	0.919167	0.492953
ZC3H12C	512586	zinc finger CCCH-type containing 12C	-	0	0	0.5484	0	0	0.7223	0	0	0.6198	0.630167	0.0874123	0	0	0.5732	0	0	0.7007	2	2	1.4836	0.919167	0.492953
IPO7	513707	importin 7	-	0	0	0.5484	0	0	0.7223	0	0	0.6198	0.630167	0.0874123	0	0	0.5732	0	0	0.7007	2	2	1.4836	0.919167	0.492953
BUB1	514777	BUB1 mitotic checkpoint serine/threonine kinase	-	0	0	0.5484	0	0	0.7223	0	0	0.6198	0.630167	0.0874123	0	0	0.5732	0	0	0.7007	2	2	1.4836	0.919167	0.492953
HNRNPM	515290	heterogeneous nuclear ribonucleoprotein M	HNRPM	0	0	0.5484	0	0	0.7223	0	0	0.6198	0.630167	0.0874123	0	0	0.5732	0	0	0.7007	2	2	1.4836	0.919167	0.492953
TMC2	515300	transmembrane channel like 2	-	0	0	0.5484	0	0	0.7223	0	0	0.6198	0.630167	0.0874123	0	0	0.5732	0	0	0.7007	2	2	1.4836	0.919167	0.492953
TBP	516578	TATA box binding protein	-	0	0	0.5484	0	0	0.7223	0	0	0.6198	0.630167	0.0874123	0	0	0.5732	0	0	0.7007	2	2	1.4836	0.919167	0.492953
ADCY9	525482	adenylate cyclase 9	-	0	0	0.5484	0	0	0.7223	0	0	0.6198	0.630167	0.0874123	0	0	0.5732	0	0	0.7007	2	2	1.4836	0.919167	0.492953
CBLB	525906	Cbl proto-oncogene B	-	0	0	0.5484	0	0	0.7223	0	0	0.6198	0.630167	0.0874123	0	0	0.5732	0	0	0.7007	2	2	1.4836	0.919167	0.492953
CCDC77	527084	coiled-coil domain containing 77	-	0	0	0.5484	0	0	0.7223	0	0	0.6198	0.630167	0.0874123	0	0	0.5732	0	0	0.7007	2	2	1.4836	0.919167	0.492953
OGT	532053	O-linked N-acetylglucosamine (GlcNAc) transferase	-	0	0	0.5484	0	0	0.7223	0	0	0.6198	0.630167	0.0874123	0	0	0.5732	0	0	0.7007	2	2	1.4836	0.919167	0.492953
INA	532236	internexin neuronal intermediate filament protein alpha	-	0	0	0.5484	0	0	0.7223	0	0	0.6198	0.630167	0.0874123	0	0	0.5732	0	0	0.7007	2	2	1.4836	0.919167	0.492953
KCNN3	534180	potassium calcium-activated channel subfamily N member 3	-	0	0	0.5484	0	0	0.7223	0	0	0.6198	0.630167	0.0874123	0	0	0.5732	0	0	0.7007	2	2	1.4836	0.919167	0.492953
HOMER1	535311	homer scaffolding protein 1	-	0	0	0.5484	0	0	0.7223	0	0	0.6198	0.630167	0.0874123	0	0	0.5732	0	0	0.7007	2	2	1.4836	0.919167	0.492953
MAPK8IP3	537598	mitogen-activated protein kinase 8 interacting protein 3	-	0	0	0.5484	0	0	0.7223	0	0	0.6198	0.630167	0.0874123	0	0	0.5732	0	0	0.7007	2	2	1.4836	0.919167	0.492953
CCP110	538197	centriolar coiled-coil protein 110	CP110	0	0	0.5484	0	0	0.7223	0	0	0.6198	0.630167	0.0874123	0	0	0.5732	0	0	0.7007	2	2	1.4836	0.919167	0.492953
GREM1	539079	gremlin 1, DAN family BMP antagonist	gremlin-1	0	0	0.5484	0	0	0.7223	0	0	0.6198	0.630167	0.0874123	0	0	0.5732	0	0	0.7007	2	2	1.4836	0.919167	0.492953
SLC7A1	539465	solute carrier family 7 member 1	CAT-1|CAT1	0	0	0.5484	0	0	0.7223	0	0	0.6198	0.630167	0.0874123	0	0	0.5732	0	0	0.7007	2	2	1.4836	0.919167	0.492953
RB1CC1	539858	RB1 inducible coiled-coil 1	-	0	0	0.5484	0	0	0.7223	0	0	0.6198	0.630167	0.0874123	0	0	0.5732	0	0	0.7007	2	2	1.4836	0.919167	0.492953
WDR91	540606	WD repeat domain 91	HSPC049	0	0	0.5484	0	0	0.7223	0	0	0.6198	0.630167	0.0874123	0	0	0.5732	0	0	0.7007	2	2	1.4836	0.919167	0.492953
IDH3B	613338	isocitrate dehydrogenase 3 (NAD(+)) beta	IDH1|IDH3	0	0	0.5484	0	0	0.7223	0	0	0.6198	0.630167	0.0874123	0	0	0.5732	0	0	0.7007	2	2	1.4836	0.919167	0.492953
NAXD	613996	NAD(P)HX dehydratase	CARKD	0	0	0.5484	0	0	0.7223	0	0	0.6198	0.630167	0.0874123	0	0	0.5732	0	0	0.7007	2	2	1.4836	0.919167	0.492953
LYRM9	615250	LYR motif containing 9	C19H17orf108	0	0	0.5484	0	0	0.7223	0	0	0.6198	0.630167	0.0874123	0	0	0.5732	0	0	0.7007	2	2	1.4836	0.919167	0.492953
FRMPD1	616412	FERM and PDZ domain containing 1	-	0	0	0.5484	0	0	0.7223	0	0	0.6198	0.630167	0.0874123	0	0	0.5732	0	0	0.7007	2	2	1.4836	0.919167	0.492953
NOM1	618228	nucleolar protein with MIF4G domain 1	-	0	0	0.5484	0	0	0.7223	0	0	0.6198	0.630167	0.0874123	0	0	0.5732	0	0	0.7007	2	2	1.4836	0.919167	0.492953
RPL28	618702	ribosomal protein L28	-	0	0	0.5484	0	0	0.7223	0	0	0.6198	0.630167	0.0874123	0	0	0.5732	0	0	0.7007	2	2	1.4836	0.919167	0.492953
KRTAP11-1	781604	keratin associated protein 11-1	-	0	0	0.5484	0	0	0.7223	0	0	0.6198	0.630167	0.0874123	0	0	0.5732	0	0	0.7007	2	2	1.4836	0.919167	0.492953
ISY1	783414	ISY1 splicing factor homolog (S. cerevisiae)	-	0	0	0.5484	0	0	0.7223	0	0	0.6198	0.630167	0.0874123	0	0	0.5732	0	0	0.7007	1	2	1.4836	0.919167	0.492953
ATAD3A	784353	ATPase family, AAA domain containing 3A	ATAD3|ATAD3B	0	0	0.5484	0	0	0.7223	0	0	0.6198	0.630167	0.0874123	0	0	0.5732	0	0	0.7007	2	2	1.4836	0.919167	0.492953
GDF3	786521	growth differentiation factor 3	-	0	0	0.5484	0	0	0.7223	0	0	0.6198	0.630167	0.0874123	0	0	0.5732	0	0	0.7007	2	2	1.4836	0.919167	0.492953
PPP5C	510245	protein phosphatase 5 catalytic subunit	-	1	1	0.9871	0	0	0.7223	0	0	0.6198	0.7764	0.189532	0	0	0.5732	0	0	0.7007	2	2	1.4836	0.919167	0.492953
NDRG4	515033	NDRG family member 4	-	1	1	0.9871	0	0	0.7223	0	0	0.6198	0.7764	0.189532	0	0	0.5732	0	0	0.7007	2	2	1.4836	0.919167	0.492953
PUS1	515808	pseudouridylate synthase 1	-	1	1	0.9871	0	0	0.7223	0	0	0.6198	0.7764	0.189532	0	0	0.5732	0	0	0.7007	2	2	1.4836	0.919167	0.492953
CAPN5	536988	calpain 5	-	1	1	0.9871	0	0	0.7223	0	0	0.6198	0.7764	0.189532	0	0	0.5732	0	0	0.7007	2	2	1.4836	0.919167	0.492953
UBE2D2	541003	ubiquitin conjugating enzyme E2 D2	-	1	1	0.9871	0	0	0.7223	0	0	0.6198	0.7764	0.189532	0	0	0.5732	0	0	0.7007	2	2	1.4836	0.919167	0.492953
SNRPB	613304	small nuclear ribonucleoprotein polypeptides B and B1	-	1	1	0.9871	0	0	0.7223	0	0	0.6198	0.7764	0.189532	0	0	0.5732	0	0	0.7007	1	2	1.4836	0.919167	0.492953
TRAPPC1	616205	trafficking protein particle complex 1	-	1	1	0.9871	0	0	0.7223	0	0	0.6198	0.7764	0.189532	0	0	0.5732	0	0	0.7007	2	2	1.4836	0.919167	0.492953
PRX	520296	periaxin	-	0	0	0.5484	0	0	0.7223	1	1	1.1156	0.795433	0.290586	0	0	0.5732	0	0	0.7007	2	2	1.4836	0.919167	0.492953
AMOT	535509	angiomotin	-	0	0	0.5484	0	0	0.7223	1	1	1.1156	0.795433	0.290586	0	0	0.5732	0	0	0.7007	2	2	1.4836	0.919167	0.492953
MYL9	505964	myosin light chain 9	-	0	0	0.5484	1	1	1.3002	0	0	0.6198	0.8228	0.414979	0	0	0.5732	0	0	0.7007	2	2	1.4836	0.919167	0.492953
RASA1	282032	RAS p21 protein activator 1	-	2	2	1.4259	0	0	0.7223	0	0	0.6198	0.922667	0.438816	0	0	0.5732	0	0	0.7007	1	2	1.4836	0.919167	0.492953
SLC24A1	282474	solute carrier family 24 member 1	-	1	1	0.9871	1	1	1.3002	0	0	0.6198	0.969033	0.34056	0	0	0.5732	0	0	0.7007	2	2	1.4836	0.919167	0.492953
CCDC88B	510943	coiled-coil domain containing 88B	-	1	1	0.9871	1	1	1.3002	0	0	0.6198	0.969033	0.34056	0	0	0.5732	0	0	0.7007	2	2	1.4836	0.919167	0.492953
PLS1	616560	plastin 1	Plastin-1	0	0	0.5484	1	1	1.3002	1	1	1.1156	0.988067	0.39179	0	0	0.5732	0	0	0.7007	2	2	1.4836	0.919167	0.492953
AP1M1	504310	adaptor related protein complex 1 mu 1 subunit	-	0	0	0.5484	2	2	1.8782	0	0	0.6198	1.01547	0.748001	0	0	0.5732	0	0	0.7007	2	2	1.4836	0.919167	0.492953
TACC2	533768	transforming acidic coiled-coil containing protein 2	-	0	0	0.5484	2	2	1.8782	0	0	0.6198	1.01547	0.748001	0	0	0.5732	0	0	0.7007	2	2	1.4836	0.919167	0.492953
NKX3-2	616907	NK3 homeobox 2	-	0	0	0.5484	1	2	1.8782	0	0	0.6198	1.01547	0.748001	0	0	0.5732	0	0	0.7007	1	2	1.4836	0.919167	0.492953
APOC3	408009	apolipoprotein C-III	-	1	2	1.4259	0	0	0.7223	1	1	1.1156	1.08793	0.352615	0	0	0.5732	0	0	0.7007	2	2	1.4836	0.919167	0.492953
ADNP2	504380	ADNP homeobox 2	-	1	1	0.9871	1	1	1.3002	1	1	1.1156	1.1343	0.157385	0	0	0.5732	0	0	0.7007	1	2	1.4836	0.919167	0.492953
ITFG1	512545	integrin alpha FG-GAP repeat containing 1	-	1	1	0.9871	2	2	1.8782	3	3	2.1075	1.6576	0.59188	0	0	0.5732	0	0	0.7007	2	2	1.4836	0.919167	0.492953
MINPP1	541067	multiple inositol-polyphosphate phosphatase 1	-	2	2	1.4259	3	3	2.4563	2	2	1.6116	1.83127	0.5492	0	0	0.5732	0	0	0.7007	2	2	1.4836	0.919167	0.492953
SPATA2	529745	spermatogenesis associated 2	-	1	2	1.4259	2	5	3.6126	2	3	2.1075	2.382	1.1189	0	0	0.5732	0	0	0.7007	1	2	1.4836	0.919167	0.492953
CCIN	281041	calicin	-	0	0	0.5484	0	0	0.7223	0	0	0.6198	0.630167	0.0874123	0	0	0.5732	1	1	1.2614	0	0	0.5706	0.801733	0.398085
GNG2	281203	G protein subunit gamma 2	-	0	0	0.5484	0	0	0.7223	0	0	0.6198	0.630167	0.0874123	0	0	0.5732	1	1	1.2614	0	0	0.5706	0.801733	0.398085
HRH1	281231	histamine receptor H1	-	0	0	0.5484	0	0	0.7223	0	0	0.6198	0.630167	0.0874123	0	0	0.5732	1	1	1.2614	0	0	0.5706	0.801733	0.398085
IL10	281246	interleukin 10	-	0	0	0.5484	0	0	0.7223	0	0	0.6198	0.630167	0.0874123	0	0	0.5732	1	1	1.2614	0	0	0.5706	0.801733	0.398085
UMOD	281567	uromodulin	-	0	0	0.5484	0	0	0.7223	0	0	0.6198	0.630167	0.0874123	0	0	0.5732	1	1	1.2614	0	0	0.5706	0.801733	0.398085
CNGA1	281700	cyclic nucleotide gated channel alpha 1	CNCG1|CNG	0	0	0.5484	0	0	0.7223	0	0	0.6198	0.630167	0.0874123	0	0	0.5732	1	1	1.2614	0	0	0.5706	0.801733	0.398085
LHCGR	281900	luteinizing hormone/choriogonadotropin receptor	-	0	0	0.5484	0	0	0.7223	0	0	0.6198	0.630167	0.0874123	0	0	0.5732	1	1	1.2614	0	0	0.5706	0.801733	0.398085
OVGP1	281962	oviductal glycoprotein 1	-	0	0	0.5484	0	0	0.7223	0	0	0.6198	0.630167	0.0874123	0	0	0.5732	1	1	1.2614	0	0	0.5706	0.801733	0.398085
PPM1B	281995	protein phosphatase, Mg2+/Mn2+ dependent 1B	-	0	0	0.5484	0	0	0.7223	0	0	0.6198	0.630167	0.0874123	0	0	0.5732	1	1	1.2614	0	0	0.5706	0.801733	0.398085
PSMC5	282015	proteasome 26S subunit, ATPase 5	-	0	0	0.5484	0	0	0.7223	0	0	0.6198	0.630167	0.0874123	0	0	0.5732	1	1	1.2614	0	0	0.5706	0.801733	0.398085
RLBP1	282038	retinaldehyde binding protein 1	CRALBP	0	0	0.5484	0	0	0.7223	0	0	0.6198	0.630167	0.0874123	0	0	0.5732	1	1	1.2614	0	0	0.5706	0.801733	0.398085
SPARC	282077	secreted protein acidic and cysteine rich	-	0	0	0.5484	0	0	0.7223	0	0	0.6198	0.630167	0.0874123	0	0	0.5732	1	1	1.2614	0	0	0.5706	0.801733	0.398085
TNNT3	282096	troponin T3, fast skeletal type	-	0	0	0.5484	0	0	0.7223	0	0	0.6198	0.630167	0.0874123	0	0	0.5732	1	1	1.2614	0	0	0.5706	0.801733	0.398085
IGFBP1	282259	insulin like growth factor binding protein 1	-	0	0	0.5484	0	0	0.7223	0	0	0.6198	0.630167	0.0874123	0	0	0.5732	1	1	1.2614	0	0	0.5706	0.801733	0.398085
IGFBP2	282260	insulin like growth factor binding protein 2	-	0	0	0.5484	0	0	0.7223	0	0	0.6198	0.630167	0.0874123	0	0	0.5732	1	1	1.2614	0	0	0.5706	0.801733	0.398085
KCNK17	282264	potassium two pore domain channel subfamily K member 17	-	0	0	0.5484	0	0	0.7223	0	0	0.6198	0.630167	0.0874123	0	0	0.5732	1	1	1.2614	0	0	0.5706	0.801733	0.398085
PRKCB	282325	protein kinase C beta	PRKCB1	0	0	0.5484	0	0	0.7223	0	0	0.6198	0.630167	0.0874123	0	0	0.5732	1	1	1.2614	0	0	0.5706	0.801733	0.398085
STAT5A	282375	signal transducer and activator of transcription 5A	STAT5A/MGF|STATA5	0	0	0.5484	0	0	0.7223	0	0	0.6198	0.630167	0.0874123	0	0	0.5732	1	1	1.2614	0	0	0.5706	0.801733	0.398085
STAT5B	282376	signal transducer and activator of transcription 5B	-	0	0	0.5484	0	0	0.7223	0	0	0.6198	0.630167	0.0874123	0	0	0.5732	1	1	1.2614	0	0	0.5706	0.801733	0.398085
CACNA1G	282411	calcium voltage-gated channel subunit alpha1 G	-	0	0	0.5484	0	0	0.7223	0	0	0.6198	0.630167	0.0874123	0	0	0.5732	1	1	1.2614	0	0	0.5706	0.801733	0.398085
CTNNBL1	282421	catenin beta like 1	-	0	0	0.5484	0	0	0.7223	0	0	0.6198	0.630167	0.0874123	0	0	0.5732	1	1	1.2614	0	0	0.5706	0.801733	0.398085
PFDN5	282848	prefoldin subunit 5	-	0	0	0.5484	0	0	0.7223	0	0	0.6198	0.630167	0.0874123	0	0	0.5732	1	1	1.2614	0	0	0.5706	0.801733	0.398085
RPL9	282884	ribosomal protein L9	-	0	0	0.5484	0	0	0.7223	0	0	0.6198	0.630167	0.0874123	0	0	0.5732	1	1	1.2614	0	0	0.5706	0.801733	0.398085
TNS1	286798	tensin 1	TNS	0	0	0.5484	0	0	0.7223	0	0	0.6198	0.630167	0.0874123	0	0	0.5732	1	1	1.2614	0	0	0.5706	0.801733	0.398085
LIPT1	286864	lipoyltransferase 1	-	0	0	0.5484	0	0	0.7223	0	0	0.6198	0.630167	0.0874123	0	0	0.5732	1	1	1.2614	0	0	0.5706	0.801733	0.398085
CACNB2	327667	calcium voltage-gated channel auxiliary subunit beta 2	-	0	0	0.5484	0	0	0.7223	0	0	0.6198	0.630167	0.0874123	0	0	0.5732	1	1	1.2614	0	0	0.5706	0.801733	0.398085
ASAP1	327705	ArfGAP with SH3 domain, ankyrin repeat and PH domain 1	DDEF1	0	0	0.5484	0	0	0.7223	0	0	0.6198	0.630167	0.0874123	0	0	0.5732	1	1	1.2614	0	0	0.5706	0.801733	0.398085
ATP6V1B1	338059	ATPase H+ transporting V1 subunit B1	-	0	0	0.5484	0	0	0.7223	0	0	0.6198	0.630167	0.0874123	0	0	0.5732	1	1	1.2614	0	0	0.5706	0.801733	0.398085
MAOB	338445	monoamine oxidase B	-	0	0	0.5484	0	0	0.7223	0	0	0.6198	0.630167	0.0874123	0	0	0.5732	1	1	1.2614	0	0	0.5706	0.801733	0.398085
REG3A	404114	regenerating islet-derived 3 alpha	PTP	0	0	0.5484	0	0	0.7223	0	0	0.6198	0.630167	0.0874123	0	0	0.5732	1	1	1.2614	0	0	0.5706	0.801733	0.398085
TLR5	444870	toll like receptor 5	TLR-5	0	0	0.5484	0	0	0.7223	0	0	0.6198	0.630167	0.0874123	0	0	0.5732	1	1	1.2614	0	0	0.5706	0.801733	0.398085
WNT2B	445420	Wnt family member 2B	-	0	0	0.5484	0	0	0.7223	0	0	0.6198	0.630167	0.0874123	0	0	0.5732	1	1	1.2614	0	0	0.5706	0.801733	0.398085
HMGCS2	503684	3-hydroxy-3-methylglutaryl-CoA synthase 2	hmgCoA	0	0	0.5484	0	0	0.7223	0	0	0.6198	0.630167	0.0874123	0	0	0.5732	1	1	1.2614	0	0	0.5706	0.801733	0.398085
NDUFAF7	504290	NADH:ubiquinone oxidoreductase complex assembly factor 7	C11H2orf56	0	0	0.5484	0	0	0.7223	0	0	0.6198	0.630167	0.0874123	0	0	0.5732	1	1	1.2614	0	0	0.5706	0.801733	0.398085
UBL4A	504533	ubiquitin like 4A	-	0	0	0.5484	0	0	0.7223	0	0	0.6198	0.630167	0.0874123	0	0	0.5732	1	1	1.2614	0	0	0.5706	0.801733	0.398085
DRC7	504736	dynein regulatory complex subunit 7	CCDC135	0	0	0.5484	0	0	0.7223	0	0	0.6198	0.630167	0.0874123	0	0	0.5732	1	1	1.2614	0	0	0.5706	0.801733	0.398085
ECT2	504746	epithelial cell transforming 2	-	0	0	0.5484	0	0	0.7223	0	0	0.6198	0.630167	0.0874123	0	0	0.5732	1	1	1.2614	0	0	0.5706	0.801733	0.398085
TRAPPC5	504874	trafficking protein particle complex 5	-	0	0	0.5484	0	0	0.7223	0	0	0.6198	0.630167	0.0874123	0	0	0.5732	1	1	1.2614	0	0	0.5706	0.801733	0.398085
MOB3A	505007	MOB kinase activator 3A	MOBKL2A	0	0	0.5484	0	0	0.7223	0	0	0.6198	0.630167	0.0874123	0	0	0.5732	1	1	1.2614	0	0	0.5706	0.801733	0.398085
DUSP12	505302	dual specificity phosphatase 12	-	0	0	0.5484	0	0	0.7223	0	0	0.6198	0.630167	0.0874123	0	0	0.5732	1	1	1.2614	0	0	0.5706	0.801733	0.398085
BAG2	506107	BCL2 associated athanogene 2	-	0	0	0.5484	0	0	0.7223	0	0	0.6198	0.630167	0.0874123	0	0	0.5732	1	1	1.2614	0	0	0.5706	0.801733	0.398085
OR2AG1	506162	olfactory receptor, family 2, subfamily AG, member 1	-	0	0	0.5484	0	0	0.7223	0	0	0.6198	0.630167	0.0874123	0	0	0.5732	1	1	1.2614	0	0	0.5706	0.801733	0.398085
TRAF3	506182	TNF receptor associated factor 3	-	0	0	0.5484	0	0	0.7223	0	0	0.6198	0.630167	0.0874123	0	0	0.5732	1	1	1.2614	0	0	0.5706	0.801733	0.398085
CCM2	506450	CCM2 scaffolding protein	-	0	0	0.5484	0	0	0.7223	0	0	0.6198	0.630167	0.0874123	0	0	0.5732	1	1	1.2614	0	0	0.5706	0.801733	0.398085
CEP41	506914	centrosomal protein 41	TSGA14	0	0	0.5484	0	0	0.7223	0	0	0.6198	0.630167	0.0874123	0	0	0.5732	1	1	1.2614	0	0	0.5706	0.801733	0.398085
PRKCE	507041	protein kinase C epsilon	-	0	0	0.5484	0	0	0.7223	0	0	0.6198	0.630167	0.0874123	0	0	0.5732	1	1	1.2614	0	0	0.5706	0.801733	0.398085
UBXN6	507936	UBX domain protein 6	UBXD1	0	0	0.5484	0	0	0.7223	0	0	0.6198	0.630167	0.0874123	0	0	0.5732	1	1	1.2614	0	0	0.5706	0.801733	0.398085
IPO5	508273	importin 5	-	0	0	0.5484	0	0	0.7223	0	0	0.6198	0.630167	0.0874123	0	0	0.5732	1	1	1.2614	0	0	0.5706	0.801733	0.398085
DCAKD	508778	dephospho-CoA kinase domain containing	-	0	0	0.5484	0	0	0.7223	0	0	0.6198	0.630167	0.0874123	0	0	0.5732	1	1	1.2614	0	0	0.5706	0.801733	0.398085
DHFR	508809	dihydrofolate reductase	-	0	0	0.5484	0	0	0.7223	0	0	0.6198	0.630167	0.0874123	0	0	0.5732	1	1	1.2614	0	0	0.5706	0.801733	0.398085
FAP	508882	fibroblast activation protein alpha	SIMP|ZIP	0	0	0.5484	0	0	0.7223	0	0	0.6198	0.630167	0.0874123	0	0	0.5732	1	1	1.2614	0	0	0.5706	0.801733	0.398085
TEX26	508945	testis expressed 26	C12H13orf26	0	0	0.5484	0	0	0.7223	0	0	0.6198	0.630167	0.0874123	0	0	0.5732	1	1	1.2614	0	0	0.5706	0.801733	0.398085
INO80B	509187	INO80 complex subunit B	ZNHIT4	0	0	0.5484	0	0	0.7223	0	0	0.6198	0.630167	0.0874123	0	0	0.5732	1	1	1.2614	0	0	0.5706	0.801733	0.398085
JADE1	509264	jade family PHD finger 1	PHF17	0	0	0.5484	0	0	0.7223	0	0	0.6198	0.630167	0.0874123	0	0	0.5732	1	1	1.2614	0	0	0.5706	0.801733	0.398085
TFCP2	509448	transcription factor CP2	-	0	0	0.5484	0	0	0.7223	0	0	0.6198	0.630167	0.0874123	0	0	0.5732	1	1	1.2614	0	0	0.5706	0.801733	0.398085
TINAGL1	509642	tubulointerstitial nephritis antigen like 1	-	0	0	0.5484	0	0	0.7223	0	0	0.6198	0.630167	0.0874123	0	0	0.5732	1	1	1.2614	0	0	0.5706	0.801733	0.398085
PTPRK	509657	protein tyrosine phosphatase, receptor type K	-	0	0	0.5484	0	0	0.7223	0	0	0.6198	0.630167	0.0874123	0	0	0.5732	1	1	1.2614	0	0	0.5706	0.801733	0.398085
MTDH	509788	metadherin	-	0	0	0.5484	0	0	0.7223	0	0	0.6198	0.630167	0.0874123	0	0	0.5732	1	1	1.2614	0	0	0.5706	0.801733	0.398085
DPYSL3	509796	dihydropyrimidinase like 3	-	0	0	0.5484	0	0	0.7223	0	0	0.6198	0.630167	0.0874123	0	0	0.5732	1	1	1.2614	0	0	0.5706	0.801733	0.398085
PALMD	509823	palmdelphin	-	0	0	0.5484	0	0	0.7223	0	0	0.6198	0.630167	0.0874123	0	0	0.5732	1	1	1.2614	0	0	0.5706	0.801733	0.398085
NMD3	509871	NMD3 ribosome export adaptor	-	0	0	0.5484	0	0	0.7223	0	0	0.6198	0.630167	0.0874123	0	0	0.5732	1	1	1.2614	0	0	0.5706	0.801733	0.398085
ARL6IP5	509977	ADP ribosylation factor like GTPase 6 interacting protein 5	-	0	0	0.5484	0	0	0.7223	0	0	0.6198	0.630167	0.0874123	0	0	0.5732	1	1	1.2614	0	0	0.5706	0.801733	0.398085
TMEM134	510129	transmembrane protein 134	-	0	0	0.5484	0	0	0.7223	0	0	0.6198	0.630167	0.0874123	0	0	0.5732	1	1	1.2614	0	0	0.5706	0.801733	0.398085
HP1BP3	510194	heterochromatin protein 1 binding protein 3	-	0	0	0.5484	0	0	0.7223	0	0	0.6198	0.630167	0.0874123	0	0	0.5732	1	1	1.2614	0	0	0.5706	0.801733	0.398085
PRRC1	510272	proline rich coiled-coil 1	-	0	0	0.5484	0	0	0.7223	0	0	0.6198	0.630167	0.0874123	0	0	0.5732	1	1	1.2614	0	0	0.5706	0.801733	0.398085
ATP9B	510301	ATPase phospholipid transporting 9B (putative)	-	0	0	0.5484	0	0	0.7223	0	0	0.6198	0.630167	0.0874123	0	0	0.5732	1	1	1.2614	0	0	0.5706	0.801733	0.398085
ESRP2	510878	epithelial splicing regulatory protein 2	RBM35B	0	0	0.5484	0	0	0.7223	0	0	0.6198	0.630167	0.0874123	0	0	0.5732	1	1	1.2614	0	0	0.5706	0.801733	0.398085
MFAP1	510905	microfibril associated protein 1	-	0	0	0.5484	0	0	0.7223	0	0	0.6198	0.630167	0.0874123	0	0	0.5732	1	1	1.2614	0	0	0.5706	0.801733	0.398085
STX6	510909	syntaxin 6	-	0	0	0.5484	0	0	0.7223	0	0	0.6198	0.630167	0.0874123	0	0	0.5732	1	1	1.2614	0	0	0.5706	0.801733	0.398085
COMMD2	511081	COMM domain containing 2	-	0	0	0.5484	0	0	0.7223	0	0	0.6198	0.630167	0.0874123	0	0	0.5732	1	1	1.2614	0	0	0.5706	0.801733	0.398085
KIF18B	511170	kinesin family member 18B	-	0	0	0.5484	0	0	0.7223	0	0	0.6198	0.630167	0.0874123	0	0	0.5732	1	1	1.2614	0	0	0.5706	0.801733	0.398085
UBL7	511289	ubiquitin like 7	-	0	0	0.5484	0	0	0.7223	0	0	0.6198	0.630167	0.0874123	0	0	0.5732	1	1	1.2614	0	0	0.5706	0.801733	0.398085
CC2D1B	511350	coiled-coil and C2 domain containing 1B	-	0	0	0.5484	0	0	0.7223	0	0	0.6198	0.630167	0.0874123	0	0	0.5732	1	1	1.2614	0	0	0.5706	0.801733	0.398085
FAM114A1	511583	family with sequence similarity 114 member A1	-	0	0	0.5484	0	0	0.7223	0	0	0.6198	0.630167	0.0874123	0	0	0.5732	1	1	1.2614	0	0	0.5706	0.801733	0.398085
CDH18	512080	cadherin 18	-	0	0	0.5484	0	0	0.7223	0	0	0.6198	0.630167	0.0874123	0	0	0.5732	1	1	1.2614	0	0	0.5706	0.801733	0.398085
PRPF4B	512236	pre-mRNA processing factor 4B	-	0	0	0.5484	0	0	0.7223	0	0	0.6198	0.630167	0.0874123	0	0	0.5732	1	1	1.2614	0	0	0.5706	0.801733	0.398085
UBE3B	512750	ubiquitin protein ligase E3B	-	0	0	0.5484	0	0	0.7223	0	0	0.6198	0.630167	0.0874123	0	0	0.5732	1	1	1.2614	0	0	0.5706	0.801733	0.398085
HPDL	513050	4-hydroxyphenylpyruvate dioxygenase like	-	0	0	0.5484	0	0	0.7223	0	0	0.6198	0.630167	0.0874123	0	0	0.5732	1	1	1.2614	0	0	0.5706	0.801733	0.398085
CC2D1A	513078	coiled-coil and C2 domain containing 1A	-	0	0	0.5484	0	0	0.7223	0	0	0.6198	0.630167	0.0874123	0	0	0.5732	1	1	1.2614	0	0	0.5706	0.801733	0.398085
RNF20	513326	ring finger protein 20	-	0	0	0.5484	0	0	0.7223	0	0	0.6198	0.630167	0.0874123	0	0	0.5732	1	1	1.2614	0	0	0.5706	0.801733	0.398085
AMPD2	514185	adenosine monophosphate deaminase 2	-	0	0	0.5484	0	0	0.7223	0	0	0.6198	0.630167	0.0874123	0	0	0.5732	1	1	1.2614	0	0	0.5706	0.801733	0.398085
SAMD9	514205	sterile alpha motif domain containing 9	-	0	0	0.5484	0	0	0.7223	0	0	0.6198	0.630167	0.0874123	0	0	0.5732	1	1	1.2614	0	0	0.5706	0.801733	0.398085
C1H21orf33	514335	chromosome 1 open reading frame, human C21orf33	ES1	0	0	0.5484	0	0	0.7223	0	0	0.6198	0.630167	0.0874123	0	0	0.5732	1	1	1.2614	0	0	0.5706	0.801733	0.398085
PLK4	514405	polo like kinase 4	PLK-4	0	0	0.5484	0	0	0.7223	0	0	0.6198	0.630167	0.0874123	0	0	0.5732	1	1	1.2614	0	0	0.5706	0.801733	0.398085
ACOT7	514788	acyl-CoA thioesterase 7	-	0	0	0.5484	0	0	0.7223	0	0	0.6198	0.630167	0.0874123	0	0	0.5732	1	1	1.2614	0	0	0.5706	0.801733	0.398085
CCDC94	514934	coiled-coil domain containing 94	-	0	0	0.5484	0	0	0.7223	0	0	0.6198	0.630167	0.0874123	0	0	0.5732	1	1	1.2614	0	0	0.5706	0.801733	0.398085
PDGFRL	515017	platelet derived growth factor receptor like	-	0	0	0.5484	0	0	0.7223	0	0	0.6198	0.630167	0.0874123	0	0	0.5732	1	1	1.2614	0	0	0.5706	0.801733	0.398085
CCS	515022	copper chaperone for superoxide dismutase	-	0	0	0.5484	0	0	0.7223	0	0	0.6198	0.630167	0.0874123	0	0	0.5732	1	1	1.2614	0	0	0.5706	0.801733	0.398085
DTX3L	515051	deltex E3 ubiquitin ligase 3L	-	0	0	0.5484	0	0	0.7223	0	0	0.6198	0.630167	0.0874123	0	0	0.5732	1	1	1.2614	0	0	0.5706	0.801733	0.398085
SPG7	515269	SPG7, paraplegin matrix AAA peptidase subunit	-	0	0	0.5484	0	0	0.7223	0	0	0.6198	0.630167	0.0874123	0	0	0.5732	1	1	1.2614	0	0	0.5706	0.801733	0.398085
PCSK7	515398	proprotein convertase subtilisin/kexin type 7	-	0	0	0.5484	0	0	0.7223	0	0	0.6198	0.630167	0.0874123	0	0	0.5732	1	1	1.2614	0	0	0.5706	0.801733	0.398085
ACRBP	515434	acrosin binding protein	-	0	0	0.5484	0	0	0.7223	0	0	0.6198	0.630167	0.0874123	0	0	0.5732	1	1	1.2614	0	0	0.5706	0.801733	0.398085
DCHS1	515576	dachsous cadherin-related 1	-	0	0	0.5484	0	0	0.7223	0	0	0.6198	0.630167	0.0874123	0	0	0.5732	1	1	1.2614	0	0	0.5706	0.801733	0.398085
LOC516410	516410	gametogenetin-binding protein 1-like	GGNBP1	0	0	0.5484	0	0	0.7223	0	0	0.6198	0.630167	0.0874123	0	0	0.5732	1	1	1.2614	0	0	0.5706	0.801733	0.398085
CLMP	516565	CXADR like membrane protein	ASAM	0	0	0.5484	0	0	0.7223	0	0	0.6198	0.630167	0.0874123	0	0	0.5732	1	1	1.2614	0	0	0.5706	0.801733	0.398085
OLFML2A	516730	olfactomedin like 2A	-	0	0	0.5484	0	0	0.7223	0	0	0.6198	0.630167	0.0874123	0	0	0.5732	1	1	1.2614	0	0	0.5706	0.801733	0.398085
NAA40	517933	N(alpha)-acetyltransferase 40, NatD catalytic subunit	NAT11	0	0	0.5484	0	0	0.7223	0	0	0.6198	0.630167	0.0874123	0	0	0.5732	1	1	1.2614	0	0	0.5706	0.801733	0.398085
DBNDD1	518157	dysbindin domain containing 1	-	0	0	0.5484	0	0	0.7223	0	0	0.6198	0.630167	0.0874123	0	0	0.5732	1	1	1.2614	0	0	0.5706	0.801733	0.398085
PLXNC1	518168	plexin C1	-	0	0	0.5484	0	0	0.7223	0	0	0.6198	0.630167	0.0874123	0	0	0.5732	1	1	1.2614	0	0	0.5706	0.801733	0.398085
MGAT3	520087	mannosyl (beta-1,4-)-glycoprotein beta-1,4-N-acetylglucosaminyltransferase	-	0	0	0.5484	0	0	0.7223	0	0	0.6198	0.630167	0.0874123	0	0	0.5732	1	1	1.2614	0	0	0.5706	0.801733	0.398085
PREX2	520704	phosphatidylinositol-3,4,5-trisphosphate dependent Rac exchange factor 2	DEPDC2	0	0	0.5484	0	0	0.7223	0	0	0.6198	0.630167	0.0874123	0	0	0.5732	1	1	1.2614	0	0	0.5706	0.801733	0.398085
RASL10B	522270	RAS like family 10 member B	-	0	0	0.5484	0	0	0.7223	0	0	0.6198	0.630167	0.0874123	0	0	0.5732	1	1	1.2614	0	0	0.5706	0.801733	0.398085
PPAN	522370	peter pan homolog (Drosophila)	-	0	0	0.5484	0	0	0.7223	0	0	0.6198	0.630167	0.0874123	0	0	0.5732	1	1	1.2614	0	0	0.5706	0.801733	0.398085
CHERP	525110	calcium homeostasis endoplasmic reticulum protein	-	0	0	0.5484	0	0	0.7223	0	0	0.6198	0.630167	0.0874123	0	0	0.5732	1	1	1.2614	0	0	0.5706	0.801733	0.398085
TUBGCP3	526529	tubulin gamma complex associated protein 3	-	0	0	0.5484	0	0	0.7223	0	0	0.6198	0.630167	0.0874123	0	0	0.5732	1	1	1.2614	0	0	0.5706	0.801733	0.398085
RICTOR	527459	RPTOR independent companion of MTOR complex 2	-	0	0	0.5484	0	0	0.7223	0	0	0.6198	0.630167	0.0874123	0	0	0.5732	1	1	1.2614	0	0	0.5706	0.801733	0.398085
ANXA9	528055	annexin A9	-	0	0	0.5484	0	0	0.7223	0	0	0.6198	0.630167	0.0874123	0	0	0.5732	1	1	1.2614	0	0	0.5706	0.801733	0.398085
CHSY3	528149	chondroitin sulfate synthase 3	-	0	0	0.5484	0	0	0.7223	0	0	0.6198	0.630167	0.0874123	0	0	0.5732	1	1	1.2614	0	0	0.5706	0.801733	0.398085
NR2E1	528156	nuclear receptor subfamily 2 group E member 1	-	0	0	0.5484	0	0	0.7223	0	0	0.6198	0.630167	0.0874123	0	0	0.5732	1	1	1.2614	0	0	0.5706	0.801733	0.398085
DDX10	528483	DEAD-box helicase 10	-	0	0	0.5484	0	0	0.7223	0	0	0.6198	0.630167	0.0874123	0	0	0.5732	1	1	1.2614	0	0	0.5706	0.801733	0.398085
USP6NL	530462	USP6 N-terminal like	-	0	0	0.5484	0	0	0.7223	0	0	0.6198	0.630167	0.0874123	0	0	0.5732	1	1	1.2614	0	0	0.5706	0.801733	0.398085
MS4A2	531987	membrane spanning 4-domains A2	-	0	0	0.5484	0	0	0.7223	0	0	0.6198	0.630167	0.0874123	0	0	0.5732	1	1	1.2614	0	0	0.5706	0.801733	0.398085
SMTNL2	532143	smoothelin like 2	-	0	0	0.5484	0	0	0.7223	0	0	0.6198	0.630167	0.0874123	0	0	0.5732	1	1	1.2614	0	0	0.5706	0.801733	0.398085
MICAL3	532244	microtubule associated monooxygenase, calponin and LIM domain containing 3	MICAL-3	0	0	0.5484	0	0	0.7223	0	0	0.6198	0.630167	0.0874123	0	0	0.5732	1	1	1.2614	0	0	0.5706	0.801733	0.398085
ZFAND3	532641	zinc finger AN1-type containing 3	-	0	0	0.5484	0	0	0.7223	0	0	0.6198	0.630167	0.0874123	0	0	0.5732	1	1	1.2614	0	0	0.5706	0.801733	0.398085
CYP20A1	532945	cytochrome P450, family 20, subfamily A, polypeptide 1	-	0	0	0.5484	0	0	0.7223	0	0	0.6198	0.630167	0.0874123	0	0	0.5732	1	1	1.2614	0	0	0.5706	0.801733	0.398085
TRAPPC9	533451	trafficking protein particle complex 9	IBP|NIBP	0	0	0.5484	0	0	0.7223	0	0	0.6198	0.630167	0.0874123	0	0	0.5732	1	1	1.2614	0	0	0.5706	0.801733	0.398085
CD274	533834	CD274 molecule	PD-L1	0	0	0.5484	0	0	0.7223	0	0	0.6198	0.630167	0.0874123	0	0	0.5732	1	1	1.2614	0	0	0.5706	0.801733	0.398085
ZNF512	533884	zinc finger protein 512	-	0	0	0.5484	0	0	0.7223	0	0	0.6198	0.630167	0.0874123	0	0	0.5732	1	1	1.2614	0	0	0.5706	0.801733	0.398085
INTS10	534094	integrator complex subunit 10	CG1120-PA	0	0	0.5484	0	0	0.7223	0	0	0.6198	0.630167	0.0874123	0	0	0.5732	1	1	1.2614	0	0	0.5706	0.801733	0.398085
MADD	534306	MAP kinase activating death domain	-	0	0	0.5484	0	0	0.7223	0	0	0.6198	0.630167	0.0874123	0	0	0.5732	1	1	1.2614	0	0	0.5706	0.801733	0.398085
TC2N	534419	tandem C2 domains, nuclear	-	0	0	0.5484	0	0	0.7223	0	0	0.6198	0.630167	0.0874123	0	0	0.5732	1	1	1.2614	0	0	0.5706	0.801733	0.398085
CUEDC1	534625	CUE domain containing 1	-	0	0	0.5484	0	0	0.7223	0	0	0.6198	0.630167	0.0874123	0	0	0.5732	1	1	1.2614	0	0	0.5706	0.801733	0.398085
DSTYK	534684	dual serine/threonine and tyrosine protein kinase	RIPK5	0	0	0.5484	0	0	0.7223	0	0	0.6198	0.630167	0.0874123	0	0	0.5732	1	1	1.2614	0	0	0.5706	0.801733	0.398085
RPL8	535056	ribosomal protein L8	-	0	0	0.5484	0	0	0.7223	0	0	0.6198	0.630167	0.0874123	0	0	0.5732	1	1	1.2614	0	0	0.5706	0.801733	0.398085
SIPA1L2	535132	signal induced proliferation associated 1 like 2	-	0	0	0.5484	0	0	0.7223	0	0	0.6198	0.630167	0.0874123	0	0	0.5732	1	1	1.2614	0	0	0.5706	0.801733	0.398085
C11H9orf78	535148	chromosome 11 open reading frame, human C9orf78	-	0	0	0.5484	0	0	0.7223	0	0	0.6198	0.630167	0.0874123	0	0	0.5732	1	1	1.2614	0	0	0.5706	0.801733	0.398085
MIGA2	535315	mitoguardin 2	FAM73B	0	0	0.5484	0	0	0.7223	0	0	0.6198	0.630167	0.0874123	0	0	0.5732	1	1	1.2614	0	0	0.5706	0.801733	0.398085
METTL6	535332	methyltransferase like 6	-	0	0	0.5484	0	0	0.7223	0	0	0.6198	0.630167	0.0874123	0	0	0.5732	1	1	1.2614	0	0	0.5706	0.801733	0.398085
ICA1	535346	islet cell autoantigen 1	-	0	0	0.5484	0	0	0.7223	0	0	0.6198	0.630167	0.0874123	0	0	0.5732	1	1	1.2614	0	0	0.5706	0.801733	0.398085
PSMD10	535414	proteasome 26S subunit, non-ATPase 10	-	0	0	0.5484	0	0	0.7223	0	0	0.6198	0.630167	0.0874123	0	0	0.5732	1	1	1.2614	0	0	0.5706	0.801733	0.398085
FBXO41	536077	F-box protein 41	-	0	0	0.5484	0	0	0.7223	0	0	0.6198	0.630167	0.0874123	0	0	0.5732	1	1	1.2614	0	0	0.5706	0.801733	0.398085
SLC7A8	536818	solute carrier family 7 member 8	-	0	0	0.5484	0	0	0.7223	0	0	0.6198	0.630167	0.0874123	0	0	0.5732	1	1	1.2614	0	0	0.5706	0.801733	0.398085
QSER1	537018	glutamine and serine rich 1	-	0	0	0.5484	0	0	0.7223	0	0	0.6198	0.630167	0.0874123	0	0	0.5732	1	1	1.2614	0	0	0.5706	0.801733	0.398085
CCNYL1	538167	cyclin Y like 1	-	0	0	0.5484	0	0	0.7223	0	0	0.6198	0.630167	0.0874123	0	0	0.5732	1	1	1.2614	0	0	0.5706	0.801733	0.398085
CXXC5	538485	CXXC finger protein 5	-	0	0	0.5484	0	0	0.7223	0	0	0.6198	0.630167	0.0874123	0	0	0.5732	1	1	1.2614	0	0	0.5706	0.801733	0.398085
LGSN	538526	lengsin, lens protein with glutamine synthetase domain	GLULD1	0	0	0.5484	0	0	0.7223	0	0	0.6198	0.630167	0.0874123	0	0	0.5732	1	1	1.2614	0	0	0.5706	0.801733	0.398085
ESRP1	538640	epithelial splicing regulatory protein 1	RBM35A	0	0	0.5484	0	0	0.7223	0	0	0.6198	0.630167	0.0874123	0	0	0.5732	1	1	1.2614	0	0	0.5706	0.801733	0.398085
SSFA2	538826	sperm specific antigen 2	-	0	0	0.5484	0	0	0.7223	0	0	0.6198	0.630167	0.0874123	0	0	0.5732	1	1	1.2614	0	0	0.5706	0.801733	0.398085
ARL4D	538936	ADP ribosylation factor like GTPase 4D	-	0	0	0.5484	0	0	0.7223	0	0	0.6198	0.630167	0.0874123	0	0	0.5732	1	1	1.2614	0	0	0.5706	0.801733	0.398085
SCN2A	539718	sodium voltage-gated channel alpha subunit 2	SCN2A1	0	0	0.5484	0	0	0.7223	0	0	0.6198	0.630167	0.0874123	0	0	0.5732	1	1	1.2614	0	0	0.5706	0.801733	0.398085
GTF2IRD2	539745	GTF2I repeat domain containing 2	-	0	0	0.5484	0	0	0.7223	0	0	0.6198	0.630167	0.0874123	0	0	0.5732	1	1	1.2614	0	0	0.5706	0.801733	0.398085
THAP11	539845	THAP domain containing 11	-	0	0	0.5484	0	0	0.7223	0	0	0.6198	0.630167	0.0874123	0	0	0.5732	1	1	1.2614	0	0	0.5706	0.801733	0.398085
LUC7L3	539955	LUC7 like 3 pre-mRNA splicing factor	CROP	0	0	0.5484	0	0	0.7223	0	0	0.6198	0.630167	0.0874123	0	0	0.5732	1	1	1.2614	0	0	0.5706	0.801733	0.398085
RNF19A	540195	ring finger protein 19A, RBR E3 ubiquitin protein ligase	-	0	0	0.5484	0	0	0.7223	0	0	0.6198	0.630167	0.0874123	0	0	0.5732	1	1	1.2614	0	0	0.5706	0.801733	0.398085
KLHL15	540246	kelch like family member 15	-	0	0	0.5484	0	0	0.7223	0	0	0.6198	0.630167	0.0874123	0	0	0.5732	1	1	1.2614	0	0	0.5706	0.801733	0.398085
PCED1B	540367	PC-esterase domain containing 1B	FAM113B	0	0	0.5484	0	0	0.7223	0	0	0.6198	0.630167	0.0874123	0	0	0.5732	1	1	1.2614	0	0	0.5706	0.801733	0.398085
GALNT14	540500	polypeptide N-acetylgalactosaminyltransferase 14	-	0	0	0.5484	0	0	0.7223	0	0	0.6198	0.630167	0.0874123	0	0	0.5732	1	1	1.2614	0	0	0.5706	0.801733	0.398085
ERI3	540516	ERI1 exoribonuclease family member 3	PRNPIP	0	0	0.5484	0	0	0.7223	0	0	0.6198	0.630167	0.0874123	0	0	0.5732	1	1	1.2614	0	0	0.5706	0.801733	0.398085
CREM	540605	cAMP responsive element modulator	-	0	0	0.5484	0	0	0.7223	0	0	0.6198	0.630167	0.0874123	0	0	0.5732	1	1	1.2614	0	0	0.5706	0.801733	0.398085
RAB11FIP2	540709	RAB11 family interacting protein 2	-	0	0	0.5484	0	0	0.7223	0	0	0.6198	0.630167	0.0874123	0	0	0.5732	1	1	1.2614	0	0	0.5706	0.801733	0.398085
KCNC4	540768	potassium voltage-gated channel subfamily C member 4	-	0	0	0.5484	0	0	0.7223	0	0	0.6198	0.630167	0.0874123	0	0	0.5732	1	1	1.2614	0	0	0.5706	0.801733	0.398085
C1H21orf91	540784	chromosome 1 open reading frame, human C21orf91	-	0	0	0.5484	0	0	0.7223	0	0	0.6198	0.630167	0.0874123	0	0	0.5732	1	1	1.2614	0	0	0.5706	0.801733	0.398085
ABI1	540815	abl interactor 1	-	0	0	0.5484	0	0	0.7223	0	0	0.6198	0.630167	0.0874123	0	0	0.5732	1	1	1.2614	0	0	0.5706	0.801733	0.398085
WDR33	541270	WD repeat domain 33	-	0	0	0.5484	0	0	0.7223	0	0	0.6198	0.630167	0.0874123	0	0	0.5732	1	1	1.2614	0	0	0.5706	0.801733	0.398085
KLRF1	613393	killer cell lectin like receptor F1	-	0	0	0.5484	0	0	0.7223	0	0	0.6198	0.630167	0.0874123	0	0	0.5732	1	1	1.2614	0	0	0.5706	0.801733	0.398085
AK5	613448	adenylate kinase 5	AK 5	0	0	0.5484	0	0	0.7223	0	0	0.6198	0.630167	0.0874123	0	0	0.5732	1	1	1.2614	0	0	0.5706	0.801733	0.398085
ARHGDIG	613745	Rho GDP dissociation inhibitor gamma	-	0	0	0.5484	0	0	0.7223	0	0	0.6198	0.630167	0.0874123	0	0	0.5732	1	1	1.2614	0	0	0.5706	0.801733	0.398085
LOC613799	613799	olfactory receptor-like protein OLF3	-	0	0	0.5484	0	0	0.7223	0	0	0.6198	0.630167	0.0874123	0	0	0.5732	1	1	1.2614	0	0	0.5706	0.801733	0.398085
GGT6	613919	gamma-glutamyltransferase 6	-	0	0	0.5484	0	0	0.7223	0	0	0.6198	0.630167	0.0874123	0	0	0.5732	1	1	1.2614	0	0	0.5706	0.801733	0.398085
TAF12	614227	TATA-box binding protein associated factor 12	-	0	0	0.5484	0	0	0.7223	0	0	0.6198	0.630167	0.0874123	0	0	0.5732	1	1	1.2614	0	0	0.5706	0.801733	0.398085
BLOC1S6	614408	biogenesis of lysosomal organelles complex 1 subunit 6	PLDN	0	0	0.5484	0	0	0.7223	0	0	0.6198	0.630167	0.0874123	0	0	0.5732	1	1	1.2614	0	0	0.5706	0.801733	0.398085
TIAL1	614540	TIA1 cytotoxic granule associated RNA binding protein like 1	-	0	0	0.5484	0	0	0.7223	0	0	0.6198	0.630167	0.0874123	0	0	0.5732	1	1	1.2614	0	0	0.5706	0.801733	0.398085
MGC148714	614700	cytochrome c oxidase subunit 6C	-	0	0	0.5484	0	0	0.7223	0	0	0.6198	0.630167	0.0874123	0	0	0.5732	1	1	1.2614	0	0	0.5706	0.801733	0.398085
LYL1	615458	LYL1, basic helix-loop-helix family member	-	0	0	0.5484	0	0	0.7223	0	0	0.6198	0.630167	0.0874123	0	0	0.5732	1	1	1.2614	0	0	0.5706	0.801733	0.398085
ENPP1	615535	ectonucleotide pyrophosphatase/phosphodiesterase 1	-	0	0	0.5484	0	0	0.7223	0	0	0.6198	0.630167	0.0874123	0	0	0.5732	1	1	1.2614	0	0	0.5706	0.801733	0.398085
ERCC1	615637	ERCC excision repair 1, endonuclease non-catalytic subunit	-	0	0	0.5484	0	0	0.7223	0	0	0.6198	0.630167	0.0874123	0	0	0.5732	1	1	1.2614	0	0	0.5706	0.801733	0.398085
CAMLG	615658	calcium modulating ligand	-	0	0	0.5484	0	0	0.7223	0	0	0.6198	0.630167	0.0874123	0	0	0.5732	1	1	1.2614	0	0	0.5706	0.801733	0.398085
LSM6	615916	LSM6 homolog, U6 small nuclear RNA and mRNA degradation associated	-	0	0	0.5484	0	0	0.7223	0	0	0.6198	0.630167	0.0874123	0	0	0.5732	1	1	1.2614	0	0	0.5706	0.801733	0.398085
TTC7A	616640	tetratricopeptide repeat domain 7A	-	0	0	0.5484	0	0	0.7223	0	0	0.6198	0.630167	0.0874123	0	0	0.5732	1	1	1.2614	0	0	0.5706	0.801733	0.398085
TRIM50	616685	tripartite motif containing 50	-	0	0	0.5484	0	0	0.7223	0	0	0.6198	0.630167	0.0874123	0	0	0.5732	1	1	1.2614	0	0	0.5706	0.801733	0.398085
MTX3	616872	metaxin 3	-	0	0	0.5484	0	0	0.7223	0	0	0.6198	0.630167	0.0874123	0	0	0.5732	1	1	1.2614	0	0	0.5706	0.801733	0.398085
TRIM37	617078	tripartite motif containing 37	-	0	0	0.5484	0	0	0.7223	0	0	0.6198	0.630167	0.0874123	0	0	0.5732	1	1	1.2614	0	0	0.5706	0.801733	0.398085
SIVA1	617931	SIVA1 apoptosis inducing factor	-	0	0	0.5484	0	0	0.7223	0	0	0.6198	0.630167	0.0874123	0	0	0.5732	1	1	1.2614	0	0	0.5706	0.801733	0.398085
POLR3K	618296	RNA polymerase III subunit K	-	0	0	0.5484	0	0	0.7223	0	0	0.6198	0.630167	0.0874123	0	0	0.5732	1	1	1.2614	0	0	0.5706	0.801733	0.398085
ULK2	618601	unc-51 like autophagy activating kinase 2	-	0	0	0.5484	0	0	0.7223	0	0	0.6198	0.630167	0.0874123	0	0	0.5732	1	1	1.2614	0	0	0.5706	0.801733	0.398085
NUDT3	618855	nudix hydrolase 3	-	0	0	0.5484	0	0	0.7223	0	0	0.6198	0.630167	0.0874123	0	0	0.5732	1	1	1.2614	0	0	0.5706	0.801733	0.398085
AP3B1	767602	adaptor related protein complex 3 beta 1 subunit	-	0	0	0.5484	0	0	0.7223	0	0	0.6198	0.630167	0.0874123	0	0	0.5732	1	1	1.2614	0	0	0.5706	0.801733	0.398085
ARL4A	767906	ADP ribosylation factor like GTPase 4A	-	0	0	0.5484	0	0	0.7223	0	0	0.6198	0.630167	0.0874123	0	0	0.5732	1	1	1.2614	0	0	0.5706	0.801733	0.398085
SLITRK6	781119	SLIT and NTRK like family member 6	-	0	0	0.5484	0	0	0.7223	0	0	0.6198	0.630167	0.0874123	0	0	0.5732	1	1	1.2614	0	0	0.5706	0.801733	0.398085
PLCXD3	781239	phosphatidylinositol specific phospholipase C X domain containing 3	-	0	0	0.5484	0	0	0.7223	0	0	0.6198	0.630167	0.0874123	0	0	0.5732	1	1	1.2614	0	0	0.5706	0.801733	0.398085
BCL11B	783269	B-cell CLL/lymphoma 11B	-	0	0	0.5484	0	0	0.7223	0	0	0.6198	0.630167	0.0874123	0	0	0.5732	1	1	1.2614	0	0	0.5706	0.801733	0.398085
ITPRIPL2	783291	ITPRIP like 2	-	0	0	0.5484	0	0	0.7223	0	0	0.6198	0.630167	0.0874123	0	0	0.5732	1	1	1.2614	0	0	0.5706	0.801733	0.398085
LRRD1	784825	leucine rich repeats and death domain containing 1	-	0	0	0.5484	0	0	0.7223	0	0	0.6198	0.630167	0.0874123	0	0	0.5732	1	1	1.2614	0	0	0.5706	0.801733	0.398085
ELOA	784844	elongin A	TCEB3	0	0	0.5484	0	0	0.7223	0	0	0.6198	0.630167	0.0874123	0	0	0.5732	1	1	1.2614	0	0	0.5706	0.801733	0.398085
TRAPPC4	785345	trafficking protein particle complex 4	-	0	0	0.5484	0	0	0.7223	0	0	0.6198	0.630167	0.0874123	0	0	0.5732	1	1	1.2614	0	0	0.5706	0.801733	0.398085
UBP1	785419	upstream binding protein 1	-	0	0	0.5484	0	0	0.7223	0	0	0.6198	0.630167	0.0874123	0	0	0.5732	1	1	1.2614	0	0	0.5706	0.801733	0.398085
ZBTB32	785741	zinc finger and BTB domain containing 32	-	0	0	0.5484	0	0	0.7223	0	0	0.6198	0.630167	0.0874123	0	0	0.5732	1	1	1.2614	0	0	0.5706	0.801733	0.398085
SEMA4D	785942	semaphorin 4D	-	0	0	0.5484	0	0	0.7223	0	0	0.6198	0.630167	0.0874123	0	0	0.5732	1	1	1.2614	0	0	0.5706	0.801733	0.398085
PNPLA1	786888	patatin like phospholipase domain containing 1	-	0	0	0.5484	0	0	0.7223	0	0	0.6198	0.630167	0.0874123	0	0	0.5732	1	1	1.2614	0	0	0.5706	0.801733	0.398085
LOC788357	788357	olfactory receptor 6C74	-	0	0	0.5484	0	0	0.7223	0	0	0.6198	0.630167	0.0874123	0	0	0.5732	1	1	1.2614	0	0	0.5706	0.801733	0.398085
KAT8	100125883	lysine acetyltransferase 8	MYST1	0	0	0.5484	0	0	0.7223	0	0	0.6198	0.630167	0.0874123	0	0	0.5732	1	1	1.2614	0	0	0.5706	0.801733	0.398085
TMED2	100140040	transmembrane p24 trafficking protein 2	-	0	0	0.5484	0	0	0.7223	0	0	0.6198	0.630167	0.0874123	0	0	0.5732	1	1	1.2614	0	0	0.5706	0.801733	0.398085
PDP2	100299267	pyruvate dehyrogenase phosphatase catalytic subunit 2	-	0	0	0.5484	0	0	0.7223	0	0	0.6198	0.630167	0.0874123	0	0	0.5732	1	1	1.2614	0	0	0.5706	0.801733	0.398085
EIF4EBP3	100533104	eukaryotic translation initiation factor 4E binding protein 3	-	0	0	0.5484	0	0	0.7223	0	0	0.6198	0.630167	0.0874123	0	0	0.5732	1	1	1.2614	0	0	0.5706	0.801733	0.398085
KDM3B	100848816	lysine demethylase 3B	-	0	0	0.5484	0	0	0.7223	0	0	0.6198	0.630167	0.0874123	0	0	0.5732	1	1	1.2614	0	0	0.5706	0.801733	0.398085
DNMT1	281119	DNA methyltransferase 1	DNMT	1	1	0.9871	0	0	0.7223	0	0	0.6198	0.7764	0.189532	0	0	0.5732	1	1	1.2614	0	0	0.5706	0.801733	0.398085
BCKDHA	282149	branched chain keto acid dehydrogenase E1, alpha polypeptide	-	1	1	0.9871	0	0	0.7223	0	0	0.6198	0.7764	0.189532	0	0	0.5732	1	1	1.2614	0	0	0.5706	0.801733	0.398085
GRAMD1C	505581	GRAM domain containing 1C	-	1	1	0.9871	0	0	0.7223	0	0	0.6198	0.7764	0.189532	0	0	0.5732	1	1	1.2614	0	0	0.5706	0.801733	0.398085
FAM114A2	511198	family with sequence similarity 114 member A2	FAM114A1	1	1	0.9871	0	0	0.7223	0	0	0.6198	0.7764	0.189532	0	0	0.5732	1	1	1.2614	0	0	0.5706	0.801733	0.398085
LRRC36	512403	leucine rich repeat containing 36	-	1	1	0.9871	0	0	0.7223	0	0	0.6198	0.7764	0.189532	0	0	0.5732	1	1	1.2614	0	0	0.5706	0.801733	0.398085
TEKT1	519068	tektin 1	-	1	1	0.9871	0	0	0.7223	0	0	0.6198	0.7764	0.189532	0	0	0.5732	1	1	1.2614	0	0	0.5706	0.801733	0.398085
ANKRD9	532402	ankyrin repeat domain 9	-	1	1	0.9871	0	0	0.7223	0	0	0.6198	0.7764	0.189532	0	0	0.5732	1	1	1.2614	0	0	0.5706	0.801733	0.398085
SH3YL1	534337	SH3 and SYLF domain containing 1	-	1	1	0.9871	0	0	0.7223	0	0	0.6198	0.7764	0.189532	0	0	0.5732	1	1	1.2614	0	0	0.5706	0.801733	0.398085
PCNX3	536942	pecanex homolog 3	PCNXL3	1	1	0.9871	0	0	0.7223	0	0	0.6198	0.7764	0.189532	0	0	0.5732	1	1	1.2614	0	0	0.5706	0.801733	0.398085
GEM	538437	GTP binding protein overexpressed in skeletal muscle	-	1	1	0.9871	0	0	0.7223	0	0	0.6198	0.7764	0.189532	0	0	0.5732	1	1	1.2614	0	0	0.5706	0.801733	0.398085
CD74	613384	CD74 molecule	-	1	1	0.9871	0	0	0.7223	0	0	0.6198	0.7764	0.189532	0	0	0.5732	1	1	1.2614	0	0	0.5706	0.801733	0.398085
LOC785540	785540	cytochrome P450 2C31	-	1	1	0.9871	0	0	0.7223	0	0	0.6198	0.7764	0.189532	0	0	0.5732	1	1	1.2614	0	0	0.5706	0.801733	0.398085
ZAP70	504509	zeta chain of T-cell receptor associated protein kinase 70	-	0	0	0.5484	0	0	0.7223	1	1	1.1156	0.795433	0.290586	0	0	0.5732	1	1	1.2614	0	0	0.5706	0.801733	0.398085
RPL23A	507168	ribosomal protein L23a	RPL23AY	0	0	0.5484	0	0	0.7223	1	1	1.1156	0.795433	0.290586	0	0	0.5732	1	1	1.2614	0	0	0.5706	0.801733	0.398085
SPRED1	519882	sprouty related EVH1 domain containing 1	-	0	0	0.5484	0	0	0.7223	1	1	1.1156	0.795433	0.290586	0	0	0.5732	1	1	1.2614	0	0	0.5706	0.801733	0.398085
UTP15	526343	UTP15, small subunit processome component	-	0	0	0.5484	0	0	0.7223	1	1	1.1156	0.795433	0.290586	0	0	0.5732	1	1	1.2614	0	0	0.5706	0.801733	0.398085
SCAMP4	538819	secretory carrier membrane protein 4	-	0	0	0.5484	0	0	0.7223	1	1	1.1156	0.795433	0.290586	0	0	0.5732	1	1	1.2614	0	0	0.5706	0.801733	0.398085
LRRN3	539665	leucine rich repeat neuronal 3	-	0	0	0.5484	0	0	0.7223	1	1	1.1156	0.795433	0.290586	0	0	0.5732	1	1	1.2614	0	0	0.5706	0.801733	0.398085
PHF23	539774	PHD finger protein 23	-	0	0	0.5484	0	0	0.7223	1	1	1.1156	0.795433	0.290586	0	0	0.5732	1	1	1.2614	0	0	0.5706	0.801733	0.398085
RTKN2	539797	rhotekin 2	-	0	0	0.5484	0	0	0.7223	1	1	1.1156	0.795433	0.290586	0	0	0.5732	1	1	1.2614	0	0	0.5706	0.801733	0.398085
SLC39A7	540716	solute carrier family 39 member 7	-	0	0	0.5484	0	0	0.7223	1	1	1.1156	0.795433	0.290586	0	0	0.5732	1	1	1.2614	0	0	0.5706	0.801733	0.398085
TOM1L2	616315	target of myb1 like 2 membrane trafficking protein	-	0	0	0.5484	0	0	0.7223	1	1	1.1156	0.795433	0.290586	0	0	0.5732	1	1	1.2614	0	0	0.5706	0.801733	0.398085
ECE2	281134	endothelin converting enzyme 2	-	0	0	0.5484	1	1	1.3002	0	0	0.6198	0.8228	0.414979	0	0	0.5732	1	1	1.2614	0	0	0.5706	0.801733	0.398085
FBN1	281154	fibrillin 1	-	0	0	0.5484	1	1	1.3002	0	0	0.6198	0.8228	0.414979	0	0	0.5732	1	1	1.2614	0	0	0.5706	0.801733	0.398085
ABCC1	281588	ATP binding cassette subfamily C member 1	-	0	0	0.5484	1	1	1.3002	0	0	0.6198	0.8228	0.414979	0	0	0.5732	1	1	1.2614	0	0	0.5706	0.801733	0.398085
CASK	404149	calcium/calmodulin dependent serine protein kinase	-	0	0	0.5484	1	1	1.3002	0	0	0.6198	0.8228	0.414979	0	0	0.5732	1	1	1.2614	0	0	0.5706	0.801733	0.398085
IGFBP5	404185	insulin like growth factor binding protein 5	-	0	0	0.5484	1	1	1.3002	0	0	0.6198	0.8228	0.414979	0	0	0.5732	1	1	1.2614	0	0	0.5706	0.801733	0.398085
TACR1	407133	tachykinin receptor 1	nk1R	0	0	0.5484	1	1	1.3002	0	0	0.6198	0.8228	0.414979	0	0	0.5732	1	1	1.2614	0	0	0.5706	0.801733	0.398085
CALCB	407218	calcitonin-related polypeptide beta	CRSP1	0	0	0.5484	1	1	1.3002	0	0	0.6198	0.8228	0.414979	0	0	0.5732	1	1	1.2614	0	0	0.5706	0.801733	0.398085
DNAJC13	504472	DnaJ heat shock protein family (Hsp40) member C13	-	0	0	0.5484	1	1	1.3002	0	0	0.6198	0.8228	0.414979	0	0	0.5732	1	1	1.2614	0	0	0.5706	0.801733	0.398085
PAGE4	505725	PAGE family member 4	-	0	0	0.5484	1	1	1.3002	0	0	0.6198	0.8228	0.414979	0	0	0.5732	1	1	1.2614	0	0	0.5706	0.801733	0.398085
CAMKK2	509084	calcium/calmodulin dependent protein kinase kinase 2	-	0	0	0.5484	1	1	1.3002	0	0	0.6198	0.8228	0.414979	0	0	0.5732	1	1	1.2614	0	0	0.5706	0.801733	0.398085
HNRNPAB	513410	heterogeneous nuclear ribonucleoprotein A/B	HNRPAB	0	0	0.5484	1	1	1.3002	0	0	0.6198	0.8228	0.414979	0	0	0.5732	1	1	1.2614	0	0	0.5706	0.801733	0.398085
ACSBG1	515577	acyl-CoA synthetase bubblegum family member 1	BG1	0	0	0.5484	1	1	1.3002	0	0	0.6198	0.8228	0.414979	0	0	0.5732	1	1	1.2614	0	0	0.5706	0.801733	0.398085
CARMIL3	517186	capping protein regulator and myosin 1 linker 3	-	0	0	0.5484	1	1	1.3002	0	0	0.6198	0.8228	0.414979	0	0	0.5732	1	1	1.2614	0	0	0.5706	0.801733	0.398085
CDC25A	520188	cell division cycle 25A	-	0	0	0.5484	1	1	1.3002	0	0	0.6198	0.8228	0.414979	0	0	0.5732	1	1	1.2614	0	0	0.5706	0.801733	0.398085
PWWP2B	524314	PWWP domain containing 2B	-	0	0	0.5484	1	1	1.3002	0	0	0.6198	0.8228	0.414979	0	0	0.5732	1	1	1.2614	0	0	0.5706	0.801733	0.398085
TRMT10C	532418	tRNA methyltransferase 10C, mitochondrial RNase P subunit	RG9MTD1	0	0	0.5484	1	1	1.3002	0	0	0.6198	0.8228	0.414979	0	0	0.5732	1	1	1.2614	0	0	0.5706	0.801733	0.398085
GRHL1	617248	grainyhead like transcription factor 1	-	0	0	0.5484	1	1	1.3002	0	0	0.6198	0.8228	0.414979	0	0	0.5732	1	1	1.2614	0	0	0.5706	0.801733	0.398085
TOR4A	618444	torsin family 4 member A	C11H9orf167	0	0	0.5484	1	1	1.3002	0	0	0.6198	0.8228	0.414979	0	0	0.5732	1	1	1.2614	0	0	0.5706	0.801733	0.398085
GCSAM	784939	germinal center associated signaling and motility	GCET2	0	0	0.5484	1	1	1.3002	0	0	0.6198	0.8228	0.414979	0	0	0.5732	1	1	1.2614	0	0	0.5706	0.801733	0.398085
SLC8A1	337925	solute carrier family 8 member A1	NCX1	2	2	1.4259	0	0	0.7223	0	0	0.6198	0.922667	0.438816	0	0	0.5732	1	1	1.2614	0	0	0.5706	0.801733	0.398085
SEMA4A	510239	semaphorin 4A	-	2	2	1.4259	0	0	0.7223	0	0	0.6198	0.922667	0.438816	0	0	0.5732	1	1	1.2614	0	0	0.5706	0.801733	0.398085
[truncated: 1,594 more rows]
