# Supplementary material for: Oral administration of bovine milk-derived extracellular vesicles induces senescence in the primary tumor but accelerates cancer metastasis
Source: Nat Commun. 2021 Jun 24;12:3950. doi: 10.1038/s41467-021-24273-8 (PMC8225634; doi:10.1038/s41467-021-24273-8)
Supplement: Supplementary file 4 — Dataset 2 [file 41467_2021_24273_MOESM4_ESM.xls]

## Sheet: Supplementary_Table_2
Supplementary Table 2: List of RNA identified in bovine milk-derived extracellular vesicles
				CM EV (Normalized-FPKM Values)			RM EV (Normalized-FPKM Values)
tracking_id	gene_short_name	tss_id	locus	R1	R2	R3	R1	R2	R3	P-value
XLOC_006573	MIR2312	TSS7339	15:29685344-30024677	0	0	0	2.86481	2.91828	2.86481	8.76675e-09
XLOC_028809	KIF12	TSS32091	8:108547092-108554931	3.37528	2.88579	4.89936	299.347	293.464	301.66	3.18667e-08
XLOC_025248	TRAM1L1	TSS28166	6:9118232-9120444	0	0.727603	0.479034	317.234	304.536	297.042	8.269e-07
XLOC_011373	HOXB6	TSS12757	19:38775765-38776979	4.22236	4.33209	4.27819	0.802032	0.631551	0.569035	1.20592e-06
XLOC_003502	LOC780978	TSS3878	11:47596711-47607523	0	0	0	2.50211	2.46282	2.66284	2.0043e-06
XLOC_018249	INO80E	TSS20408	25:28119043-28135624	1.53728	3.67763	2.596	559.187	507.581	522.597	4.27449e-06
XLOC_020277	DPP3	TSS22684	29:46213714-46273930	1.76658	1.20832	0.596645	17.4491	16.1182	15.9511	1.23948e-05
XLOC_010424	TRADD	TSS11687	18:33677789-33689636	1.9313	3.30247	3.98614	483.624	422.23	452.879	1.43414e-05
XLOC_011030	AATF	TSS12386	19:12705741-12813840	1.36471	0.777874	1.53639	9.07287	8.84534	8.2763	2.21202e-05
XLOC_002075	FITM1	TSS2306	10:21186249-21188042	3.49483	3.58564	3.54103	0.663838	0.522731	0.941975	2.31783e-05
XLOC_011185	CHRNE	TSS12558	19:26680925-26685523	3.00629	3.08441	3.04603	0.57104	0.449659	0.810297	2.31785e-05
XLOC_013304	PDK1	TSS14865	2:24800252-24847139	1.16976	1.20016	1.18523	0.222195	0.174965	0.315291	2.31788e-05
XLOC_017924	MIR25	TSS20056	25:38446299-38453727	35533.4	30380.6	31797.7	71821.8	74952.7	75207.6	2.52888e-05
XLOC_020769	ARHGAP30	TSS23210	3:9018034-9033007	0	0	0.138467	1.16813	1.10379	1.16029	2.62929e-05
XLOC_018243	SLX1A	TSS20400	25:27991849-28003778	0	0	0.499502	7.58498	8.62723	7.77325	2.68446e-05
XLOC_003340	LOC104968642	TSS3703	11:11196631-11230947	0	0	0	4.33962	4.1006	3.69468	2.7742e-05
XLOC_017258	RBFA	TSS19315	24:203704-216432	1.16885	1.99871	0.328974	13.3213	13.9863	14.5708	2.9017e-05
XLOC_010276	ZDHHC7	TSS11516,TSS11517	18:10247515-10266037	4.72444	4.8472	4.7869	2.99133	3.06214	2.75902	4.68263e-05
XLOC_025439	GUF1	TSS28371	6:66041834-66066393	0.845963	0.723288	0.714289	0	0	0	5.69655e-05
XLOC_002226	LOC104973124	TSS2463	10:34999934-35002423	1.02411	0.875598	0.864705	0	0	0	5.69703e-05
XLOC_003634	EMILIN1	TSS4023	11:74589662-74597628	0.979448	0.837416	2.61883	14.1859	12.8186	13.6947	6.51015e-05
XLOC_015066	LOC104975413	TSS16846	21:47612462-47628710	1.1716	0	0.659492	8.90172	8.76194	7.89462	6.87858e-05
XLOC_028104	DOCK5	TSS31317	8:76321676-76604229	0.706821	0.68883	0.76479	0.140942	0.218597	0.197658	8.11425e-05
XLOC_018644	MIR6524	TSS20842	26:31789762-31834076	4576.65	5217.3	3434.93	13039.9	13690.9	13706.3	8.84698e-05
XLOC_009796	LOC104968639	TSS10940	18:47531485-47705446	0.808702	1.09424	0.7854	3.40041	3.82856	3.4496	9.20709e-05
XLOC_000861	BDH1	TSS951	1:72922258-72958132	3.02114	3.09965	3.06109	0.573862	0.451881	0	0.000102523
XLOC_002562	ISM2	TSS2832	10:90955706-90965608	0.521729	1.78429	2.93681	16.8473	15.6073	14.7655	0.000110386
XLOC_003279	ZNF514	TSS3628	11:2222981-2231340	0	0	0	1.97159	2.48401	2.23813	0.000112707
XLOC_000249	FBXO45	TSS269	1:72158454-72169330	3.69107	3.15582	3.63599	0.876393	0.690105	0.621794	0.000119853
XLOC_005626	MIR2284Y-2	TSS6279	13:73056555-73056656	0	0	0	2163.76	1703.79	1918.96	0.000130951
XLOC_030301	MIR500	TSS33790	X:54773815-54957326	76077.9	78678	58979.6	231907	210549	205977	0.00013722
XLOC_004143	MIR19B	TSS4589	12:64463305-64463392	210434	142815	170306	680452	700232	608572	0.000137455
XLOC_018487	ASAH2	TSS20669	26:9163327-9232816	0	0	0	1.34176	1.05655	1.26929	0.00013954
XLOC_030472	WWC3	TSS33977	X:85619670-85689907	0.588819	0.503433	0.662893	1.25826	1.32107	1.28949	0.000141613
XLOC_009190	ATXN2	TSS10227,TSS10228,TSS10229	17:57802619-57904922	9.57173	10.2297	10.327	5.87072	6.26329	6.31515	0.000145776
XLOC_023299	MIR2419	TSS25993	4:68154041-68154117	20927.7	19997.9	19402.7	74242.4	89303	83781.2	0.000146898
XLOC_005786	MIR151	TSS6460	14:2124035-2316975	256374	172276	230993	604445	642580	595531	0.000164461
XLOC_019519	NKIRAS1	TSS21839	27:45904823-45924585	0.545329	0.9325	0.306966	6.73299	6.52531	5.51193	0.000173466
XLOC_008550	MIR181A-1	TSS9512	16:75910102-76016798	142712	145074	130084	288840	271313	306267	0.000176473
XLOC_023903	MIR26A-2	TSS26674	5:59782932-59803378	2182120	1.70054e+06	2335340	7562060	6517820	7458140	0.000183392
XLOC_016273	LOC104975674	TSS18197	23:29597797-29619786	0	0	0	0.716497	0.564197	0.715546	0.000193254
XLOC_029816	LOC104970531	TSS33239	X:37073902-37267156	0	0	0	2.23452	2.03491	1.7088	0.000201688
XLOC_027265	GNA11	TSS30382	7:19332519-19348018	102.407	102.15	92.8726	14.8593	30.3155	28.2731	0.00020629
XLOC_019630	ADAMTS14	TSS21966	28:26004190-26097844	0.744166	0.848337	0.698152	2.35589	2.22614	2.00578	0.000211145
XLOC_012637	LOC104971148	TSS14143	2:21459135-21465620	0	0.502175	0.330618	39.3269	45.4629	34.8282	0.0002126
XLOC_007973	ZBTB17	TSS8855	16:48828056-48856617	2.32178	1.70151	1.30693	18.5858	15.3793	15.198	0.000213065
XLOC_015237	MIR26A-1	TSS17029	22:11448506-11476039	1.80819e+06	1489190	1.98519e+06	6429080	5475360	6368620	0.000220936
XLOC_016182	BOLA-A	TSS18093	23:26727408-26728166	6.51966	5.57423	7.33984	0	0	0	0.000221483
XLOC_009653	CIRH1A	TSS10767	18:35235329-35265463	0.857832	0.733436	0.965749	0	0	0	0.000221485
XLOC_019585	LOC101905963	TSS21920	28:12506603-12513782	25.0211	21.3927	28.1688	0	0	0	0.00022149
XLOC_026001	LOC100848976	TSS28979,TSS28980	6:95498884-95507187	3.9943	3.41496	4.4967	0	0	0	0.000221526
XLOC_028363	LOC101903136	TSS31598	8:16116315-16483900	0.602205	0.514875	0.677989	0	0	0	0.000221623
XLOC_023231	NRCAM	TSS25922	4:50929501-51025129	0	0	0.104848	0.530706	0.487548	0.502042	0.000222058
XLOC_019696	CCSER2	TSS22041,TSS22042	28:38906541-39064919	4.40258	4.10356	4.73134	0.38011	0.299308	1.07876	0.000237556
XLOC_009641	PLA2G15	TSS10755	18:34517562-34531363	1.01431	1.1563	0.761274	8.02778	6.57423	6.60695	0.000246196
XLOC_012008	NEURL4	TSS13442	19:27223097-27234928	1.20467	0.29428	1.35622	5.23031	5.7917	5.68225	0.00024623
XLOC_019464	LOC104976109	TSS21779	27:34968757-34984578	1.81132	0	2.71896	37.2747	37.9311	46.7892	0.000246994
XLOC_020624	MIR192	TSS23059	29:44740248-44740354	31002.2	30293.2	36398.2	63094.7	61772.7	67446.1	0.000256842
XLOC_014196	MIR7858	TSS15861	20:10799315-10846329	45157	55155.3	36312.7	120085	131226	134754	0.000289587
XLOC_012309	LOC104975091	TSS13775	19:44220813-44223998	11.3768	11.8114	13.4942	2.70127	3.95029	2.46411	0.00031744
XLOC_008554	KDM5B	TSS9516,TSS9517	16:77539957-77600561	1.24281	1.25046	1.06096	0.44262	0.348532	0.418712	0.000328504
XLOC_021768	LOC784007	TSS24302,TSS24303	3:14055804-14075322	0.110974	0	0	0.62637	0.581626	0.524053	0.000337319
XLOC_017563	NPW	TSS19667	25:2086447-2090336	12.9345	7.37255	4.85389	36.8533	39.7677	36.7997	0.000337741
XLOC_011061	LOC104969067	TSS12422	19:14518482-14537125	0	0	0	1.28871	1.01477	1.37149	0.000341883
XLOC_022383	MIR30C	TSS24967	3:111475524-111540061	324487	277042	311745	1.01036e+06	1214720	1.01591e+06	0.00035011
XLOC_012004	CTDNEP1	TSS13438	19:27157079-27169728	12.1588	13.9055	14.6224	4.96498	5.1508	4.30541	0.000350359
XLOC_028769	MIR32	TSS32048	8:103575951-103655126	91081.7	41622.2	99446	395235	391084	335441	0.000357984
XLOC_021951	GJA8	TSS24499	3:23431501-23451542	1.41432	1.6123	1.85762	10.2982	8.81432	11.4362	0.000373048
XLOC_005801	MIR30B	TSS6475	14:6486224-6486312	1.32086e+06	1187800	1338370	6487530	7141230	5559220	0.000377083
XLOC_008098	MIR29D	TSS8999	16:73815487-73815575	109511	60167.2	82340.4	245188	243925	238960	0.000384915
XLOC_015121	SERPINA6	TSS16902	21:59212230-59236360	20.9632	20.1637	18.8065	9.33263	10.2884	11.4771	0.000405642
XLOC_008377	B3GALT6	TSS9322	16:48497920-48500424	11.8902	13.3428	13.5951	7.05788	7.22493	6.76013	0.000415296
XLOC_001386	CD276	TSS1540,TSS1541,TSS1542	10:20660700-20692636	33.0542	38.8473	40.9203	9.7256	11.0415	12.2493	0.000417541
XLOC_003119	OLFML2A	TSS3444	11:99070589-99099247	4.16132	3.68965	3.90401	0.878263	1.38315	1.5578	0.000418383
XLOC_010372	TRNASTOP-UCA	TSS11631	18:23440874-23494191	8324.92	7117.71	9372.21	658.878	1037.65	0	0.000428211
XLOC_014735	EML1	TSS16460	21:64876100-65106582	0	0	0	1.62398	1.2983	1.7999	0.000430278
XLOC_006363	MTDH	TSS7099	14:64561140-64615310	4.5209	5.00218	4.04177	1.51542	1.39218	1.61277	0.000448816
XLOC_024650	LOC617654	TSS27507	5:45312400-45567252	0	3.31298	0	53.3621	73.1716	62.0121	0.000452592
XLOC_006450	MAML2	TSS7198	15:12022358-12428488	4.53493	5.1574	5.27575	1.14843	1.95481	1.42513	0.000456297
XLOC_014488	ALPK3	TSS16189	21:22285476-22343065	1.37394	1.24381	1.4558	0.690826	0.664867	0.599054	0.000471397
XLOC_024022	TXNRD1	TSS26800	5:72598270-72661367	0.773766	0.44104	1.16148	4.65423	5.9796	5.3877	0.000477875
XLOC_003118	MIR181B-2	TSS3443	11:98841168-99050741	50410.4	50936.7	39554.7	99380.8	94250.2	106279	0.00048024
XLOC_024452	GAPDH	TSS27287	5:10852908-10857192	1.61258	1.37874	1.36158	55.901	62.7114	45.0944	0.000490917
XLOC_000677	JAM2	TSS741	1:10014213-10096812	37.1782	39.9607	35.278	9.58407	15.4909	15.0312	0.000496066
XLOC_000717	LOC104970811	TSS782	1:39169086-39178639	6.62051	11.3209	3.72669	50.3023	59.4149	46.8419	0.000496126
XLOC_004141	MIR19A	TSS4587	12:64463008-64463090	29892	31004	28411.5	99131.4	124969	105664	0.000503929
XLOC_014229	MIR2889	TSS15896	20:19333032-19333093	76189.7	64139.1	60701.9	6679.44	12272.5	15796.7	0.000505812
XLOC_011734	ABCA9	TSS13155	19:62966240-63018184	0.638092	0.545561	0.628569	0.151506	0.238603	0.214984	0.000509916
XLOC_024299	EIF3L	TSS27114	5:116146654-116169635	1.48293	1.69052	1.66948	0	0.369676	0.333083	0.000513703
XLOC_006041	KIAA1429	TSS6731	14:67888856-67953006	0.409369	0.466674	0.460868	0	0.102051	0.0919491	0.000513707
XLOC_011786	MIR454	TSS13211	19:9335758-9366017	351.173	600.498	395.351	1500.86	1313.15	1419.8	0.000515356
XLOC_008967	TANGO2	TSS9974	17:76197626-76208414	3.18056	3.26321	2.50647	0.604142	0.475724	0.428634	0.000538474
XLOC_022487	THAP4	TSS25083	3:125550486-125594802	3.77402	0	12.4429	49.1568	58.0619	49.4082	0.000573563
XLOC_028770	FRRS1L	TSS32049	8:103655241-103691914	72.0221	62.4454	58.2424	13.0061	18.2071	21.1896	0.000585585
XLOC_004700	LOC100847741	TSS5236,TSS5237	13:32277692-32316927	0	0	0	5.5138	4.46199	3.91197	0.000595537
XLOC_009233	PTPN11	TSS10283	17:64748226-64798904	0.5835	0.498886	0.656905	0.138544	0.109095	0.0982957	0.000598769
XLOC_009258	FAM222A	TSS10314	17:66550068-66580126	4.50387	4.14696	3.90035	1.6452	2.07279	2.10106	0.000607785
XLOC_017632	LOC104970105	TSS19741,TSS19742	25:3344118-3354657	0	0.353896	0.115144	3.23986	2.60292	3.58691	0.000620259
XLOC_017968	TNRC18	TSS20102	25:40726525-40808162	5.5488	5.52305	5.54757	3.09826	2.50865	2.03424	0.000627046
XLOC_013606	MIR375	TSS15210	2:112872998-112873062	479464	535534	399668	957241	979593	886751	0.000628343
XLOC_005886	UBXN2B	TSS6565	14:24384428-24406673	0.180213	0.308159	0.101442	1.36925	1.0782	1.33577	0.000636291
XLOC_021804	EFNA1	TSS24341	3:16611735-16619232	0	0	1.39121e-05	0.602914	0.475724	0.428634	0.000644409
XLOC_026646	SOWAHA	TSS29687	7:44029390-44033471	1.32341	1.50867	0.993266	9.42676	9.73236	7.28272	0.000658046
XLOC_008904	LOC100848149	TSS9910	17:73091339-73101064	8.41634	9.59529	9.18824	1.45345	3.52088	2.32024	0.000661053
XLOC_008038	TSEN15	TSS8933	16:62641163-62671036	0	0	0	1.0101	0.795393	0.71666	0.000661379
XLOC_007538	LOC101907405	TSS8376	15:63651096-63852293	0	0	0	0.301802	0.237648	0.214128	0.000661381
XLOC_017160	PSMG2	TSS19188	24:44272964-44283428	0	0	0	1.04815	0.825355	0.743656	0.000661382
XLOC_007846	LOC104974414	TSS8709	16:33669136-33698115	0	0	0	2.4741	1.9482	1.75536	0.000661384
XLOC_004186	LOC104970647	TSS4633	12:74834685-74884090	0	0	0	1.33421	1.05061	0.946613	0.000661386
XLOC_001262	LOC104971054	TSS1399	1:160689797-160789566	0	0	0	1.39062	1.09503	0.986635	0.000661388
XLOC_020804	LOC104971422	TSS23248	3:10644948-10649142	0	0	0	0.40736	0.320771	0.289019	0.000661394
XLOC_023746	LOC104972390	TSS26504	5:30659662-30661983	0	0	0	2.70458	2.12969	1.91888	0.000661395
XLOC_002420	OTX2	TSS2670	10:70895754-70899802	0	0	0	0.728047	0.573292	0.516544	0.000661397
XLOC_005326	LOC101903857	TSS5935,TSS5936	13:36848050-36860492	0	0	0	0.396627	0.312319	0.281404	0.000661398
XLOC_002514	LOC104973236	TSS2776	10:85579023-86175086	0	0	0	1.20867	0.951753	0.857542	0.0006614
XLOC_013896	FAM169A	TSS15529	20:6833834-6896226	0	0	0	0.366249	0.288398	0.259851	0.000661401
XLOC_002026	AAGAB	TSS2257	10:13888803-13925317	0	0	0	2.10835	1.66019	1.49586	0.000661401
XLOC_025224	MAD2L1	TSS28140	6:5464938-5472236	0	0	0	0.673183	0.53009	0.477618	0.000661402
XLOC_000552	LOC104971062	TSS602	1:145712898-145714781	0	0	0	0.722868	0.569214	0.512869	0.000661402
XLOC_008364	CALML6	TSS9309	16:48065188-48067528	0	0	0	3.5315	2.78084	2.50557	0.000661402
XLOC_012410	MIR2346	TSS13888	19:51971671-51999429	0	0	0	520.673	409.998	369.413	0.000661406
XLOC_019800	RTKN2	TSS22166	28:17131324-17240196	0	0	0	0.47887	0.377081	0.339754	0.000661406
XLOC_000773	DRD3	TSS850	1:59525129-59571956	0	0	0	0.899671	0.708435	0.638309	0.000661407
XLOC_026486	LOC101907858	TSS29524	7:23016267-23046621	0	0	0	0.772315	0.60815	0.547951	0.000661407
XLOC_005653	SPINLW1	TSS6306	13:75119047-75126468	0	0	0	0.993093	0.781999	0.704591	0.000661408
XLOC_030499	PRAME	TSS34007	Y:6283592-6288767	0	0	0	0.926627	0.729661	0.657434	0.000661408
XLOC_022799	LOC104973603	TSS25447	4:79478358-79481067	0	0	0	0.604592	0.476078	0.428953	0.000661409
XLOC_028557	EXOSC3	TSS31826	8:64433630-64438316	0	0	0	0.908723	0.715562	0.644731	0.000661413
XLOC_022910	LOC104972249	TSS25565	4:106581208-106582107	0	0	0	13.4077	10.5577	9.51265	0.000661415
XLOC_007130	ALKBH8	TSS7940	15:15207698-15480194	0	0	0	0.726097	0.571756	0.515159	0.000661416
XLOC_002142	LOC783267	TSS2378	10:25636122-25636629	0	0	0	2.65165	2.08801	1.88132	0.000661416
XLOC_024353	LOC785804	TSS27173	5:119632960-119641986	0	0	0	1.49827	1.17979	1.06301	0.000661417
XLOC_023245	CAV1	TSS25937	4:53612857-53648439	0	0	0	0.360884	0.284173	0.256044	0.000661417
XLOC_022801	LOC104972149	TSS25449	4:79531138-79589492	0	0	0	0.571844	0.450291	0.405718	0.000661417
XLOC_021096	DENND2C	TSS23558	3:30977151-31017348	0	0	0	0.250856	0.197533	0.17798	0.000661421
XLOC_014970	LOC104975367	TSS16729	21:27817683-27861350	0	0	0	0.308792	0.243154	0.219085	0.000661421
XLOC_019092	LOC101908413	TSS21343	27:7001757-7004600	0	0	0	0.436918	0.344045	0.309989	0.000661425
XLOC_004526	SLC10A2	TSS5022	12:76801339-76813056	0	0	0	1.24763	0.982428	0.885181	0.000661428
XLOC_014587	LOC104969313	TSS16291	21:34613166-34621541	0	0	0	1.27104	1.00086	0.901789	0.000661441
XLOC_012237	LOC777598	TSS13702	19:42232895-42233671	0	0	0	1.41237	1.11215	1.00206	0.000661442
XLOC_006348	LOC100852011	TSS7083	14:60985343-60996079	0	0	0	0.49549	0.390095	0.351446	0.000663536
XLOC_027518	APBB3	TSS30664	7:51003800-51010036	0.918102	0.784966	1.5504	7.41167	7.55276	9.58906	0.000666522
XLOC_027198	MIR339B	TSS30307	7:15580246-15626831	176160	115858	173912	561122	606021	482117	0.000667898
XLOC_028658	UBAP2	TSS31932	8:79548425-79745731	5.17671	6.72756	5.94451	1.5733	1.23887	1.67436	0.00067284
XLOC_007229	MIR2284J	TSS8045	15:29685344-30024677	0	0	0	605.455	476.147	428.797	0.00067521
XLOC_012153	UBE2Z	TSS13611	19:38483976-38508009	24.6046	24.1152	29.8957	2.56479	1.57081	6.47003	0.000677387
XLOC_028928	LOC104968750	TSS32222	9:34607647-34631332	1.74969	1.99462	2.29811	7.75487	6.10648	6.68102	0.000683547
XLOC_025103	CECR5	TSS28013	5:115247289-115255161	1.81269	2.06643	2.04072	0.573862	0.903761	0.814301	0.000685307
XLOC_010255	LOC101903171	TSS11492,TSS11493	18:7115917-7241467	0.546977	0.935351	1.1303	3.81412	3.25367	3.1571	0.000685312
XLOC_008662	ANKRD50	TSS9636	17:34815419-34851313	0.537357	0.612578	0.604957	0.170117	0.267913	0.241393	0.000685331
XLOC_012477	LOC104975138	TSS13970	19:57063030-57113745	1.06209	0.908076	1.04624	0.252179	0	0	0.000692439
XLOC_003853	SOHLH1	TSS4266	11:107027546-107031729	4.3204	4.43267	6.32309	55.8045	52.3434	71.0342	0.000694259
XLOC_003117	MIR181A-2	TSS3442	11:98841168-99050741	150980	117810	131524	265471	262480	298707	0.000706619
XLOC_000440	SIAH2	TSS476	1:118979668-118998536	2.23134	2.5437	2.30271	1.4128	1.39062	1.25296	0.00070783
XLOC_010771	PNKP	TSS12083	18:56111129-56124439	0.824371	0.704827	0.928078	9.78676	8.32298	11.6653	0.000715913
XLOC_005471	MIR133A-1	TSS6099	13:55276103-55276201	0.284476	0.273389	0.290705	0.233239	0.224584	0.230995	0.000725634
XLOC_006578	SORL1	TSS7344	15:30484819-30654355	0.984625	0.98215	1.15468	0.389642	0.49091	0.442316	0.000730048
XLOC_009949	LOC104974904	TSS11113	18:54846953-54867341	0.286019	0	0	1.08658	1.06952	0.963648	0.000779218
XLOC_000800	GPR156	TSS882	1:65825765-65904058	0.768835	1.31469	1.29833	13.1435	9.48723	12.6927	0.000795161
XLOC_014908	POLG	TSS16653	21:20576125-20653835	7.24296	8.51489	7.00746	3.2245	3.38546	3.05034	0.000796153
XLOC_015916	VGLL4	TSS17787	22:56796209-56867020	7.52154	8.57443	7.76211	2.97647	4.21881	3.37885	0.00079974
XLOC_023008	TRNAC-GCA	TSS25666	4:116227889-116227961	80211.6	87732.9	78099.3	32256.6	37829.8	45284.6	0.000800469
XLOC_008549	MIR181B-1	TSS9511	16:75910102-76016798	31298.3	28274.3	25484.9	60198.4	51818.9	59555.6	0.00081247
XLOC_023058	UBE3C	TSS25730	4:122100911-122216044	16.2016	14.9929	12.8751	3.80157	4.41898	5.65124	0.000830655
XLOC_025002	CREBL2	TSS27892	5:103660779-103690240	0.250304	0	0.704482	3.32814	2.62071	2.86728	0.000857619
XLOC_024435	MIR200C	TSS27269	5:10476688-10484114	17450200	1.54117e+07	21026100	36283500	40064300	35535500	0.000859118
XLOC_015484	MIR425	TSS17310	22:51721350-51721437	189145	221923	175145	489537	479170	583744	0.000866797
XLOC_009705	GPATCH1	TSS10833	18:42826568-42883774	1.19603	1.02259	1.3465	0	0.223617	0.201482	0.00087933
XLOC_002561	VIPAS39	TSS2831	10:90915950-90942774	2.58526	2.52613	2.49471	0.350762	0.82861	0	0.000893494
XLOC_029146	LOC104969628	TSS32465	9:91000858-91002819	2.39661	1.02454	0.337264	7.39754	8.06553	6.86342	0.000893913
XLOC_009799	LOC101910137	TSS10943	18:47874081-47876832	0.795055	0	0.895074	7.55098	7.7297	10.179	0.00089453
XLOC_019313	LOC100295410	TSS21603	27:47822506-47856830	1.22002	0	1.37351	5.79355	6.38688	7.39886	0.000896419
XLOC_005423	MRPS26	TSS6046	13:52515426-52517718	4.76781	5.43522	5.3676	7.54699	7.13134	7.49633	0.000907275
XLOC_019928	ERCC6	TSS22308	28:43479091-43711580	0.59612	0.339779	1.34221	6.37472	5.4949	4.8041	0.000917652
XLOC_029410	MIR7862	TSS32780	9:63663541-63725851	6406.78	3651.81	3005.32	15212	13575.6	15109.9	0.000924663
XLOC_024907	TXN2	TSS27781	5:80006941-80016923	4.05862	0	1.1423	45.2921	35.6647	32.1344	0.000943065
XLOC_017007	PARD6G	TSS19014	24:57742-134692	1.66872	0.951155	1.56554	3.96213	3.53592	3.56073	0.000958239
XLOC_017986	LOC104975934	TSS20122	25:43248773-43257655	11.8007	14.6756	13.4865	4.0755	4.8138	5.78306	0.00096332
XLOC_009780	ZNF527	TSS10921	18:46668652-46681049	2.95198	3.36521	3.50797	0.623027	0.735892	1.3261	0.00097279
XLOC_000546	MX1	TSS596	1:144732425-144764625	0	0	0	1.09677	0.863639	1.29692	0.000972825
XLOC_004384	LOC101909520	TSS4867	12:32134395-32138609	0.755774	0.861571	0.850852	0.239264	0	0	0.0010117
XLOC_017241	KIAA1468	TSS19290	24:62787916-62902215	0.804052	0.916606	0.904918	1.52722	1.60347	1.80599	0.00104605
XLOC_008886	UQCR10	TSS9892	17:72162453-72164650	0	0	3.66992	12.384	14.6274	15.3761	0.00104992
XLOC_003066	KIDINS220	TSS3389	11:91156483-91249438	0.253738	0.216943	0.14283	1.56641	1.32833	1.88076	0.00105191
XLOC_014812	TECPR2	TSS16545	21:67231384-67348742	4.71521	4.39794	4.10193	2.23912	2.40432	1.73306	0.00105649
XLOC_026189	LOC618787	TSS29190,TSS29191,TSS29192	7:4903816-4927315	1.47307	1.374	1.53421	0.86285	0.616156	0.736713	0.00106152
XLOC_009276	HPS4	TSS10337	17:69348361-69379116	2.736	2.55612	2.66456	0.473235	0.931607	1.17515	0.00107856
XLOC_013025	PRSS56	TSS14564	2:125664808-125670294	2.95357	2.88602	2.85012	2.00367	2.20887	2.27454	0.00108136
XLOC_023003	TRNAC-GCA	TSS25661	4:116188177-116188249	74430.5	85261.5	77285.7	35001.8	38370.3	46258.5	0.00109406
XLOC_010897	EPS8L1	TSS12237	18:62590418-62602653	8.99681	7.10046	7.59646	2.30048	3.10541	2.79801	0.00109679
XLOC_016975	LOC104969862	TSS18978	23:47830742-47835960	1.37456	1.17523	1.35404	0.326369	0.513991	0.578891	0.00110319
XLOC_012578	TMEM194B	TSS14079,TSS14080	2:5997461-6118735	29.8137	35.7471	26.6123	1.62647	4.86867	7.15773	0.00110507
XLOC_021183	LOC100848786	TSS23660	3:46914585-47048529	0	1.26112	1.65458	16.7813	24.1681	18.7992	0.00110821
XLOC_025646	LOC104968953	TSS28600	6:118620137-118624586	0.947278	0	2.13289	6.2977	7.08435	6.38309	0.00112039
XLOC_002690	SLC4A5	TSS2973	11:10692423-10830475	3.53304	3.73992	4.0722	0.479354	1.50985	0.906927	0.00112921
XLOC_023521	TRNAC-GCA	TSS26242	4:116061134-116061206	80934.2	92675.6	75658.7	38433.3	30263.9	38467.6	0.0011621
XLOC_002558	POMT2	TSS2828	10:90772391-90816876	2.03424	1.73925	1.71762	0.644003	0.760669	0.91383	0.00119148
XLOC_000662	MIR2284X	TSS723	1:3307453-3549019	26599.1	19123.9	19906.8	132914	99236.5	102652	0.00121344
XLOC_002939	MXD1	TSS3241	11:70158233-70180978	3.41592	1.46029	6.24918	15.0047	15.9665	16.9755	0.00122137
XLOC_017763	KIAA0556	TSS19885,TSS19886	25:26884771-27116528	0.391165	0.445952	0.843626	3.09791	2.34178	2.9892	0.0012291
XLOC_003886	SARDH	TSS4305	11:108266759-108325836	6.09732	6.77707	5.31988	2.6059	2.05198	1.84886	0.0012324
XLOC_028408	MIR491	TSS31647	8:24862436-25139420	1366.67	1557.98	1538.6	6057.26	5110.41	7060.31	0.00126098
XLOC_013155	EIF4G3	TSS14706,TSS14707,TSS14708,TSS14709	2:137189462-137543952	1.59362	1.80774	1.70052	0.554995	0.790527	0.35618	0.00126283
XLOC_015518	LOC100849619	TSS17350	22:53152748-53155286	2.61544	2.98156	2.94446	0.827998	1.30399	0.587458	0.00128207
XLOC_016086	PPP2R5D	TSS17993	23:17094809-17119636	0.309608	0.529422	0.522835	1.17619	1.15772	1.04312	0.00128657
XLOC_005561	E2F1	TSS6205	13:63961111-63970305	19.622	16.7766	19.4492	5.67178	6.06123	9.1979	0.00129714
XLOC_008096	MIR29C	TSS8997	16:73732314-73732402	309162	137911	247689	663096	621195	662002	0.001305
XLOC_014806	DYNC1H1	TSS16538	21:66923227-66984267	2.24152	1.65749	2.08019	3.50976	3.3527	3.42905	0.00133118
XLOC_002782	PRKCE	TSS3072	11:29242334-29781235	2.1032	1.65989	2.09458	0.614615	0.483971	0.763112	0.00134211
XLOC_027503	PROB1	TSS30649	7:49935677-49941469	1.53075	1.04702	1.55099	3.92532	3.43439	3.19758	0.00137036
XLOC_011874	PROCA1	TSS13299	19:19888475-19925264	0	0	1.46217	19.7361	17.4836	12.9524	0.00138407
XLOC_015932	FGD5	TSS17806,TSS17807,TSS17808	22:58715888-58847006	1.76286	0.928847	1.36657	3.61167	4.39181	3.90459	0.00139056
XLOC_003650	GAREML	TSS4039	11:75344519-75360395	4.66994	4.99092	5.09313	1.66322	2.61936	2.55675	0.00139091
XLOC_022661	DUS4L	TSS25286	4:50259368-50275908	1.44244	1.8499	1.82689	0.684973	0.539374	0.485983	0.0014287
XLOC_007492	MIR326	TSS8329	15:53994719-54068191	5620.7	3737.71	4921.61	11269.6	10975.8	13256	0.00143208
XLOC_026974	NCAN	TSS30060	7:3965654-3996028	0.694686	0.712738	1.17312	2.63909	2.28593	2.80862	0.00144149
XLOC_003970	LOC784926	TSS4400	12:17145735-17154338	4.47869	5.47032	4.32181	1.21532	1.91397	1.29338	0.0014733
XLOC_002900	AHSA2	TSS3198	11:61792041-61814351	1.69732	1.45119	1.43313	0.806008	0.634681	0.571856	0.00148132
XLOC_025504	LOC104968905	TSS28442	6:88492100-88496700	0.507434	0.43385	0.428452	0.240966	0.189746	0.170963	0.00148132
XLOC_014692	CHGA	TSS16415	21:57986813-58000105	0	0	0	0.944389	1.48729	1.34007	0.00148917
XLOC_012097	LOC104975047	TSS13549	19:34883777-34885068	0	0	0	0.811642	1.27823	1.15171	0.00148917
XLOC_007686	LOC784623	TSS8533	15:82374344-82471854	0	0	0	2.15751	3.3978	3.06147	0.00148917
XLOC_007118	LOC104974174	TSS7928	15:13404356-13407430	0	0	0	0.325744	0.513005	0.462225	0.00148918
XLOC_025528	PPBP	TSS28466	6:91844231-91845882	0	0	0	0.827336	1.30295	1.17398	0.0014892
XLOC_016053	LOC100852241	TSS17956,TSS17957	23:12902304-12908481	0	0	0	0.720276	1.13439	1.0221	0.00148968
XLOC_013663	SP110	TSS15269	2:123686432-123737683	0	0	0	0.391402	0.616448	0.555419	0.00148992
XLOC_025188	PHF21B	TSS28102,TSS28103	5:121599842-121688063	6.69595	7.29139	7.6657	2.64798	4.07639	3.03356	0.00149356
XLOC_007581	AMBRA1	TSS8427	15:76722046-76900632	3.19539	4.2498	4.19693	1.0116	1.06209	1.31582	0.00150518
XLOC_010104	ZNF784	TSS11311	18:62174900-62177940	6.70078	6.16979	6.67332	2.4477	2.69838	3.82057	0.00150707
XLOC_016708	CSNK2B	TSS18687	23:26412180-26416147	0	0	0.675204	9.11379	8.07361	12.124	0.00150962
XLOC_009253	C17H12orf43	TSS10309	17:66275314-66285487	5.51656	5.65991	5.27896	3.14359	2.47538	1.85862	0.00151071
XLOC_021667	TRNAD-GUC	TSS24194	3:3949936-3973012	31795.6	29656.2	27253.4	10981	16212.8	14607.9	0.00152572
XLOC_030161	HCFC1	TSS33630,TSS33631	X:23629949-23652156	2.13865	2.01136	2.10767	0.889035	1.30012	1.15283	0.00153003
XLOC_015925	IFT122	TSS17797	22:57479250-57547698	2.09072	1.58892	1.83068	4.63317	4.86444	5.94826	0.00153548
XLOC_027196	ZNF414	TSS30305	7:15576547-15580214	10.0565	12.2832	10.513	5.45778	5.37208	4.35628	0.00153738
XLOC_003834	FAM78A	TSS4243	11:105006419-105018468	1.43785	2.45869	1.61874	93.543	62.3684	68.7902	0.00154313
XLOC_015453	HYAL3	TSS17278	22:50757914-50763679	0	0	0	3.71299	4.17678	2.63433	0.00154747
XLOC_008488	PROX1	TSS9448	16:67250143-67291239	3.82574	2.90752	3.3499	0.403719	0.635807	1.14574	0.00156611
XLOC_013114	RSRP1	TSS14661	2:133356928-133360980	6.44837	1.69639	1.9545	655.3	571.652	878.052	0.00157993
XLOC_017998	MIR339A	TSS20134	25:43605053-43672495	243773	180179	191723	538234	710494	602169	0.0015825
XLOC_003870	SEC16A	TSS4285,TSS4286,TSS4287	11:107609110-107640647	2.33008	2.28746	2.09183	4.59617	4.87652	5.82104	0.00162769
XLOC_024742	COQ10A	TSS27612	5:61345850-61349233	2.55584	3.27782	2.87737	1.2137	0.955711	1.29166	0.00166007
XLOC_007236	MIR125B-1	TSS8055	15:31260287-31558120	339209	260275	339599	895143	1231750	1096230	0.00167611
XLOC_011737	FAM20A	TSS13158	19:63187609-63670174	1.5324	1.34757	1.72518	4.22062	3.35809	4.32544	0.00170843
XLOC_009365	THAP7	TSS10442	17:75467016-75467588	50.6783	51.2074	50.5703	41.568	43.0687	45.0143	0.00171177
XLOC_011330	TOB1	TSS12711	19:36497298-36501212	4.16805	4.2764	5.20259	1.97927	2.18212	1.96613	0.0017186
XLOC_011775	MIR142	TSS13200	19:8511587-8511674	13510.4	13301.4	9679.08	1944.15	2755.61	3034.59	0.00173095
XLOC_002723	BIRC6	TSS3006	11:15694058-15903113	0.536447	0.458656	0.483146	0.305692	0.240714	0.253034	0.00174103
XLOC_015466	MST1	TSS17291	22:51234195-51239095	8.4015	6.46486	8.9855	0.797927	1.25664	2.26449	0.00175179
XLOC_022757	MIR148A	TSS25394	4:72174794-72174862	1133590	931198	841174	3352460	4375670	3274310	0.0017878
XLOC_028608	BIN3	TSS31878	8:72824318-72874896	1.9774	1.1271	1.85514	6.26009	8.87297	7.55051	0.0017893
XLOC_012958	DNAJB2	TSS14486	2:113155640-113162922	1.0108	0.864224	0.853472	5.28001	6.04754	4.08668	0.00179415
XLOC_015593	GP9	TSS17434	22:60575871-60579272	0.366634	0.626935	0.619135	2.43746	3.5645	3.21166	0.00180364
XLOC_015961	MLIP	TSS17839,TSS17840,TSS17841,TSS17842,TSS17843,TSS17844	23:60194-347389	17.755	25.114	22.5159	6.02013	3.47497	5.55041	0.00185287
XLOC_020418	USP35	TSS22838,TSS22839	29:18740255-18757382	17.3919	16.0137	12.3676	3.81176	4.5023	2.70439	0.00187547
XLOC_009661	MIR140	TSS10779	18:35710839-35866204	431746	350377	350559	706703	881785	798414	0.00188371
XLOC_028772	PTPN3	TSS32051	8:103897898-103976288	1.56546	1.33845	1.3218	20.815	15.4149	13.889	0.00189581
XLOC_012174	GPR179	TSS13634	19:39923073-39938367	0.374065	0.426428	0.350936	0.947376	0.745999	0.924213	0.00192288
XLOC_015139	LOC101905789	TSS16921	21:64133958-64169337	0.822673	1.17229	1.00335	0.260443	0.205082	0.0923909	0.00193447
XLOC_009295	AP1B1	TSS10358	17:71830863-71879234	9.36176	7.02807	8.483	1.30116	3.07375	1.69247	0.00194357
XLOC_014975	LOC101906554	TSS16734	21:29007300-29009975	0.604229	0	0.340121	4.01703	2.71128	3.2572	0.00194545
XLOC_017875	DTX2	TSS20003	25:36597293-36633600	4.3282	3.70056	3.65452	1.64427	0.647381	0.583299	0.0019476
XLOC_023531	TRNAC-GCA	TSS26255	4:116399189-116399261	89605.7	95146.9	79726.3	32942.9	35127.7	49180	0.00195317
XLOC_012940	MIR26B	TSS14468	2:112335363-112340490	632400	488466	631311	1957960	1451060	1671070	0.00198521
XLOC_008379	MIR429	TSS9324	16:48523304-48557289	188145	135544	167451	834604	882057	610256	0.00199084
XLOC_019048	LOC787001	TSS21295	26:51265034-51268480	10.3431	8.84323	12.2912	17.4636	18.9083	18.5855	0.00199201
XLOC_008956	SMPD4	TSS9963	17:75542624-75558277	5.03713	4.98668	3.73079	1.51073	0.991337	1.42913	0.00200357
XLOC_024293	NOL12	TSS27108	5:115951679-115956703	0.743274	1.27098	1.25517	3.5296	2.77934	3.00506	0.00202543
XLOC_024560	ACVR1B	TSS27409	5:30720232-30741142	10.7272	10.0401	6.95201	0.769156	1.21133	0.54571	0.00204269
XLOC_004381	GSX1	TSS4864	12:32016753-32018815	10.1195	10.6487	8.76351	5.17512	5.82155	4.72077	0.00204642
XLOC_016836	TRNAT-CGU	TSS18820	23:30122748-30122821	8324.92	5931.42	5857.63	658.878	1037.65	934.937	0.00205478
XLOC_027498	LRRTM2	TSS30644	7:49366370-49560199	0.344638	0	0	1.30927	1.03097	1.39337	0.00205923
XLOC_006883	MIR1343	TSS7670	15:65103487-65178691	6834.76	5843.64	6412.15	12441.6	10222.9	11897.5	0.00208279
XLOC_007470	LOC104976474	TSS8302	15:52045496-52082842	10.8855	12.4092	13.2761	19.8152	19.6737	17.7262	0.00209149
XLOC_017869	MDH2	TSS19997	25:36287223-36331868	2.34809	2.67678	3.08406	0.74336	0.651784	0	0.00210705
XLOC_020116	KCNJ5	TSS22506	29:33751732-33779644	0	0	0.0898224	0.45534	0.358529	0.323028	0.00214878
XLOC_019329	XKR5	TSS21625	27:6064115-6083794	3.01111	2.94225	2.93612	1.90531	2.09105	2.31885	0.00215168
XLOC_026765	JAKMIP2	TSS29831	7:58658720-58847787	0	0	0.30023	1.01311	1.39609	1.43759	0.00215597
XLOC_021923	TRNAN-GUU	TSS24471	3:22661113-22661187	7329.56	5696.99	5626.11	1898.51	1993.28	897.985	0.00215961
XLOC_013539	LOC104976832	TSS15130	2:100233354-100274448	0	0	0	0.405185	0.478586	0.287475	0.00217559
XLOC_001978	WDR41	TSS2208	10:8159975-8207399	0	0	0	1.20114	1.41874	0.852201	0.00217563
XLOC_021028	TRNAN-GUU	TSS23487	3:22753419-22753493	35315.2	31903.1	26255.2	61385.1	72754.6	60165	0.00219114
XLOC_017760	KDM8	TSS19882	25:26573178-26595268	3.47825	3.3987	4.47522	0	0.743216	1.00447	0.00221795
XLOC_009924	NPAS1	TSS11082	18:53795034-53810955	25.1206	19.2862	24.5293	7.30352	10.3519	7.94541	0.00223113
XLOC_015882	PTPN23	TSS17751	22:53155539-53323949	2.38913	2.72357	2.46554	1.13453	0.29779	0.536625	0.00223931
XLOC_023426	MIR29A	TSS26134	4:97322290-97322354	3.8806e+06	2126430	3472400	10115900	12587500	9462800	0.00226038
XLOC_010584	TRNAI-UAU	TSS11871	18:48499597-48499690	36647.8	41018.3	48009.5	106317	113617	141882	0.0022614
XLOC_015483	MIR191	TSS17309	22:51720868-51720959	2823160	2945320	2151140	4524470	5273950	5115550	0.00226812
XLOC_025158	POLR3H	TSS28072	5:119131164-119192627	2.72519	3.32858	3.06802	1.84874	1.74692	1.83633	0.00228401
XLOC_001834	TTC9	TSS2047	10:84196626-84232657	0.535675	0.610661	0.703574	0.169585	0.267075	0.240638	0.00230866
XLOC_018790	PRAP1	TSS21010	26:51745453-51749046	2.37983	3.78602	2.67435	0	0	0	0.00233597
XLOC_027169	ELAVL3	TSS30275	7:14283681-14300043	18.7943	15.3695	13.798	5.43115	3.05448	5.22952	0.00234108
XLOC_010200	LOC101903385	TSS11430	18:65790044-65798456	1.28975	1.783	1.452	0.330074	0.519845	0.468385	0.00236457
XLOC_026997	LOC104969046	TSS30090	7:5071028-5078715	391.353	380.23	475.632	152.053	179.598	89.9002	0.00236782
XLOC_003314	RNF149	TSS3675	11:6436056-6464902	1.19732	2.04741	2.0186	4.54867	3.88027	3.98161	0.0023757
XLOC_000799	MIR6529A	TSS881	1:65528797-65747275	6030.48	2812.31	5246.12	18223.5	26649.8	23642.4	0.0023788
XLOC_010653	ZNF235	TSS11951,TSS11952,TSS11953,TSS11954,TSS11955	18:51868552-51891901	2.7463	3.28729	2.78261	0.782438	1.43767	0.740172	0.00239146
XLOC_011700	CD300LD	TSS13115	19:58138742-58146021	0	0	0.701026	3.54838	3.7255	2.51755	0.00239466
XLOC_028214	LOC104976449	TSS31435,TSS31436	8:99227247-99234570	11.9106	11.7767	14.2332	37.529	41.394	52.5392	0.00241248
XLOC_023007	TRNAC-GCA	TSS25665	4:116204833-116204905	82379.4	97618.3	74438.4	27452.4	26480.9	38954.5	0.00241347
XLOC_029503	LOC101905571	TSS32885	9:84813165-84855114	52.085	41.0295	47.437	13.8953	16.1937	23.2664	0.00243143
XLOC_021514	POU3F1	TSS24020	3:114118164-114120329	11.4208	11.2669	9.64317	5.00623	3.28508	5.62381	0.00243229
XLOC_005747	EPPK1	TSS6414	14:761224-776161	9.41613	6.86058	8.38838	2.95505	2.93926	3.36557	0.00244634
XLOC_008888	MTMR3	TSS9894	17:72246556-72407958	1.90881	2.04002	1.74602	1.01975	0.535327	0.803891	0.00246428
XLOC_022885	STRA8	TSS25539	4:101921877-102023174	1.2284	1.05027	1.38294	0.583333	0.459339	0.41387	0.00248966
XLOC_023587	MIR2284Y-6	TSS26323	5:596112-596186	0	0	0	2531.35	1494.96	2244.96	0.00249045
XLOC_018118	LOC104970180	TSS20266,TSS20267	25:8192660-8197234	0	0	0	0.498241	0.841633	0.758322	0.00249335
XLOC_026385	SLC25A41	TSS29416	7:16557081-16580562	1.2284	1.05027	1.12018	0	0	0.41387	0.00250891
XLOC_018029	C1QTNF8	TSS20169	25:1325110-1328301	2.80459	1.59859	1.5787	7.99092	6.29235	8.81921	0.00252869
XLOC_027452	ABHD17A	TSS30591	7:43820946-43830009	7.36966	5.72815	7.16539	1.9089	2.50523	3.16014	0.00256765
XLOC_018022	FBXL16	TSS20161	25:1053105-1064869	6.89886	5.2043	6.72024	1.84279	2.4029	2.68019	0.00257194
XLOC_024434	MIR141	TSS27268	5:10476688-10484114	4157000	2926640	3624520	13610300	16888600	11669600	0.00257537
XLOC_022868	MIR335	TSS25522	4:96985082-96997813	14829.3	10025.2	9318.07	32098.5	38429.2	29048	0.00260131
XLOC_026258	C7H19orf67	TSS29272	7:9866469-9870555	2.31744	1.98138	1.73932	0.733657	0.866563	0.520523	0.00261637
XLOC_001420	PPP1R3E	TSS1576	10:21788012-21795353	2.75029	2.37331	2.57897	1.3181	1.38392	1.71458	0.00261767
XLOC_000687	MIR125B-2	TSS751	1:20054273-20054358	411346	349441	405454	997551	1423120	1285510	0.00262473
XLOC_019145	LOC104976053	TSS21411	27:16664876-16690427	0	0	0	1.63143	2.5693	1.73623	0.00262565
XLOC_026692	CTNNA1	TSS29750	7:49366370-49560199	0.73606	0.839097	0.552438	1.39814	1.28444	1.48795	0.00265933
XLOC_020691	NDUFS8	TSS23128	29:47400104-47404312	4.60534	5.25001	6.91293	0	1.14805	0	0.00270324
XLOC_026265	MIR27A	TSS29283	7:10105869-10105947	138404	96420	96502.9	454930	523925	355775	0.00274907
XLOC_021570	TRPM8	TSS24084	3:119910599-119996756	0	0	0.154694	0.522008	0.411049	0.555541	0.0027606
XLOC_017032	NETO1	TSS19044	24:5013753-5115554	5.69579	5.99364	6.90558	3.32894	2.29367	3.24756	0.00276594
XLOC_012140	DLX4	TSS13597	19:37564773-37575263	0.510831	0.873508	1.53648	3.88126	3.05625	3.57182	0.00277164
XLOC_011212	TMEM102	TSS12587	19:27350529-27352605	6.38942	5.9595	5.88536	2.75832	0.434401	1.1742	0.00277242
XLOC_000801	LRRC58	TSS883	1:65963933-65981701	2.52568	2.15942	2.84341	0	0.472215	0.850944	0.00280431
XLOC_017922	MIR106B	TSS20054	25:38446299-38453727	638226	330384	596683	2000950	2254670	1585060	0.00281512
XLOC_026475	LOC104969121	TSS29512	7:20725298-20751568	1.08046	1.84757	1.41912	0	0	0	0.00284313
XLOC_018783	GPR123	TSS21003	26:51516271-51551307	4.12041	3.13147	3.09251	1.30444	1.02717	1.23399	0.00285429
XLOC_004282	TSC22D1	TSS4756	12:13650135-13653554	1.55854	1.77671	2.04704	10.3615	7.38196	7.35137	0.00286216
XLOC_018007	IL9R	TSS20143,TSS20144,TSS20145,TSS20146	25:555445-570003	1.9417	4.26092	1.87721	13.6114	11.9475	9.65689	0.00286871
XLOC_029474	AHI1	TSS32854,TSS32855,TSS32856	9:75933391-76156958	0.592715	0.566464	0.520856	0.186707	0	0.192726	0.00288317
XLOC_004880	MIR133C	TSS5433	13:55276103-55276201	1290.43	1655.04	1089.52	306.222	241.088	217.194	0.00288508
XLOC_001244	COL6A5	TSS1378	1:155555794-155714399	0.898504	1.70713	0.786751	14.4121	13.5138	8.94711	0.00288782
XLOC_018864	CNNM1	TSS21090	26:19004611-19076535	13.2252	13.8516	14.7959	2.82613	4.69807	7.35209	0.00293425
XLOC_019286	CSGALNACT1	TSS21563	27:40334477-40483023	0.563564	0.96368	1.42754	20.8744	13.487	14.2406	0.00297949
XLOC_008171	C16H1orf116	TSS9090	16:3850543-3861715	14.2391	9.89156	13.7761	3.80347	2.995	3.89788	0.00298769
XLOC_010186	ZNF814	TSS11414	18:65332279-65397707	2.42966	2.07733	2.73531	0	0	0.818595	0.00299335
XLOC_003515	RPIA	TSS3891	11:49126255-49160855	1.69061	1.44545	1.9033	0	0	0.569597	0.00299343
XLOC_008352	TP73	TSS9290,TSS9291,TSS9292	16:46634847-46709160	40.3868	46.7486	35.3247	15.9329	12.0815	19.2591	0.00301983
XLOC_010500	PEPD	TSS11768	18:43099173-43217971	2.51808	1.72235	2.83486	6.21799	4.89628	5.76903	0.00304199
XLOC_011197	SLC16A13	TSS12570	19:27015786-27019281	1.05895	0.905388	0.894124	0	0	0.356778	0.00305853
XLOC_011813	LOC616364	TSS13238	19:13808908-13810855	1.92871	1.64902	1.62851	0	0	0.649816	0.00305853
XLOC_023439	LOC104972210	TSS26150	4:100010190-100724569	1.08513	0.927771	0.916228	0	0	0.365598	0.00305854
XLOC_012323	HDAC5	TSS13790	19:44940698-44977951	1.6622	2.03023	2.2723	0.902095	0.710343	0.800036	0.00311038
XLOC_005306	ST8SIA6	TSS5914	13:31518120-31681068	57.0726	47.5452	61.5753	19.8054	15.3219	27.364	0.00311548
XLOC_012879	NRP2	TSS14404	2:98172618-98289489	1.75482	2.00046	2.14021	0.833313	0.87491	1.18246	0.00313526
XLOC_011129	MIR2336	TSS12498	19:22103587-22103663	0	1052.52	1732.38	7015.03	9666.82	6636.14	0.00315664
XLOC_023415	UBE2H	TSS26122	4:96388261-96486528	7.4061	9.49819	6.77446	1.75847	2.76938	2.49524	0.00318283
XLOC_028380	LOC101907527	TSS31619	8:22810491-22927083	1.03385	0.763357	1.00515	0	0	0.300799	0.00320811
XLOC_023935	GLS2	TSS26709	5:61191799-61206242	0	0	0	1.59978	0.944795	1.13503	0.00323507
XLOC_005027	NNAT	TSS5602	13:67035372-67045858	49.8056	29.8829	54.5956	148.546	177.09	125.411	0.00323877
XLOC_019070	KBTBD11	TSS21321	27:1349745-1362938	2.81519	2.71554	2.2348	1.16546	1.40359	0.924168	0.00326346
XLOC_010684	LOC790100	TSS11988	18:53101903-53103984	4.69372	4.81569	5.81261	40.1204	47.0375	28.7814	0.0032659
XLOC_016557	LOC104975637	TSS18522	23:9767676-9771684	2.45556	4.19894	4.1467	0	0	0	0.00326818
XLOC_010551	ZFP30	TSS11830	18:46905223-46928903	0.192753	0.329603	0.325502	0	0	0	0.00326821
XLOC_026029	HPSE	TSS29009	6:101811629-101858106	0.584027	0.998672	0.986247	0	0	0	0.00326822
XLOC_013584	MREG	TSS15187	2:109561172-109629054	0.816285	1.39583	1.37846	0	0	0	0.00326823
XLOC_027216	VMAC	TSS30327	7:17036685-17039840	0.97566	1.66836	1.6476	0	0	0	0.00326826
XLOC_022922	WEE2	TSS25577	4:108053923-108084221	0.300415	0.513748	0.507357	0	0	0	0.00327001
XLOC_010382	LOC104974793	TSS11641	18:24479956-24482675	0.496138	0.848511	0.837955	0	0	0	0.00327122
XLOC_024426	WC1	TSS27260	5:9615619-9828347	3.32056	2.77254	3.95803	1.10392	1.03726	1.29312	0.00327597
XLOC_003786	PTRH1	TSS4188	11:101786166-101794245	0	0	0.626518	3.17289	4.16417	5.2528	0.00330025
XLOC_004397	LOC104973582	TSS4881	12:34144759-34432896	1.16886	0.999354	0.65796	0	0	0	0.00330156
XLOC_006668	LOC783920	TSS7441	15:45006498-45083847	0.21091	0.180325	0.118721	0	0	0	0.00330186
XLOC_007364	LOC515027	TSS8187	15:46810172-46811138	2.23607	1.91181	1.25868	0	0	0	0.00330188
XLOC_003162	ODF2	TSS3490	11:102502122-102525021	16.4484	15.4025	22.0448	4.46336	2.05019	5.01397	0.00331037
XLOC_002627	ITPRIPL1	TSS2902	11:2724144-2728772	0.519836	0.888964	1.41893	2.71577	3.30497	2.80264	0.0033146
XLOC_014909	RHCG	TSS16654	21:20782392-20808689	0	0	0.288063	1.94411	2.2963	1.37933	0.00331749
XLOC_008262	SELP	TSS9192	16:34652995-34696329	0	0	0.194075	1.3098	1.54708	0.92929	0.00331753
XLOC_010649	SMG9	TSS11947	18:51591092-51611403	0.442669	0	0.498358	2.94296	3.31056	2.088	0.0033503
XLOC_023129	LOC101904794	TSS25805	4:15694944-15731589	3.29386	3.75495	2.47216	0	0.82112	0	0.0033519
XLOC_008380	MIR200A	TSS9325	16:48523304-48557289	2251550	1649110	2366740	10609000	11970600	7690470	0.00335907
XLOC_014499	HDGFRP3	TSS16200	21:24673408-24749097	8.03072	10.5633	8.69326	4.10691	4.15792	4.57886	0.00338259
XLOC_021454	LOC100140391	TSS23954	3:107781836-107801337	0	1.09917	1.0855	3.66297	5.28799	5.19769	0.00339389
XLOC_009708	CEBPG	TSS10836	18:43086120-43093072	0	0	0.660396	2.22848	3.50958	3.16218	0.00339422
XLOC_003241	LOC104973509	TSS3578	11:108266759-108325836	0	0	0.840011	2.83458	4.46412	4.02223	0.00339425
XLOC_008341	HES3	TSS9278	16:44295761-44329682	5.47264	6.46173	6.92359	2.86586	3.5968	2.54632	0.00342898
XLOC_021111	LOC615482	TSS23573	3:32437859-32438380	8.0101	4.5657	6.01186	0	0	0	0.00343195
XLOC_009987	BCL2L12	TSS11159	18:55976192-55983269	3.28964	1.87507	2.46899	0	0	0	0.00343196
XLOC_017712	IQCK	TSS19831	25:18485630-18647039	1.9284	1.09917	1.44733	0	0	0	0.00343203
XLOC_008118	NR5A2	TSS9021	16:77291012-77407730	1.38258	1.35096	1.00062	0.187586	0.443136	0.399271	0.00346193
XLOC_004324	INTS6	TSS4801	12:20244778-20315567	3.29149	2.59771	2.56539	0.721401	1.32547	0.853047	0.00348011
XLOC_021526	LOC104971855	TSS24036	3:114617822-114627461	15.5067	12.2382	13.3109	4.53149	6.24447	7.23388	0.00349655
XLOC_028547	LOC523083	TSS31814	8:62827773-62831730	0.227849	0	0.128257	3.46237	2.2152	3.83832	0.00350629
XLOC_014846	LRRK1	TSS16582	21:4127462-4255437	1.26494	1.29781	1.35287	0.961096	0.946004	0.767126	0.0035623
XLOC_025440	LOC104968873	TSS28372	6:66069148-66098826	0	0	0.415252	4.5964	5.06714	2.93498	0.00356592
XLOC_008700	POLE	TSS9682	17:46865477-46925540	0.827265	0.808345	0.931336	0.561207	0.441915	0.55744	0.00358874
XLOC_010355	LOC100137797	TSS11613	18:20714473-20956740	1.11047	0.949437	1.25017	0.114407	0.415239	0	0.00359567
XLOC_006566	LOC104974220	TSS7332	15:28466495-28488540	0	0	0.356742	104.13	124.652	69.1816	0.00359668
XLOC_002274	DNAAF2	TSS2511	10:42450044-42456737	2.42688	2.55827	2.90297	5.47828	4.3126	5.34911	0.0036207
XLOC_025979	LOC104968898	TSS28955,TSS28956,TSS28957	6:92185715-92350632	19.1483	32.7431	29.5901	0	3.38802	0.0898451	0.00363589
XLOC_007947	C16H1orf233	TSS8826	16:48271658-48273648	2.39145	3.27145	2.42306	0	0.71539	0.644576	0.00364266
XLOC_027203	LOC518134	TSS30312	7:15948768-15986179	0.70162	0.599864	0.789895	0	0.252456	0	0.00365279
XLOC_029850	MIR374A	TSS33280	X:46951620-47034036	12284.7	9885.39	15863.9	63140.7	68635.5	44310.8	0.0036959
XLOC_004145	GPC5	TSS4591	12:64531525-65482890	2.12498	4.15276	1.53791	38.3455	28.8325	49.2977	0.0037172
XLOC_015673	CCDC13	TSS17517	22:15227855-15274078	0	0.752672	1.3938	9.63754	7.30114	5.97716	0.00375441
XLOC_017647	MGRN1	TSS19757	25:4360268-4405078	2.25351	2.40841	2.37845	13.7734	18.4937	11.602	0.00380535
XLOC_027451	KLF16	TSS30590	7:43802598-43813682	4.27457	4.87295	4.81232	7.0369	6.60672	7.87298	0.00380643
XLOC_012685	SCN9A	TSS14194	2:30960339-31051783	0.848358	0.967114	0.557131	0	0	0.0952755	0.00380957
XLOC_014942	HOMER2	TSS16696	21:22938349-23029281	2.02879	3.46919	2.28402	8.67074	6.44835	8.88596	0.00380996
XLOC_021694	MIR2285T	TSS24221	3:8629653-8646156	225333	210024	236927	340080	426065	416040	0.00383929
XLOC_014001	HCN1	TSS15649	20:30869687-31320904	59.6721	46.9084	42.345	13.9668	14.382	20.1998	0.00384553
XLOC_023820	AMIGO2	TSS26584	5:36143826-36296994	0	0.239999	0.175357	1.11538	1.65475	1.11829	0.00389449
XLOC_007172	LOC101907641	TSS7985	15:22774398-22972106	0	0.733804	0	20.3782	16.6884	11.2774	0.00393157
XLOC_023523	TRNAC-GCA	TSS26244	4:116076287-116076359	73707.9	75376.1	79726.3	28825	35127.7	49667	0.00394328
XLOC_027750	LOC104969024	TSS30917	7:111403322-111473396	5.14295	2.93144	3.85996	51.287	41.6674	70.4651	0.00400706
XLOC_014266	PARP8	TSS15934	20:29998397-30189673	0.651005	0	1.09935	2.47315	2.43432	2.63202	0.00402626
XLOC_009141	DNAH10	TSS10167	17:54299117-54457604	1.11388	1.16399	0.905676	34.3819	19.7614	25.1025	0.00404081
XLOC_018927	SH3PXD2A	TSS21157	26:24758319-25010191	2.204	2.79169	1.97582	0.852798	0.732573	0.935082	0.0040433
XLOC_027992	PSAT1	TSS31190	8:56413287-56442281	1.25468	1.43032	1.41252	0.397209	0	0.563633	0.00404845
XLOC_006019	STK3	TSS6708	14:63532192-63836933	1.64947	1.69233	1.67128	0	0.740146	0.444588	0.00407093
XLOC_021867	PIP5K1A	TSS24414	3:20880081-20919214	4.22306	3.39827	7.41116	49.5454	30.2823	48.5434	0.00407222
XLOC_015228	LRRFIP2	TSS17020	22:10397315-10506147	0.581251	1.98785	1.30875	6.62447	6.95514	4.7	0.00409777
XLOC_015438	LOC101906101	TSS17260	22:49950023-49950859	1.34672	0	0.758068	3.8371	5.0358	3.62986	0.00410394
XLOC_021819	MIR2411	TSS24359	3:17409892-17449965	0	0	666.443	3373.33	5755.29	4387.81	0.00410833
XLOC_013810	LOC101907322	TSS15429	2:137814231-137819619	1.61868	1.38395	1.82231	0	0.605275	0	0.00411725
XLOC_000953	FXR1	TSS1053	1:87699785-87773159	0.886255	0.757738	0.997748	0	0.331399	0	0.00411725
XLOC_014622	MIR6522	TSS16327	21:44342916-44356814	54638.6	46715.3	41258.2	84167.3	110627	101023	0.00412603
XLOC_013282	HOXD3,LOC100847387	TSS14842,TSS14843	2:21416947-21427911	10.1795	11.5867	12.0358	2.56437	3.94338	6.18066	0.00412887
XLOC_024231	LOC786796	TSS27039	5:109939538-109994988	1.66683	1.90016	2.08503	0.703584	0.277014	0.873577	0.00414301
XLOC_005800	MIR30D	TSS6474	14:6481880-6481950	517438	294041	555572	1110390	1509140	1513190	0.00415565
XLOC_019676	ANXA11	TSS22020	28:34568586-34610623	2.83747	1.38629	2.73808	9.62454	6.97243	10.3794	0.00417447
XLOC_018195	ZP2	TSS20349	25:20225692-20237489	0.428272	0	1.20537	6.91473	5.76521	9.5233	0.00418486
XLOC_006191	TRNAM-CAU	TSS6898	14:18051980-18052053	11793.6	9490.28	12496.3	28331.8	40468.4	31320.4	0.00418538
XLOC_026381	LOC101905992	TSS29411,TSS29412	7:16512157-16525311	1.4	1.70998	1.68871	14.8163	13.0123	21.2936	0.00420237
XLOC_001409	LRRC16B	TSS1565	10:21299028-21315901	2.37893	1.69496	1.78547	0.376562	0.741297	0.534335	0.00421826
XLOC_028514	MGC134066	TSS31778	8:61416027-61720391	0.71712	1.22626	0.807351	0	0	0	0.00427073
XLOC_029879	P2RY4	TSS33312	X:50096130-50097228	0.953611	1.63065	1.07358	0	0	0	0.00427087
XLOC_029910	TIMM17B	TSS33343	X:55594212-55598007	1.41577	2.42093	1.59388	0	0	0	0.00427088
XLOC_026393	NDUFA11	TSS29424	7:17041480-17046525	2.39375	4.09325	2.69489	0	0	0	0.0042709
XLOC_004194	LOC104973659	TSS4641	12:76813501-76842921	0.823352	1.40791	0.926931	0	0	0	0.0042709
XLOC_029527	ULBP21	TSS32911	9:90837202-90844152	1.19951	2.05113	1.35041	0	0	0	0.0042709
XLOC_020766	MPZ	TSS23207	3:8927410-8932268	0.494025	0.84477	0.556174	0	0	0	0.00427092
XLOC_007304	LOC539064	TSS8125	15:43650167-43651103	1.16363	1.98978	1.31002	0	0	0	0.00427093
XLOC_030242	DCX	TSS33727	X:37685298-37736541	1.43476	2.4534	1.61525	0	0	0	0.00427093
XLOC_023072	VSTM2A	TSS25746	4:260424-284855	0.464532	0.794338	0.52297	0	0	0	0.00427095
XLOC_002841	LOC104973369	TSS3134	11:47554577-47577356	6.29933	10.7717	7.09179	0	0	0	0.00427095
XLOC_027774	LOC104969251	TSS30942	8:6495173-6535339	0.591289	1.01109	0.665674	0	0	0	0.00427095
XLOC_014356	LOC783827	TSS16033	20:63967659-63982411	0.810105	1.38526	0.912017	0	0	0	0.00427096
XLOC_017786	MYLPF	TSS19911	25:28435414-28437877	1.9253	3.29222	2.16751	0	0	0	0.00427096
XLOC_007521	LOC104974287	TSS8358	15:60537066-60660104	16.8319	28.7821	18.9493	0	0	0	0.00427096
XLOC_014265	LOC101903435	TSS15933	20:29439835-29442916	1.06252	1.81688	1.19618	0	0	0	0.00427096
XLOC_007050	OR5A1	TSS7855	15:83369857-83370805	1.14495	1.95784	1.28899	0	0	0	0.00427097
XLOC_010013	ACPT	TSS11190	18:56792413-56793897	1.6348	2.79547	1.84046	0	0	0	0.00427097
XLOC_022573	BZW2	TSS25177	4:25900954-25963966	0.536779	0.91788	0.604307	0	0	0	0.00427097
XLOC_015850	LOC104975572	TSS17719	22:51455785-51501152	0.270047	0.461774	0.304019	0	0	0	0.00427098
XLOC_024075	LOC101906944	TSS26858	5:80776706-80807508	0.419663	0.717614	0.472457	0	0	0	0.00427098
XLOC_000718	MINA	TSS783	1:42973398-43138102	0.529147	0.904829	0.595714	0	0	0	0.00427098
XLOC_006627	ZBED5	TSS7396	15:40679308-40684606	0.355369	0.607673	0.400075	0	0	0	0.00427098
XLOC_003806	LOC101909199	TSS4210	11:102422951-102426386	1.78852	3.05833	2.01352	0	0	0	0.00427098
XLOC_014932	NMB	TSS16680	21:22143320-22146627	1.94278	3.32212	2.18719	0	0	0	0.00427105
XLOC_004706	LOC104973755	TSS5244	13:33585692-33679870	0.225389	0.385411	0.253744	3.45509e-05	0	0	0.00427164
XLOC_010314	LOC104974758	TSS11564	18:13543787-13550242	1.04686	1.79015	1.17856	0	0	0	0.00427174
XLOC_020301	LOC525938	TSS22709	29:47178909-47181549	2.61474	4.47151	2.9437	0	0	0	0.00427357
XLOC_001572	DLL4	TSS1751	10:36266572-36275648	0.803046	0.45773	0.602714	4.57613	4.20398	6.67382	0.00427741
XLOC_018978	PRLHR	TSS21214	26:39343153-39345432	1.64716	1.4083	1.39078	0.782188	0.307962	0.554956	0.00429442
XLOC_003603	EHD3	TSS3991	11:70557544-70586499	1.06839	0.91346	0.902096	0.507348	0.199752	0.359959	0.00429444
XLOC_030304	MIR502A-2	TSS33793	X:54773815-54957326	1845.09	631.014	1661.77	5257.23	3863.66	4724.5	0.0043012
XLOC_007806	LOC104974411	TSS8666	16:24626505-24687853	5.76803	2.4658	6.49366	39.7166	62.5487	41.782	0.00431612
XLOC_021293	MIR186	TSS23781	3:78964849-78982791	1046680	911580	985464	1554760	1.88113e+06	2022420	0.0043249
XLOC_015080	LOC104975418	TSS16860	21:52019172-52023777	2.25904	2.89717	1.90742	0.536376	0.422363	0.761109	0.00435212
XLOC_021402	TTC39A	TSS23897	3:100812135-100863653	0.135255	0.115641	0.268892	0.449601	0.45518	0.455698	0.00435261
XLOC_000325	CAMK2N2	TSS348	1:84439462-84471948	4.04287	2.76528	3.14549	0.767938	1.20941	0.544846	0.0043582
XLOC_015812	LOC101905547	TSS17679	22:49757542-49779339	0	0	2.42375	10.2236	8.05042	13.0564	0.00437497
XLOC_010954	ZNF329	TSS12306	18:65510431-65521376	0.987777	1.12605	0.741361	0	0.246241	0.221866	0.004383
XLOC_029533	LOC104969625	TSS32917	9:92267865-92369408	15.3062	14.5407	15.7958	9.69132	6.35943	5.15693	0.00439726
XLOC_005909	TRNAA-AGC	TSS6590	14:30300413-30300486	261541	284708	301863	189098	173288	210361	0.00443963
XLOC_023556	WDR86	TSS26284	4:117592218-117620523	1.48784	1.27209	2.09377	3.53267	3.33811	3.00768	0.00445042
XLOC_008669	SPATA5	TSS9643	17:36930319-37033976	8.06964	8.39932	7.50484	5.66476	4.19825	4.0191	0.00447949
XLOC_001527	KATNBL1	TSS1704	10:27818652-27863736	1.54004	1.31672	1.30034	0	0.575871	0	0.00448274
XLOC_013239	FAM171B	TSS14797	2:10154567-10234438	0.311216	0.266086	0.262775	0	0.116373	0	0.00448275
XLOC_019208	LEPROTL1	TSS21478	27:28101646-28111472	3.51101	3.00188	2.96453	0	1.31288	0	0.00448277
XLOC_009692	MIR2899	TSS10820	18:41067026-41067094	1709.79	1461.85	1443.66	0	639.344	0	0.00448281
XLOC_005505	RAE1	TSS6139	13:59380416-59398101	1.17689	1.00622	0.993706	0	0.440075	0	0.00448285
XLOC_013637	SERPINE2	TSS15241	2:117990820-118061240	31.1729	30.9014	28.4825	5.578	15.8799	13.3948	0.00448578
XLOC_030681	LOC100850282	TSS34233	Y:5615169-5618764	0	0	0	0.712103	0.560737	1.01046	0.00450431
XLOC_011384	CBX1	TSS12768	19:39291943-39311157	0	0	0	1.14403	0.900855	1.62336	0.00450434
XLOC_021800	MTX1	TSS24337	3:16555415-16559955	0	0	0	0.908723	0.715562	1.28946	0.00450435
XLOC_006006	YWHAZ	TSS6694	14:61510106-61542413	0	0	0	1.26905	0.999299	1.80076	0.00450435
XLOC_008766	TCTN1	TSS9755	17:57056744-57084162	0	0	0	0.486319	0.382946	0.690078	0.00450436
XLOC_020126	OPCML	TSS22517	29:35929863-36030004	0	0	0	0.664924	0.523586	0.943516	0.0045044
XLOC_008282	LOC101909114	TSS9213	16:37600816-37606276	0	0	0	0.510763	0.402194	0.724765	0.00450443
XLOC_016206	LOC101908360	TSS18118,TSS18119,TSS18120	23:27703904-27713411	0	0	0	0.335837	0.26445	0.476547	0.00450444
XLOC_016651	LOC101905409	TSS18628	23:18446715-18447783	0	0	0	1.99945	1.57444	2.83719	0.00450447
XLOC_009017	C17H4orf51	TSS10031	17:13520025-13571578	0	0	0	0.974027	0.76698	1.38214	0.00450483
XLOC_024631	PCED1B	TSS27487	5:36143826-36296994	0.886255	1.17409	0.997748	1.78028	1.95438	2.29102	0.00450674
XLOC_016862	LOC104975680	TSS18848	23:30536747-30545830	0.297145	0.16937	0.446034	1.69327	1.55557	2.40272	0.00451387
XLOC_016633	LOC101904036	TSS18610	23:17153427-17232236	10.8923	0	9.19695	1215.53	896.058	664.231	0.00454562
XLOC_009968	PPFIA3	TSS11136,TSS11137,TSS11138	18:55408218-55429958	3.84357	4.30591	3.62409	2.52324	2.08681	1.66165	0.00457724
XLOC_022902	UBN2	TSS25556	4:105809534-105878776	1.0059	1.03204	1.0192	0.764275	0.601819	0.542247	0.00457987
XLOC_011005	MIR21	TSS12361	19:10044726-10044798	11579400	10147400	11530600	3.19031e+07	48678300	37638300	0.00460145
XLOC_028259	LOC104969453	TSS31485	8:107563063-107573653	3.46866	3.95422	2.60335	0.549056	0.864695	1.16865	0.00461799
XLOC_008802	TRNAG-GCC	TSS9797	17:64136011-64174791	25604.5	21891.5	14836.7	1430.45	2252.78	3552.13	0.00465889
XLOC_020675	LOC101909108	TSS23111	29:46801704-46903716	8.20322	6.78741	9.08624	3.01585	4.3538	3.20958	0.00467479
XLOC_002682	LBX2	TSS2965	11:10542870-10544525	0	3.74741	3.70078	95.7425	52.4461	73.8353	0.00469817
XLOC_021916	TRNAG-CCC	TSS24464	3:22452538-22452609	1349510	2038490	1239070	4277760	4855870	6224850	0.00472536
XLOC_029921	ZNF41	TSS33355,TSS33356,TSS33357,TSS33358	X:56469897-56514852	0	0	0.26096	0.593954	0.558517	0.625103	0.00475831
XLOC_020012	GAB2	TSS22396	29:18572869-18630742	2.05503	2.1625	2.04661	1.50135	1.064	1.38475	0.00476396
XLOC_011258	NDEL1	TSS12633	19:28347734-28382881	0.580574	0.496384	0	1.37849	1.51967	1.36924	0.00477179
XLOC_004620	IL2RA	TSS5134	13:16269560-16314919	0.733582	0	0.619401	6.27043	5.21188	8.89763	0.00478021
XLOC_015893	LOC101907442	TSS17764	22:54044174-54090432	0.345551	0	0.486419	1.14946	1.16374	1.04852	0.00480273
XLOC_014131	TPPP	TSS15791	20:75387751-75406616	2.37485	2.7588	2.43055	1.47235	1.67921	1.16382	0.00484182
XLOC_006841	CAPN5	TSS7623	15:55994553-56052006	0.399355	0	0.337196	0.948212	1.04532	1.21095	0.00486499
XLOC_013802	LOC515042	TSS15420	2:136510085-136517805	0	1.71471	1.12892	298.092	158.986	224.332	0.00490017
XLOC_023752	GALNT6	TSS26511	5:31224093-31265933	0.479975	0	1.35089	18.69	13.4608	10.5113	0.0049432
XLOC_018922	MIR1307	TSS21152	26:24565133-24585151	22822.4	26517.5	19352.5	47727.6	68108.1	64865.9	0.00495264
XLOC_014623	NPAS3	TSS16328,TSS16329,TSS16330	21:44907033-45159397	2.56722	3.56476	2.67618	1.21842	0.959419	0.648336	0.00500494
XLOC_016111	CAPN11	TSS18019	23:18181840-18201061	3.26992	2.24527	3.20306	0.415658	1.08675	0.294895	0.00501852
XLOC_000215	GTF2E1	TSS232	1:66344737-66378171	0	0	0.209428	0.706708	0.556489	0.501404	0.00506412
XLOC_002225	LOC104973123	TSS2462	10:34824286-34999101	0	0	1.1456	3.86578	3.04406	2.74274	0.00506419
XLOC_000480	LOC104971027	TSS521	1:127931687-127938335	0	0	0.312948	1.05603	0.831558	0.749244	0.00506421
XLOC_022338	KIF2C	TSS24912	3:107144930-107163677	0	0	0.181843	0.613621	0.483188	0.435359	0.00506421
XLOC_019817	SLC25A16	TSS22184	28:24028743-24056429	0	0	0.46706	1.57608	1.24106	1.11821	0.00506431
XLOC_023005	TRNAC-GCA	TSS25663	4:116191828-116191900	71540	92675.6	67930.1	29511.3	24319.2	36519.8	0.00509654
XLOC_019719	SLC18A3	TSS22073	28:43748569-43750986	22.7829	17.8284	24.3449	4.03419	9.81882	7.80607	0.00511641
XLOC_014258	FST	TSS15926	20:27216688-27222119	3.9901	4.09379	2.69524	0	0.59681	1.07547	0.0051574
XLOC_023551	ASB10,GBX1	TSS26277,TSS26278,TSS26279	4:117303319-117405134	3.4274	3.08457	3.88686	6.98074	8.61979	6.42576	0.00515912
XLOC_004606	USP6NL	TSS5119	13:11308048-11362984	0.912323	0	0.68473	2.02177	2.04688	2.2541	0.00516006
XLOC_030398	POLA1	TSS33897	X:72353748-72648760	0.547788	0.62447	0.513917	0	0.136557	0.246079	0.00516672
XLOC_028152	MIR23B	TSS31368	8:85617367-86043634	933059	573878	766031	1.75132e+06	2545730	2150430	0.00523087
XLOC_006754	LOC788898	TSS7527	15:49327454-49328414	1.12686	0	1.90294	25.6856	18.5403	34.1694	0.00525811
XLOC_015922	LOC101902219	TSS17793,TSS17794	22:57358993-57364680	2.98248	2.04761	2.5772	1.137	0.895344	0.806876	0.0052694
XLOC_013447	EN1	TSS15028	2:73236443-73271308	14.6714	18.4468	13.5966	2.45895	4.8015	6.97841	0.005308
XLOC_026266	MIR24-2	TSS29284	7:10106024-10106096	175598	155695	141555	400805	608520	477192	0.00533478
XLOC_018010	NPRL3	TSS20149	25:603278-643502	2.01721	2.06963	2.72518	0.766334	0.905161	1.08742	0.00535627
XLOC_026784	MIR378-1	TSS29850	7:61484635-61603957	180963	137175	145970	297668	362057	417987	0.00535782
XLOC_011474	AOC3	TSS12862	19:43890544-43897416	2.96995	2.34394	3.08637	1.08488	1.5377	0.923656	0.00537106
XLOC_022917	TMEM178B	TSS25572	4:107371795-107807579	2.4626	2.10549	2.59904	1.46139	0.920837	1.24453	0.00538658
XLOC_000491	LOC104971030	TSS533	1:129722023-129811757	0	0	0	0.674361	0.569214	1.02574	0.00539768
XLOC_026138	MIR340	TSS29130	7:1161623-1323140	112726	77958	113021	261276	377382	282163	0.00542117
XLOC_026343	CNN1	TSS29368	7:14339137-14346968	6.10136	5.79621	8.77695	1.28772	2.02799	0.913624	0.00542843
XLOC_025556	CCNG2	TSS28499,TSS28500	6:95216531-95224058	1.37641	0.884595	0.77479	0	0	0	0.00543202
XLOC_018610	CNNM2	TSS20806	26:24033974-24226421	2.48371	3.30328	2.79616	1.57259	1.03193	1.3017	0.00545346
XLOC_006102	MIR1839	TSS6799	14:494466-544230	24569.3	19770.8	30914.3	54904.8	77280.9	77909	0.0054537
XLOC_001865	VRTN	TSS2086	10:87806086-87808189	2.69929	3.07715	3.54535	1.28182	1.3458	1.81888	0.00546753
XLOC_027020	LOC104969051	TSS30115	7:5962160-5987285	1.21311	0	0	5.7607	9.07239	5.72204	0.00548531
XLOC_030338	MIR223	TSS33837	X:56807174-56807282	98709.9	59951.3	71539.9	8324.44	17011.7	12515.4	0.00549344
XLOC_021925	TRNAG-CCC	TSS24473	3:22697640-22697711	1287000	2012730	1244160	4109680	4715630	6083270	0.0055317
XLOC_023401	LOC104972192	TSS26108	4:95168227-95174916	0	1.02526	0	2.27776	2.69039	3.23211	0.0055363
XLOC_029118	PHACTR2	TSS32433,TSS32434	9:84264065-84488195	0.903049	1.54422	2.03051	16.2963	9.11768	14.2971	0.00558819
XLOC_018028	LMF1	TSS20168	25:1183259-1235089	9.50682	9.56261	11.6472	5.84232	2.92757	3.76825	0.00558828
XLOC_007584	ARHGAP1	TSS8430	15:76961248-76977919	1.24428	1.06385	1.40081	0.295437	0.232638	0.62883	0.00559998
XLOC_023006	TRNAC-GCA	TSS25664	4:116200711-116200783	88160.5	74140.5	70777.5	24707.2	28102.2	45284.6	0.00561475
XLOC_020905	CRTC2	TSS23359	3:17627202-17636738	14.8225	16.6913	11.8031	5.49367	4.32592	7.06461	0.00567399
XLOC_026415	PLIN5	TSS29448	7:18222909-18234069	3.05405	2.61117	1.71913	0	0.380668	0.342987	0.0056754
XLOC_021191	ABCA4	TSS23668	3:52369220-52491618	1.09945	1.25336	0.825177	0.348066	0.36544	0.411583	0.00568043
XLOC_003576	SPRED2	TSS3958,TSS3959,TSS3960	11:65426740-65555483	1.96243	1.97357	1.84073	0.739633	1.29471	1.04958	0.00568209
XLOC_008968	DGCR8,MIR1306	TSS9975,TSS9976	17:76216625-76230957	117794	70025.9	92668.6	165333	168601	177167	0.00569855
XLOC_019441	PPP2CB	TSS21753	27:28802583-28826458	1.87489	2.13735	2.11076	1.18711	0.467388	0.842245	0.00570099
XLOC_004822	BMP2	TSS5369	13:49207397-49218698	1.07819	1.22912	1.21383	0.682672	0.268781	0.48435	0.0057011
XLOC_019409	LOC104976062	TSS21718	27:21386665-21409064	0.358651	0.613388	0.403789	1.02218	1.34154	1.4505	0.00570172
XLOC_007234	CLMP	TSS8050	15:31197422-31197757	0	0	10.6377	41.8792	28.2662	46.6918	0.00570214
XLOC_014863	ARRDC4	TSS16599	21:7524996-7537935	1.09615	0.624794	1.02837	4.85826	3.82558	6.40138	0.00572639
XLOC_026721	PCDHB1	TSS29781	7:51460156-51465321	0.282026	0.482282	0.291146	0	0	0	0.00573429
XLOC_010604	NUMBL	TSS11893	18:49487357-49512776	2.00817	1.96224	1.45337	0.544928	0.858194	0.773244	0.00573532
XLOC_011028	LOC504783	TSS12384	19:12611749-12699999	1.72294	0	0.969846	4.09088	4.50984	3.48294	0.00573851
XLOC_027901	TTC39B	TSS31086	8:30692163-30845101	1.32868	0.284002	1.49583	11.1994	6.70729	7.83398	0.00575966
XLOC_010880	U2AF2	TSS12218	18:62110941-62123077	2.67569	1.14384	1.50615	4.44713	5.00262	5.85966	0.0057636
XLOC_027136	OLFM2	TSS30240	7:12894834-12901908	0	1.83346	1.81065	6.61913	5.61309	4.69622	0.00576603
XLOC_001859	MIR7859	TSS2080	10:87374895-87440267	31166.8	11585.8	19832.1	72070.6	81073.1	56612.1	0.0057799
XLOC_017521	WFIKKN1	TSS19620	25:1000325-1002949	3.88412	3.79529	4.68509	2.63494	2.48982	2.61726	0.00578522
XLOC_025675	BLOC1S4	TSS28635	6:121237202-121238730	4.68978	4.58252	5.65689	3.18149	3.00627	3.16014	0.00578527
XLOC_015955	SEC61A1	TSS17833	22:61143144-61154270	2.38493	0	2.68495	13.5904	14.7147	8.83876	0.00580831
XLOC_012555	ARHGEF4	TSS14053	2:1671741-1823088	0.88375	1.51119	1.32657	0.279778	0.220308	0.1985	0.0058188
XLOC_013289	HOXD11	TSS14850	2:21486082-21488723	8.54468	6.81856	5.77177	1.62305	2.98212	1.91924	0.00582388
XLOC_011850	MIR193A	TSS13275	19:18202879-18202960	290871	306082	247601	573756	802435	841906	0.00584183
XLOC_024979	AEBP2	TSS27863	5:96599881-96661692	1.4857	2.03241	2.00712	0.564413	0.22222	0.800893	0.00584517
XLOC_016422	DTNBP1	TSS18368	23:40944348-41045655	6.45031	8.27241	9.07721	3.82884	3.61797	2.71653	0.0058604
XLOC_019488	SFRP1	TSS21804	27:38425094-38468486	0.890536	0.761398	0.877246	0.211445	0.4995	0.300037	0.00587429
XLOC_016319	TRNAR-ACG	TSS18243	23:30304731-30304804	125568	149472	139412	43485.9	53957.8	85546.7	0.00587822
XLOC_008966	MIR185	TSS9973	17:76195493-76195572	242864	201552	178986	493598	709706	531216	0.00588639
XLOC_014479	VPS33B	TSS16180	21:21479182-21504330	2.65397	3.24159	3.41468	1.44034	0.283544	1.02191	0.0058903
XLOC_019812	ATOH7	TSS22179	28:23861657-23864241	1.43639	1.22809	0.808543	0	0	0.241972	0.00590342
XLOC_028179	LOC100141230	TSS31400	8:89900668-89905371	0	0	0.192987	1.30245	0.7692	1.38612	0.00590905
XLOC_005265	TRNAN-GUU	TSS5868	13:22802868-22802942	27985.6	14812.2	18753.7	68979.2	90694.1	60165	0.00591496
XLOC_013295	LOC101904308	TSS14856	2:22865780-22871042	0.330276	0	0	0.941031	0.741003	1.11276	0.00592199
XLOC_030116	FGF13	TSS33576	X:12244058-12319280	1.19345	0.680258	1.34359	0	0	0	0.00592424
XLOC_002460	LOC104973248	TSS2715	10:77921033-78245547	6.08689	4.57594	4.16274	1.927	1.51739	1.82292	0.00595896
XLOC_015301	ZNF502	TSS17101	22:16882550-16892209	0	0.916894	1.66006	14.5138	8.02013	11.02	0.0059602
XLOC_014666	FAM179B	TSS16383	21:55169886-55248069	0	0	0.188764	0.47775	0.376196	0.451945	0.00598023
XLOC_024080	PKP2	TSS26864	5:82371548-82451859	0.607783	0.519647	0.684243	0	0.22727	0.204773	0.00602901
XLOC_012160	LOC104975074	TSS13618	19:38956430-39263055	0	0	0.165368	0.37202	0.366178	0.329931	0.0060471
XLOC_002581	TRNAK-CUU	TSS2851	10:95536284-95536357	36074.7	29657.1	30850.2	13177.6	16602.4	20568.6	0.00607285
XLOC_024677	DYRK2	TSS27537	5:49762621-49842980	6.01626	3.85322	6.08849	1.47705	0.694368	1.43658	0.00607311
XLOC_004891	PSMA7	TSS5446	13:55602501-55608053	5.73243	7.84186	5.16286	2.17774	1.71483	1.54509	0.00608799
XLOC_025642	LOC101903340	TSS28595	6:118315599-118317466	2.79612	1.91252	2.27113	1.06255	0.836745	0.75365	0.00613072
XLOC_012382	POLG2	TSS13857	19:49789523-49805628	0.624053	0	0.35128	1.77807	1.40012	2.10254	0.0061615
XLOC_026164	TSSK6	TSS29158	7:3754266-3756277	4.25468	3.23351	3.19328	0.897967	1.76773	0.95565	0.00621453
XLOC_012567	MAP3K2	TSS14065	2:5227778-5322236	0.944989	1.1154	0.858269	0.416894	0.298794	0.549419	0.00621783
XLOC_030305	MIR188	TSS33794	X:54773815-54957326	7633.82	5076.42	5490.72	18528.4	14272.6	21718.8	0.00621827
XLOC_018076	CCDC64B	TSS20224	25:3009938-3017827	3.48229	4.25331	5.04047	1.41741	1.11612	2.01128	0.00622962
XLOC_010963	MZF1	TSS12315	18:65779049-65788521	5.20421	7.62777	5.23116	1.76524	1.94602	1.5029	0.00623735
XLOC_021461	LOC104971823	TSS23963	3:108369995-108453623	1.33241	1.1392	1.50003	0.632725	0.747347	0.448913	0.00624596
XLOC_006404	E2F5	TSS7147	14:76060354-76096752	1.57077	2.68629	0	56.7025	33.4872	34.4071	0.00626495
XLOC_024516	MIR148B	TSS27359	5:28515345-28534649	42068.2	22716.5	36974.3	121965	193183	138254	0.00627929
XLOC_024501	LOC101905858	TSS27343	5:26682769-26834870	0.614049	0.464706	0.458924	0	0.203241	0	0.00627985
XLOC_024267	LOC104972574	TSS27077,TSS27078	5:113755681-113827975	0	0	0.676149	3.42247	5.37903	3.23762	0.00628909
XLOC_027572	TRNAA-AGC	TSS30725	7:58658720-58847787	33963.5	27184.8	33761.7	20589.3	16212.8	17529.5	0.00629864
XLOC_001021	MIR16B	TSS1128	1:108214205-108247471	173775	158557	169539	271162	374664	339375	0.00631713
XLOC_029220	LOC104969664	TSS32559	9:106778797-106805328	22.2448	13.6827	18.7177	5.92254	2.56464	4.20796	0.00632554
XLOC_021041	LIX1L	TSS23500	3:23098231-23123072	0.910705	0.519095	0.512636	4.61299	3.17839	2.86377	0.00633891
XLOC_021164	LOC534742	TSS23641	3:37460353-37542211	0.514758	0.880224	0.869273	0	0	0.173431	0.00637949
XLOC_019134	STOX2	TSS21396	27:15706546-15815148	1.09308	1.00646	0.946611	0.399288	0.44018	0.679899	0.00638194
XLOC_002294	NID2	TSS2531	10:44859533-44958463	1.1547	1.64542	2.70825	42.5872	26.6263	24.8984	0.00639146
XLOC_011918	MIR22	TSS13349	19:22729025-22729110	547582	516271	441077	1221690	1943400	1669000	0.00643768
XLOC_029603	FRMD1	TSS32991,TSS32992,TSS32993,TSS32994	9:106778797-106805328	1.90677	0.672858	3.10283	52.4653	35.6914	28.613	0.00647173
XLOC_023745	KRT80	TSS26503	5:30578234-30602258	0.277039	0	0.467837	1.84181	1.24313	1.30675	0.006482
XLOC_020999	TRNAV-CAC	TSS23458	3:22352666-22352739	542507	553995	449866	272775	311295	347329	0.00648514
XLOC_006320	PKHD1L1	TSS7049	14:52677755-52773447	0.492724	0.421273	0.277355	0	0.0921226	0	0.00649053
XLOC_010354	TOX3	TSS11606,TSS11607,TSS11608,TSS11609,TSS11610,TSS11611,TSS11612	18:20012626-20141215	2.35768	2.82237	2.54166	1.34364	0.529016	1.27082	0.0064971
XLOC_021536	EVA1B	TSS24047	3:115770385-115772127	205.278	276.062	178.743	36.5552	64.7661	73.4842	0.00651806
XLOC_012013	SOX15	TSS13447	19:27644731-27646539	2.69	3.06656	2.01894	0.851604	0.670585	0	0.00653629
XLOC_022212	GADD45A	TSS24781	3:82659048-82662137	2.41659	2.75488	1.81373	0.765047	0.602427	0	0.00653643
XLOC_007955	AURKAIP1	TSS8835	16:48378930-48383400	4.63861	5.28795	2.61108	0	0	0	0.00658778
XLOC_017663	C25H16orf72	TSS19773	25:8780297-8806270	1.33175	0.910902	2.09899	3.54149	3.98386	4.84584	0.00663501
XLOC_018303	WBSCR17	TSS20468	25:30954911-31388484	6.51553	8.14179	6.2067	3.33204	2.9986	4.05267	0.00666209
XLOC_021545	KIAA0319L	TSS24056,TSS24057	3:116443800-116540941	0.594045	0.677201	0.222925	8.28719	6.99402	4.34117	0.00667222
XLOC_002653	CNOT11	TSS2932	11:6420935-6434966	3.5954	4.0987	2.69847	0.758823	1.49381	0.807568	0.0066787
XLOC_018878	FRAT1	TSS21105	26:20858189-20860763	7.5728	6.78297	9.13443	2.73989	2.69687	4.37384	0.00671437
XLOC_019074	LOC104968683	TSS21325	27:4360523-4363634	10.9856	11.2711	6.18381	0	1.61245	0	0.00673228
XLOC_017275	CNDP1	TSS19344	24:3778750-3806256	1.20065	0	1.35169	7.12691	5.612	4.24745	0.00676677
XLOC_018830	CPEB3	TSS21054	26:14152375-14302841	6.59307	4.29485	5.56686	0.894531	1.76097	2.11554	0.00677522
XLOC_023786	KMT2D	TSS26548	5:33720008-33757998	1.36809	1.2907	1.27465	1.07531	1.09371	0.953655	0.00678405
XLOC_012453	TNRC6C	TSS13935,TSS13936	19:55213022-55289245	3.94478	3.1852	4.50248	1.70535	2.05002	1.77199	0.00680069
XLOC_006372	NDUFAF6	TSS7108	14:67396434-67432660	0.384763	0.657935	1.08292	8.03937	6.04275	11.1485	0.00680685
XLOC_025839	LOC101907197	TSS28809	6:59959827-60163800	3.09801	2.64876	2.6158	0	1.15844	1.04377	0.00682142
XLOC_002237	LOC101905899	TSS2474	10:35740637-35744740	0.731388	0.625328	0.617548	0	0.273489	0.246417	0.00682142
XLOC_014813	RCOR1	TSS16546	21:67462038-67575863	0.67514	0.577236	0.570055	0	0.252456	0.227466	0.00682143
XLOC_023877	LOC100337478	TSS26645	5:50349162-50962801	5.60323	5.74883	5.67731	3.19298	4.19045	2.64296	0.00682866
XLOC_019885	MAT1A	TSS22257	28:35037943-35054911	1.07274	1.37577	0.90577	0	0.401132	0	0.006832
XLOC_023347	OGDH	TSS26046	4:79023481-79076928	0.443308	1.51609	1.74677	70.3118	87.8565	43.6126	0.00683631
XLOC_013767	TMEM57	TSS15382	2:133191312-133257579	5.97808	7.15566	5.55236	3.40658	2.45893	3.62541	0.00687541
XLOC_025051	LOC786101	TSS27952	5:110079394-110083720	1.55121	3.97879	0.436588	33.8847	65.5451	48.0818	0.00688645
XLOC_003645	C11H2orf70	TSS4034	11:75028457-75046035	10.1984	11.626	6.69745	0	2.54233	0	0.00689058
XLOC_000324	CLCN2	TSS347	1:84375379-84390110	1.18036	2.52299	1.82718	8.68808	5.5172	8.74908	0.00691066
XLOC_022121	EPHX4	TSS24683	3:54422872-54460062	1.85324	2.11267	2.78184	0.586701	0.923982	0.41626	0.00691997
XLOC_013163	LOC104971372	TSS14717	2:137887469-137925173	0	0	0.241195	0.813905	0.961349	0.577459	0.00692977
XLOC_027496	LOC101904955	TSS30642	7:49148372-49176294	0	0	0.523946	1.76803	1.39222	2.33193	0.006939
XLOC_012295	PLEKHH3	TSS13761	19:43742719-43751148	15.9058	11.4838	14.1264	7.38535	3.96512	5.23985	0.00694541
XLOC_023735	KRT6C	TSS26493	5:30280428-30285700	0.428701	0	0.482633	1.62862	1.28244	2.02212	0.00695934
XLOC_002012	VWA9	TSS2243	10:12248443-12282518	0.747679	0	0.631304	4.26062	3.63455	6.29766	0.00696224
XLOC_010681	DMWD	TSS11985	18:53023862-53031663	23.0351	16.0306	18.6958	4.57899	7.21134	9.02432	0.00698354
XLOC_005253	CCDC7	TSS5856	13:19305331-19572965	0.824511	0.563958	0.928236	0.156615	0	0.222234	0.00701744
XLOC_005458	COL20A1	TSS6086	13:54768380-54793128	1.42919	1.77413	1.80239	10.3684	8.09202	5.98191	0.00701929
XLOC_026033	LOC100848471	TSS29013	6:102208098-102231454	1.02192	0.604911	0.575241	0	0	0	0.00703034
XLOC_022842	LOC537848	TSS25491,TSS25492,TSS25493	4:95302117-95323710	1.08654	0	0.473873	2.39842	2.03139	2.19634	0.00704573
XLOC_028922	MAN1A1	TSS32216	9:33798917-33996598	2.48427	2.73088	2.69691	0.842649	1.72519	0.956564	0.00706246
XLOC_018457	LOC104975930	TSS20639	25:43777852-43780025	8.11253	6.30553	6.22709	3.50216	3.30927	3.97561	0.00708074
XLOC_026882	RASA1	TSS29955	7:89044658-89154477	1.20087	1.71121	1.68992	0.570258	0.299362	0.674322	0.0070828
XLOC_006157	TG	TSS6861	14:7665727-7902095	2.39071	2.1329	1.98934	0.691039	1.22918	1.26074	0.00712321
XLOC_003054	LOC790350	TSS3375	11:89805572-89812286	0	0.805264	0.530164	2.68353	1.76092	2.53859	0.00713308
XLOC_025216	NAF1	TSS28132	6:2462529-2512858	5.26543	4.50188	5.92783	20.5033	16.9326	12.7729	0.00715569
XLOC_021904	TRNAN-GUU	TSS24452	3:22293379-22293453	15991.8	22788	28505.6	78471.7	76242.9	52083.1	0.00718146
XLOC_009341	LOC104976535	TSS10416	17:74432958-74443430	28.4157	16.8787	24.7238	5.11345	6.20948	6.6183	0.00718445
XLOC_009943	C18H19orf68	TSS11101,TSS11102,TSS11103,TSS11104	18:54695766-54719564	5.80778	6.04506	7.2952	4.07695	3.96543	4.08362	0.00720135
XLOC_016992	LOC101903265	TSS18997	23:50289469-50293439	1.38073	2.83321	2.64252	8.13029	5.57602	8.37344	0.00721175
XLOC_008965	GNB1L	TSS9972	17:76028090-76056024	11.8205	15.1596	11.2283	7.01655	5.52509	4.97818	0.00725678
XLOC_008824	RNF10	TSS9820	17:65886334-65919948	2.18563	2.49158	2.32388	1.38386	1.45293	1.80003	0.00725794
XLOC_022361	LOC521560	TSS24937	3:108725043-108802733	1.23448	1.26656	0.785569	0.234444	0.369253	0.16632	0.00726268
XLOC_026398	C7H19orf70	TSS29429,TSS29430	7:17183670-17185678	1.96959	3.36796	0.655901	43.6594	59.6189	30.5265	0.00726588
XLOC_009548	BBS2	TSS10650	18:23600783-23628605	1.03142	0.587902	0.193529	2.61223	2.57121	1.85335	0.0072734
XLOC_004719	MPP7	TSS5259	13:36191595-36414412	5.00615	5.70693	7.20147	1.84899	2.49595	0.56222	0.00731739
XLOC_028017	TMEM8B	TSS31216	8:62466064-62478191	0.409034	0	0	1.55391	1.52951	2.48059	0.0073204
XLOC_017645	HMOX2	TSS19755	25:4230477-4258623	1.64332	1.87335	1.54171	0	0.819318	0.369108	0.00732867
XLOC_026264	MIR23A	TSS29282	7:10105695-10105768	517533	468582	465877	925724	1316780	1385580	0.00732908
XLOC_025267	LOC101906682	TSS28187	6:16203065-16207693	0.777011	1.32867	1.74952	10.3315	8.13538	5.75935	0.0073322
XLOC_027078	DCAF15	TSS30177	7:9977971-9987207	8.59793	9.1014	6.45304	1.5554	3.98053	2.20708	0.00735409
XLOC_021938	TRNAN-GUU	TSS24486	3:22885229-22885303	25320.3	42157.7	31506.2	75307.5	82222.7	61062.9	0.00736558
XLOC_014859	LOC101907342	TSS16595	21:6570910-6870874	0.853615	0.875797	0.5766	38.1036	22.2159	22.0875	0.00738294
XLOC_009171	ORAI1	TSS10206	17:56188605-56203558	4.41993	4.31884	4.62054	1.79906	2.83329	2.9783	0.0073854
XLOC_021592	RAMP1	TSS24111	3:123844487-123885511	16.5688	10.897	15.066	1.21047	5.71902	0.858819	0.00739623
XLOC_015299	ZNF197	TSS17099	22:16841578-16859127	0.223681	0	0.12591	0.637319	0.669132	0.452173	0.00740537
XLOC_005595	SOGA1	TSS6240	13:66404705-66479680	1.47953	0.963782	1.626	5.21931	3.89911	6.45661	0.00742811
XLOC_009325	PATZ1	TSS10394	17:73355465-73372733	3.46465	2.96223	3.25042	90.2152	92.4153	157.196	0.00744234
XLOC_029793	ESX1	TSS33211	X:33662522-33668852	0.991156	0	0.557922	1.88269	2.22375	2.00363	0.00746297
XLOC_020385	FOLH1B	TSS22798	29:5919031-5991703	0.251259	0	0.141434	0.477263	0.563723	0.507922	0.00746303
XLOC_001429	HAUS4	TSS1587	10:22070147-22077948	0.695558	0	0.39153	1.3212	1.56055	1.40607	0.00746314
XLOC_017302	KIAA1328	TSS19373,TSS19374,TSS19375,TSS19376	24:20621577-21041125	0.911492	0.638148	0.778628	0.354415	0.398075	0.377189	0.00749461
XLOC_013736	TRNP1	TSS15347	2:131694629-131701796	19.709	11.8948	16.9676	3.8538	5.20222	4.68727	0.00749707
XLOC_017825	CRCP	TSS19952	25:29716417-29763464	3.02542	2.06935	2.04361	0	0	0.815452	0.00753295
XLOC_019887	LOC101907998	TSS22259	28:35214868-35228923	1.94152	2.2133	2.91436	0.614649	0.967995	0.872176	0.0075585
XLOC_011984	MINK1	TSS13417	19:26686033-26733067	2.37274	3.12102	2.46575	1.56011	1.22849	1.10688	0.00755897
XLOC_023651	LOC104972346,TMTC2	TSS26389,TSS26390,TSS26391,TSS26392	5:14238938-14797130	1.94404	2.71382	1.7346	6.7572	7.95961	5.05316	0.00756058
XLOC_029995	CXHXorf23	TSS33445	X:75597291-75649817	6.13673	5.24645	5.18153	0	1.72095	2.5844	0.00757015
XLOC_020992	TRNAG-CCC	TSS23451	3:22272607-22272678	1063340	1665040	977949	2949590	3924350	4566510	0.00758215
XLOC_019432	SARAF	TSS21744	27:28070208-28095272	3.4722	4.24099	3.90901	1.8844	1.85481	2.67393	0.00759137
XLOC_016005	LOC101905623	TSS17897,TSS17898	23:8346895-8386534	1.18176	1.01038	1.66303	6.73422	3.97708	6.3705	0.00763675
XLOC_001080	ZIC1	TSS1190	1:123054896-123061269	1.9882	1.85442	2.03483	1.37329	1.21656	0.852548	0.00767284
XLOC_010574	FBXO17	TSS11861	18:48084423-48116310	0.482061	0	0.814057	6.86751	6.12876	3.57312	0.00768554
XLOC_022233	FOXD3	TSS24804	3:87350302-87352863	11.6031	9.92048	9.79705	5.50996	7.05047	4.39793	0.00769378
XLOC_020524	PRDM10	TSS22953	29:37610475-37673994	1.57313	0.896672	1.18069	13.6956	9.41189	7.59688	0.00771295
XLOC_007879	MTOR	TSS8744	16:39116573-39247700	0.918435	1.17788	0.775482	0.109035	0.257574	0.386796	0.00773463
XLOC_027422	THEG	TSS30560	7:42170816-42181074	1.50352	2.74701	3.16498	0	0	0	0.00773959
XLOC_021062	NOTCH2	TSS23521	3:24942885-25117376	1.20559	1.23691	0.950076	0.381666	0.661184	0.541578	0.00774517
XLOC_021021	TRNAN-GUU	TSS23480	3:22695589-22695663	7329.56	4557.59	5251.04	1265.67	1494.96	1795.97	0.00774902
XLOC_028341	HMBOX1	TSS31576	8:9681356-9877637	12.0638	14.2267	17.5622	1.97543	4.04437	6.67064	0.00776028
XLOC_014715	LOC101904984	TSS16439	21:59771983-59774247	54.2221	40.178	49.8521	22.3154	22.9788	29.2294	0.00777403
XLOC_019703	LDB3	TSS22049	28:41131437-41162022	1.64227	1.87216	2.15701	1.03982	0.409397	0.737744	0.00782198
XLOC_010128	PPP1R12C	TSS11341,TSS11342	18:62571916-62589477	4.45278	4.28293	5.79623	2.11449	1.24876	2.4068	0.00783436
XLOC_018148	GSPT1	TSS20297	25:11707572-11737459	1.20913	0.516895	2.55232	10.6223	18.3113	11.8139	0.00783993
XLOC_018138	LOC616782	TSS20287	25:11168024-11359654	1.73919	1.30855	1.37059	0.594644	0.832435	0.750035	0.00784969
XLOC_017421	LOXHD1	TSS19505	24:47407782-47688518	0.920185	0.349665	1.2086	2.42761	2.90562	2.13574	0.00789614
XLOC_022160	SYDE2	TSS24726	3:62061952-62099609	1.76774	1.13355	1.24383	0.419724	0	0.297791	0.00789867
XLOC_000711	LOC104970809	TSS775	1:36447383-36539740	0	0	0	6.87805	5.416	3.25328	0.00791707
XLOC_000812	ILDR1	TSS896	1:67398216-67432762	1.12103	0.638978	0.631028	0	0	0	0.00793474
XLOC_008116	LOC101904123	TSS9019	16:76555670-76581929	1.55425	1.06309	1.22484	0.396677	0.619929	0.488743	0.00793729
XLOC_009763	WDR62	TSS10897	18:45997726-46046625	7.47295	6.38928	8.71352	4.39362	2.79437	3.23713	0.00793891
XLOC_023004	TRNAC-GCA	TSS25662	4:116190441-116190513	90328.3	102561	75251.9	31570.2	40532	51614.7	0.00796403
XLOC_017929	TRIM4	TSS20061	25:38547528-38578390	1.35881	1.39412	0.917849	0.516207	0.234274	0.366245	0.00800613
XLOC_022273	DMRTB1	TSS24844	3:98461664-98469452	14.6913	18.1917	13.4027	4.33024	5.30412	8.53408	0.00805408
XLOC_003391	SOS1	TSS3757	11:22614914-22741720	1.914	2.54563	2.08672	5.25167	5.56684	3.86932	0.00806925
XLOC_009315	PES1	TSS10384	17:72797505-72830005	3.39223	3.6254	2.38686	0.805437	0.951348	1.42863	0.00810933
XLOC_014827	LOC789391	TSS16561,TSS16562	21:68301324-68307379	2.61399	1.94666	4.11616	23.7846	27.5246	42.7025	0.00811572
XLOC_016857	TRNAI-UAU	TSS18843	23:30392828-30392922	43311.1	53551.7	48384.6	97456.8	107637	141882	0.00811714
XLOC_025003	LOH12CR1	TSS27893	5:103830813-103928159	1.50617	0	1.27173	3.57618	3.37922	3.04472	0.00813886
XLOC_011115	MIR423	TSS12482	19:21061557-21106855	259757	267611	186722	487276	732890	599897	0.00814803
XLOC_023414	MIR183	TSS26121	4:96333470-96333540	60459.4	29538.3	35358.6	86504.2	111570	103172	0.00815221
XLOC_005594	DSN1	TSS6239	13:66386267-66402214	0.870925	0.744631	1.22561	0	0	0.29343	0.00816498
XLOC_018546	CC2D2B	TSS20732	26:17802926-17929301	1.22473	1.3962	0.918835	0.387662	0.305241	0.550127	0.00819302
XLOC_026901	ARSK	TSS29975	7:97126818-97182848	0.586026	0	0.329875	1.66972	1.3148	1.18465	0.00827723
XLOC_011349	SAMD14	TSS12732	19:37393234-37410046	1.85712	3.17563	3.13612	0.440947	0.694436	0.625696	0.00828862
XLOC_021026	TRNAG-CCC	TSS23485	3:22722020-22722091	1052800	1639290	963536	2968190	3922090	4703520	0.00829217
XLOC_011321	FLCN	TSS12702	19:35717737-35733784	0.97688	1.11363	1.09977	0.309262	0.243524	0.658256	0.00829725
XLOC_001372	TRNAD-GUC	TSS1519	10:18232000-18232072	97554.6	116153	71997.8	25393.5	35127.7	33598.2	0.00830324
XLOC_016612	CCND3	TSS18586	23:16201846-16208669	4.30701	3.27328	3.23256	0.454506	1.43158	1.61234	0.00835141
XLOC_018382	CNPY4	TSS20552	25:38430268-38434596	0	0	0	3.25018	6.14236	3.68956	0.00836228
XLOC_012494	CDR2L	TSS13991	19:57623048-57634619	3.5826	4.90092	2.8233	0	1.07172	0	0.00837429
XLOC_023907	CDK4	TSS26678	5:59862288-59865270	0	0	0.835328	15.5033	11.653	7.49964	0.00838085
XLOC_011286	TRNAW-CCA	TSS12667	19:33765730-33765802	192941	350931	309143	562774	493409	548771	0.00840298
XLOC_015656	SCN11A	TSS17499	22:12374794-12604411	0.292698	0.250253	0.364595	0	0.109449	0.098615	0.00843312
XLOC_020104	DDX25	TSS22494	29:30662237-30682249	0.582834	0	0.984233	7.74959	5.66644	10.9965	0.00846689
XLOC_020704	LOC104976298	TSS23143	29:48794141-48796419	7.30586	7.4957	10.6924	2.77548	1.63914	3.44606	0.008502
XLOC_025450	SLC10A4	TSS28382	6:69716891-69722889	13.2344	11.7054	12.5873	9.96874	9.89752	8.61029	0.00850221
XLOC_019926	C28H10orf128	TSS22306	28:43166610-43211381	1.4617	0	0	4.06781	3.20249	2.88573	0.00855095
XLOC_014242	MAP3K1	TSS15909	20:23897973-24000916	1.52356	1.73683	1.71523	0.361748	0.949512	0.855523	0.0085586
XLOC_021019	TRNAG-CCC	TSS23478	3:22659065-22659136	1.03849e+06	1549150	958449	2853030	3897310	4601020	0.00855927
XLOC_009605	CA7	TSS10711	18:33439425-33448467	0	0	0	0.650556	1.02455	1.38469	0.00857038
XLOC_014902	LOC787514	TSS16646	21:20065186-20293311	13.1393	12.2552	10.6938	7.85368	4.46656	6.27437	0.00857414
XLOC_000305	KNG1	TSS328	1:82047182-82074319	0	0	0	0.278991	0.439445	0.593959	0.00857861
XLOC_017993	LOC101904154	TSS20129	25:43554839-43558196	0	0	1.19091	4.01867	4.74668	7.12803	0.00860086
XLOC_000432	IGSF10	TSS468	1:118188436-118217320	0.297558	0.169606	0.223327	0	0	0.066835	0.0086208
XLOC_011045	CCL16	TSS12402,TSS12403	19:13888499-13893075	1.54337	2.08028	1.73745	0	0	0.819758	0.00862463
XLOC_004762	GZF1	TSS5306	13:41997266-42005289	0.597778	0.681457	0.560816	0.189245	0.298038	0	0.00870031
XLOC_026841	LOC101908949	TSS29912	7:73000001-73386954	0	0	0	0.398746	0.798008	0.848746	0.00870177
XLOC_001666	MIR628	TSS1859	10:55522602-55562911	2810.35	2135.83	2812.35	7117.62	5137.64	5260.32	0.00871002
XLOC_003628	DNAJC5G	TSS4017	11:74397951-74421670	6.8806	10.0849	6.59183	1.86709	2.57288	2.64937	0.00873016
XLOC_024578	DIP2B	TSS27431	5:32118485-32348095	0.722169	0.529239	0.580728	0.195964	0.231464	0.347588	0.00874331
XLOC_012616	SESTD1	TSS14121	2:18166920-18307528	1.46887	2.00939	1.32293	0.55802	0.659109	0.395911	0.00878835
XLOC_027250	LOC104969106	TSS30365	7:18664158-18695830	1.14773	0.654196	0.753734	0	0.158778	0.128897	0.00881593
XLOC_010650	KCNN4	TSS11948	18:51621451-51635139	2.61278	2.97852	2.94147	1.65431	1.30267	2.05358	0.0088346
XLOC_019095	LOC101909418	TSS21346	27:7327827-7347290	0	0	0.615894	1.55873	2.86395	2.58045	0.00884206
XLOC_024095	MANSC4	TSS26879,TSS26880	5:87733494-87747000	0.436912	0.249017	0.409894	0	0.108893	0	0.00884244
XLOC_006119	MIR193A-2	TSS6818	14:889492-900189	224345	95906.1	154895	337916	374882	329506	0.00885147
XLOC_012056	DHRS7C	TSS13494	19:29297019-29310345	0	0	0	5.32313	2.51498	3.77671	0.00885429
XLOC_019322	LOC782601	TSS21617	27:4323588-4326696	6.64252	7.57237	11.2172	2.1029	0	1.49199	0.00890724
XLOC_018236	ATXN2L	TSS20393	25:27838308-27849236	2.37864	3.16355	2.08279	1.00404	0.988276	0.53427	0.00893394
XLOC_023584	LOC104969918,LOC790134	TSS26318,TSS26319	4:123634629-123640922	2.065	1.75674	1.57486	2.67631	2.68187	2.42045	0.00894639
XLOC_019433	LOC101905962	TSS21745	27:28111562-28114387	0.335585	0	0.188901	0.637439	0.752915	0.904515	0.00895033
XLOC_026530	PRELID1	TSS29568	7:38064992-38068547	7.51866	0	3.76201	38.0842	20.6174	31.5239	0.00895466
XLOC_023412	MIR182	TSS26119	4:96328727-96328838	36526.7	29431.3	31864	52308.9	71939.5	72421.4	0.00900697
XLOC_013101	LOC101903355	TSS14644,TSS14645	2:132439095-132455217	1.08707	2.50069	0.917911	10.4164	7.12756	6.27878	0.00902403
XLOC_022375	PPCS	TSS24959	3:109692061-109695780	0	0	0.303104	3.57984	2.4162	1.81419	0.00904037
XLOC_011612	MIR338	TSS13012	19:52620466-52660203	2414.09	1179.43	1164.77	4913.05	5932.04	3950.54	0.00905163
XLOC_017781	KCTD13	TSS19905	25:28207433-28220679	1.15155	0.984564	1.29642	0.54684	0	0	0.00909962
XLOC_003900	TRAF2	TSS4319,TSS4320	11:109176012-109191856	2.85362	3.04976	2.40946	1.36376	1.86735	1.68251	0.00913772
XLOC_017710	CCP110	TSS19828,TSS19829	25:18301194-18323934	0.787923	0.808398	1.07007	0.149665	0.353555	0.424744	0.00914212
XLOC_014180	TMEM171	TSS15845	20:9146465-9156996	3.42471	3.90412	3.53425	0	0.426869	1.92307	0.00915068
XLOC_002303	FBXL22	TSS2541	10:46416137-46420630	15.4478	18.8681	14.4926	69.8639	46.7615	45.6025	0.00917988
XLOC_018819	MIR107	TSS21042	26:11747210-11803754	274090	163475	243021	438045	632060	626718	0.00918615
XLOC_015247	SLC22A14	TSS17040	22:11858340-11896107	0.46611	0	0	0.885586	1.39477	1.2567	0.00924636
XLOC_028448	MIR101-2	TSS31700	8:41769629-41835547	388143	64684.2	336987	1100700	1561270	986333	0.00925059
XLOC_001458	CHD8	TSS1616	10:25032159-25078680	0.588952	0.604256	0.471262	0	0.264273	0.163086	0.00929486
XLOC_001467	RNASE1	TSS1627	10:25672191-25673775	18.4761	15.7969	26.7434	6.26699	1.97395	2.66783	0.00930095
XLOC_000482	PCOLCE2	TSS523	1:128233725-128335321	4.4929	1.70728	2.24805	8.06008	6.72015	9.08242	0.00930839
XLOC_011950	TRPV3	TSS13382	19:24171908-24196133	0.284026	0.485678	0.159878	23.1986	12.5323	13.3971	0.00934083
XLOC_017564	SLC9A3R2	TSS19668	25:2098765-2105899	0.633756	1.08371	1.78371	7.82477	5.2136	9.82208	0.00936975
XLOC_013828	IGSF21	TSS15449	2:140126790-140285213	2.65494	2.26994	1.86808	5.04302	7.44574	5.36697	0.00937816
XLOC_021005	TRNAV-CAC	TSS23464	3:22387694-22387767	563320	513661	453380	261575	315446	358081	0.00937877
XLOC_003439	LHCGR	TSS3809	11:32255592-32380738	0	0	0.652095	3.66745	1.89685	3.38263	0.00942504
XLOC_019452	RNF122	TSS21767	27:31175515-31222513	5.12974	4.38586	2.59878	0.487193	0	0.691319	0.00943139
XLOC_012095	TRNAW-CCA	TSS13547	19:34789640-34859684	294832	472028	399852	712390	609601	689495	0.0094336
XLOC_005487	ZNF831	TSS6118	13:57715000-57780463	3.71914	4.94638	3.02395	0.981173	1.3907	1.25304	0.00946686
XLOC_011705	LOC101907001	TSS13120	19:58464683-58503436	0.566022	0.322628	0.743432	1.61273	1.54011	1.14422	0.0094673
XLOC_017431	SMAD7	TSS19521	24:49957316-49983821	23.5024	25.4527	15.4344	2.97616	3.51531	8.44624	0.00948325
XLOC_021596	ESPNL	TSS24115	3:124012543-124034615	45.8115	48.5686	54.4972	16.5335	15.3031	32.3099	0.00950443
XLOC_026207	NR2F6	TSS29214	7:5827948-5838595	7.31745	5.83925	6.3158	3.70651	2.18898	0.986151	0.0095496
XLOC_020603	ATL3	TSS23038	29:43475786-43517294	2.40624	2.46876	2.16716	0.457061	1.43963	0.972844	0.00956736
XLOC_014754	MIR127	TSS16481	21:65853655-65857651	0	0	113.678	1137.86	542.281	926.777	0.00960234
XLOC_011072	LOC104968595	TSS12433	19:16993668-17365693	1.52428	0.61915	2.08488	8.52388	5.31896	5.7053	0.00961389
XLOC_022282	FAM159A	TSS24854	3:99473968-99506020	2.61076	2.2326	3.6747	0	0.976037	0	0.0096568
XLOC_021182	FRRS1	TSS23659	3:46169962-46223325	0.692342	0.591944	0.9743	0	0.258889	0	0.0096592
XLOC_014347	FBXL7	TSS16023,TSS16024	20:60626664-60965778	0.888985	0.754554	1.11771	0.209538	0.164998	0.452647	0.00966652
XLOC_015076	FBXO33	TSS16856	21:50300321-50320760	2.47155	0.845258	1.94773	15.4924	8.13288	11.991	0.0097072
XLOC_019697	TRNAG-CCC	TSS22043	28:39690315-39690386	1020410	1613530	989818	2846600	3834800	4.61776e+06	0.00972067
XLOC_011361	PHOSPHO1	TSS12744	19:38239211-38247855	0.461029	1.5767	3.21988	107.275	65.5095	54.9863	0.00973883
XLOC_028154	MIR24-1	TSS31370	8:85617367-86043634	200900	187117	184789	428699	689853	520756	0.00974409
XLOC_023640	IFFO1	TSS26378	5:10846822-10852137	3.01476	3.0931	3.73342	1.71795	2.25463	2.03145	0.00974512
XLOC_028153	MIR27B	TSS31369	8:85617367-86043634	71702.9	49544.6	62766.5	165662	236383	153231	0.00974937
XLOC_003294	FAM178B	TSS3643,TSS3644,TSS3645,TSS3646,TSS3647,TSS3648	11:3128774-3265857	5.90518	5.65538	4.60408	3.48215	2.00701	2.28791	0.00975039
XLOC_021490	SLFNL1	TSS23995	3:111216828-111225895	1.32081	0.895289	1.10787	0.350458	0.587286	0.414418	0.0097567
XLOC_008742	VPS37B	TSS9728	17:55142763-55176947	2.31387	1.58266	2.08396	0.879032	1.03827	0.623666	0.0097696
XLOC_025637	PCGF3	TSS28590	6:117937888-117979156	3.02348	3.44672	2.55288	1.43577	1.88429	1.69777	0.00989239
XLOC_023209	LOC104972026	TSS25896	4:46706854-46890774	0	0	0.0771311	0.260276	0.204951	0.369327	0.00991791
XLOC_023087	SUN3	TSS25761	4:8485673-8525391	0	0	0.39571	1.33531	1.05147	1.89478	0.00991797
XLOC_023524	TRNAC-GCA	TSS26245	4:116082372-116082444	120679	121096	90302.3	39806	55663.9	64274.9	0.00995963
XLOC_013090	KDF1	TSS14631	2:131728647-131741501	1.56997	0.894871	1.17832	0	0.391375	0	0.00996829
XLOC_006511	REXO2	TSS7271	15:23148563-23159316	0.968721	0	0.545293	5.52021	5.0713	9.13861	0.00996934
XLOC_013604	FEV	TSS15208	2:112852176-112855882	23.0634	11.268	37.0926	86.0527	59.137	75.4845	0.0100375
XLOC_010224	CTRB1	TSS11459	18:1961868-1966527	1.28216	2.19247	0	4.8709	3.83553	5.18379	0.0100538
XLOC_022053	LOC101908558	TSS24613	3:36767215-36768286	14.2543	12.1872	13.3729	6.76894	9.77189	6.40334	0.0100657
XLOC_021558	EFHD1	TSS24071	3:118701841-118745913	22.919	26.1273	17.4882	4.83714	10.6651	8.92297	0.0100845
XLOC_023482	LOC104972256	TSS26197	4:107064710-107066390	0	0	0	23.3608	15.149	33.1486	0.0100982
XLOC_005002	MYH7B	TSS5573	13:64849498-64873714	1.31489	0.749478	1.15135	3.46892	2.95008	4.82389	0.0101279
XLOC_014996	PEAK1	TSS16759	21:32396566-32711129	0.688444	0.654012	0.645876	0.363247	0.114414	0.360809	0.0101324
XLOC_003036	NBAS	TSS3356	11:85309831-85663567	1.69191	1.03326	1.42856	0.573885	0.451898	0.407166	0.0101411
XLOC_018135	LOC101910115	TSS20284	25:11070709-11071959	5.70855	5.57799	2.7543	0	0	0.549518	0.0101504
XLOC_017881	POLR2J	TSS20009	25:36712991-36717368	4.49816	7.69175	5.06404	0	1.68201	0	0.0101549
XLOC_003636	TRNAA-AGC	TSS4025	11:74624132-74624205	387109	361817	378793	214135	247480	301517	0.0101708
XLOC_007026	RTN4RL2	TSS7826,TSS7827	15:81190864-81211721	6.07914	6.93016	7.12648	10.1038	13.6377	13.9959	0.0102344
XLOC_009986	SCAF1	TSS11157,TSS11158	18:55955751-55969236	4.93819	3.30425	4.11524	0.816585	2.08912	1.015	0.0102621
XLOC_024047	LOC104972502	TSS26826	5:76632369-77090877	0.967273	0.413503	0.816717	33.9842	34.7226	16.2431	0.0103013
XLOC_020785	SLAMF1	TSS23227	3:9668934-9707982	0.55959	0.956886	1.25997	0	0	0	0.0103097
XLOC_013161	CAMK2N1	TSS14715	2:137840297-137843408	0.635167	1.08612	1.43014	0	0	0	0.0103098
XLOC_006705	UBQLN3	TSS7478	15:47490842-47493152	0.405738	0.693802	0.91356	0	0	0	0.0103098
XLOC_002869	CD8A	TSS3166	11:49846798-49853872	0.478557	0.818321	1.07752	0	0	0	0.0103099
XLOC_008534	LOC100848665	TSS9495	16:73649021-73663046	0.643282	1.1	1.44842	0	0	0	0.01031
XLOC_007367	LOC505362	TSS8190	15:46869024-46869990	1.11803	1.91181	2.51737	0	0	0	0.01031
XLOC_014226	LOC104975232	TSS15893	20:18882718-19101146	0.720136	1.23142	1.62146	0	0	0.000161674	0.0103115
XLOC_010886	SSC5D	TSS12224	18:62251506-62273610	3.04417	3.81733	2.51323	1.34922	1.2142	1.50426	0.0103241
XLOC_016807	LOC104975673	TSS18791	23:29539901-29561982	19.2312	26.8271	16.2379	3.60487	4.92026	7.67288	0.0103608
XLOC_004206	MYO16	TSS4654	12:81681564-82103319	2.71055	3.47623	3.89071	1.28716	1.52034	1.91778	0.010375
XLOC_006090	RPL8	TSS6787	14:92446-95043	15.9845	22.7777	20.2449	5.0604	7.96951	10.7709	0.0104014
XLOC_008947	LOC104976538	TSS9954	17:75333102-75336232	3.67775	4.19258	2.99029	1.9405	2.13923	1.65211	0.0104312
XLOC_002097	REM2	TSS2331	10:22124503-22128127	6.75048	8.24512	6.51403	3.66356	3.60603	1.29963	0.0104402
XLOC_022477	HDAC4	TSS25072	3:124727809-124798852	3.39463	3.16622	3.45392	2.34475	2.01952	2.70332	0.010445
XLOC_021318	MIR101-1	TSS23806	3:85379025-85398749	321229	52506	270964	843470	1216020	771599	0.0105005
XLOC_015018	PML	TSS16789	21:34646159-34688945	1.29218	0	0.909213	5.8294	3.38232	4.13591	0.0105149
XLOC_002036	ITGA11	TSS2267	10:14896578-15026901	2.11143	2.40699	1.68374	1.00266	1.18429	1.06707	0.010516
XLOC_009356	PPIL2	TSS10433	17:75213973-75231454	5.23192	3.35492	3.86538	0.931684	1.71183	1.54238	0.0105819
XLOC_023519	PDIA4	TSS26239	4:115854033-115885544	5.11458	6.05479	4.42923	81.8308	74.1463	38.9706	0.0105914
XLOC_003210	GTF3C4	TSS3543	11:106300028-106317768	1.14553	1.30589	1.0747	0.725309	0.285568	0.2573	0.0105956
XLOC_011887	GIT1	TSS13314	19:20630516-20641375	0.900394	0.61576	0.608096	2.22387	1.75111	2.91296	0.0106028
XLOC_021949	CD160	TSS24497	3:23284730-23298150	0.22639	0.387122	0.382305	0.107506	0.0846544	0.0762748	0.0106375
XLOC_000604	MORC3	TSS660	1:152193200-152237509	1.78271	1.52419	1.25436	0.141093	0.777712	0.200208	0.0106764
XLOC_017547	MAPK8IP3	TSS19649	25:1766582-1810557	2.37822	1.62668	2.40966	0.451739	1.06715	0.641011	0.0106887
XLOC_029852	MIR374B	TSS33282	X:46951620-47034036	164249	104122	139211	283519	457250	392629	0.0107174
XLOC_004192	ERCC5	TSS4639	12:76609999-76637769	1.98768	1.51061	1.49182	0.629262	0.991009	0.744093	0.010765
XLOC_009895	CLASRP	TSS11051	18:52425400-52450088	9.22806	7.88988	4.95837	1.59351	0.627394	1.97852	0.0107978
XLOC_008381	MIR200B	TSS9326	16:48523304-48557289	9239120	5839840	7551600	15263100	21762200	16137500	0.0108027
XLOC_009848	GSK3A	TSS10998	18:50681419-50691493	3.97844	3.09229	2.64664	0.686999	1.35242	1.46226	0.0108111
XLOC_027000	CCDC124	TSS30094	7:5184930-5195566	2.27772	5.84227	8.97491	54.0812	65.5818	104.367	0.0108368
XLOC_024400	LOC104972314,LOC782348	TSS27226,TSS27227	5:272823-536084	19.313	21.2818	12.6832	0.611413	2.40725	6.94067	0.0108496
XLOC_017885	LOC104970451	TSS20013	25:36855447-37198053	5.17853	4.42758	2.91194	12.2957	9.68208	15.7026	0.0108675
XLOC_003836	RAPGEF1	TSS4245	11:105277280-105387595	3.35084	3.43791	2.38917	1.6973	1.33652	1.32013	0.0108761
XLOC_021908	TRNAA-CGC	TSS24456	3:22365033-22365104	251526	347689	256039	482777	439856	556669	0.0108964
XLOC_023344	CCM2	TSS26043	4:78815043-78871584	1.8521	2.37528	1.56382	0.557587	0.346279	0.936005	0.0109303
XLOC_013722	MED18	TSS15333	2:130490184-130495763	0	0	0.475824	194.284	110.63	99.1099	0.0109448
XLOC_021012	TRNAV-CAC	TSS23471	3:22451175-22451248	568176	462651	463534	282000	286910	355743	0.0109568
XLOC_004774	LOC101910033	TSS5319	13:42637398-42657882	0	3.11032	3.07163	13.8201	9.52217	8.5796	0.0109647
XLOC_012956	STK16	TSS14484	2:113122777-113126159	1.40597	1.20209	1.58284	0.667654	0	0.473695	0.0109669
XLOC_009625	LOC101906467	TSS10733,TSS10734	18:33937916-33977234	0	0	0	1.27706	1.02735	2.11418	0.010978
XLOC_018018	C25H16orf13	TSS20157	25:1003275-1005055	8.02541	5.88139	8.38965	3.2666	4.28708	3.09017	0.0109833
XLOC_022539	DYNC1I1	TSS25139	4:13062847-13442759	2.5328	3.71232	4.27715	1.37458	1.0824	0.975252	0.0109904
XLOC_017261	KCNG2	TSS19319,TSS19320,TSS19321,TSS19322	24:250882-353382	9.75329	7.30622	7.92529	3.77566	5.33345	4.18046	0.0109941
XLOC_009192	LOC104968615	TSS10231	17:57938971-57995556	11.5048	12.6469	11.5644	5.4633	5.53116	8.85981	0.0110118
XLOC_008599	PRMT9	TSS9568	17:11305505-11338146	0.248343	0	0.419378	1.65104	0.928634	1.33874	0.011015
XLOC_026719	LOC101909533,LOC539857	TSS29778,TSS29779	7:51245882-51258245	2.45421	1.70821	1.38152	0.467248	0.445759	0.330791	0.0110265
XLOC_001919	SPATA7	TSS2143	10:102712894-102748898	1.20976	0.689553	1.36195	0	0	0.271726	0.0110529
XLOC_014177	LOC104975207	TSS15841,TSS15842	20:8532524-8554601	1.8007	1.31157	1.73692	0.241826	0.574981	0.863173	0.0110559
XLOC_027224	LOC104969097	TSS30336	7:17188591-17284027	8.06039	13.7831	13.6116	0	4.01872	1.81046	0.0110846
XLOC_000670	LOC100851369	TSS734	1:6340107-6349978	6.2976	4.3075	2.83594	0	0	0	0.0111017
XLOC_020650	EFEMP2	TSS23086	29:45688959-45696231	3.70019	3.95452	2.34319	19.7675	11.0689	14.0249	0.0111094
XLOC_021707	F11R	TSS24234	3:8958832-8983398	0.689276	0.589322	0.581991	0.327317	0	0	0.011116
XLOC_000553	UBASH3A	TSS603	1:145849729-145947281	0.824768	0.705167	0.696394	0.391659	0	0	0.0111161
XLOC_012216	KRT25	TSS13681	19:41831323-41906471	1.18668	1.01459	1.00197	0.563519	0	0	0.0111162
XLOC_011928	CLUH	TSS13359,TSS13360	19:23476977-23498132	2.7867	3.08317	2.39568	1.71236	1.83889	1.31729	0.0111163
XLOC_026135	RASGEF1C	TSS29127	7:974927-1085667	0.894592	1.52973	1.76248	5.0978	6.69033	9.34351	0.0111225
XLOC_023282	BMPER	TSS25976	4:64615501-64889049	1.90354	1.395	1.37765	0.258268	0	0.732955	0.0111523
XLOC_003220	LOC100848610	TSS3553	11:106920360-106924632	88.2037	64.6398	60.2892	21.94	32.9822	32.5476	0.0111642
XLOC_016056	GLP1R	TSS17960	23:13343952-13379382	0.383433	0.327831	0.107917	1.27457	1.00365	0.775112	0.0111827
XLOC_007268	LOC104974240	TSS8087,TSS8088	15:37427335-37464851	1.12093	1.45842	0.630958	0	0	0	0.0112055
XLOC_025263	TIFA	TSS28183	6:14323258-14332286	0.589254	1.00761	0.498358	0	0	0	0.011214
XLOC_016525	BOLA-DMA	TSS18489	23:7490408-7495776	0	0	1.66797	2.81425	3.69342	3.32782	0.0112388
XLOC_020894	UBE2Q1	TSS23348	3:17171869-17181643	3.79562	2.99558	2.95831	0.831891	1.96519	1.18044	0.0112434
XLOC_017195	SMAD4	TSS19237	24:51843393-51875183	0.696002	1.19015	0.58767	0	0	0	0.0112723
XLOC_019603	NRBF2	TSS21939	28:18125041-18154170	1.56233	1.78103	1.46573	0.494604	0.778939	1.05275	0.0112885
XLOC_020775	ADAMTS4	TSS23216	3:9150374-9158295	1.52819	1.30659	1.57707	0.483796	0.761919	0	0.011326
XLOC_006377	LOC104974127	TSS7116	14:68199535-68203944	1.70806	2.33659	1.34605	0	0.510958	0.46038	0.0113478
XLOC_023911	DCTN2	TSS26682	5:60107218-60120800	2.87309	1.96516	3.23452	1.09148	0.85947	0.387197	0.0113501
XLOC_001765	LOC104973198	TSS1970	10:74519059-74529509	1.0857	1.06087	0.698449	0.441916	0.347982	0.313536	0.0113784
XLOC_015658	XIRP1	TSS17501	22:12637558-12646778	0.563895	0.241062	0.634834	1.87444	1.37058	2.37483	0.0113825
XLOC_004864	MIR1388	TSS5414	13:54407135-54407227	1034.6	589.716	1747.14	2947.83	3352.89	4415.3	0.0114012
XLOC_013831	LOC104971382	TSS15452	2:140495774-140498769	1.01862	0	1.43346	4.83714	7.237	4.1183	0.0114487
XLOC_027083	ZSWIM4	TSS30182	7:10108960-10131777	37.182	48.9354	31.0419	7.3404	12.1851	17.5945	0.0114528
XLOC_025661	GRK4	TSS28617,TSS28618	6:119946244-120002222	1.37679	0.882721	0.871734	2.94306	2.57487	1.97181	0.011482
XLOC_003206	LOC100848025	TSS3537,TSS3538,TSS3539	11:106008233-106019964	2.86604	3.67565	2.69371	1.36098	1.07169	0	0.0114956
XLOC_010032	MIR125A	TSS11212	18:57552439-57552525	349883	216836	386260	594111	861750	860751	0.0115208
XLOC_008564	TLL1	TSS9527	17:1582570-1938034	0.602436	1.03015	0.847779	0.28608	0	0.202971	0.0115301
XLOC_018868	ZFYVE27	TSS21095	26:20517697-20540234	0	0.545198	0	0.908431	1.19222	1.28905	0.0115334
XLOC_014948	EFTUD1	TSS16702,TSS16703,TSS16704	21:23824701-23937226	0.838316	1.10142	0.746724	13.8481	16.6196	7.5957	0.0115549
XLOC_014116	IRX1	TSS15774	20:73150818-73174008	13.2525	9.81988	15.1683	4.61493	6.27692	5.65557	0.0115574
XLOC_017773	BOLA2B	TSS19897	25:27991849-28003778	2.68078	2.29203	2.68842	1.75522	1.38212	0.933984	0.0115624
XLOC_013057	SNRNP40	TSS14597	2:127662084-127687890	0	0	0.710328	2.39697	1.4156	2.55095	0.0115909
XLOC_023337	TRNAK-CUU	TSS26036	4:77560246-77560319	62436.9	85412.5	58576.3	25037.4	30091.9	34592.7	0.0115928
XLOC_006837	TSKU	TSS7617	15:55709133-55722527	2.56864	2.50989	2.27211	0.697013	1.64656	0.741787	0.0115931
XLOC_019692	GHITM	TSS22037	28:38755581-38768999	0.403063	0.689228	0.226884	1.53122	1.20574	1.08639	0.0115964
XLOC_022378	FOXO6	TSS24962	3:110844554-110865026	64.1167	34.6225	63.1598	10.4161	8.20206	13.6434	0.0116219
XLOC_018913	LOC104975973	TSS21143	26:23824242-23843095	0.983542	1.0922	1.43815	0.530794	0.597096	0.557478	0.0116582
XLOC_000652	OLIG1	TSS713	1:1576339-1578435	5.05401	2.59267	2.27593	8.64002	6.80348	8.17337	0.0116605
XLOC_017952	LOC101908535	TSS20086	25:40167033-40185623	16.9481	8.82027	14.5176	0.699842	0.551082	3.97226	0.0116691
XLOC_027248	PIAS4	TSS30363	7:18604221-18627516	2.15523	3.68539	3.03295	0.511728	1.20886	0.363067	0.0116837
XLOC_014388	NKD2	TSS16068	20:75230789-75234027	27.0194	18.481	25.8557	5.13229	7.07238	12.7446	0.0116958
XLOC_026422	MAP2K2	TSS29458	7:18533824-18555098	14.3395	11.2384	9.08069	3.40472	5.362	4.42863	0.0117283
XLOC_024147	GPRC5D	TSS26942	5:103417618-103424783	1.63257	2.79166	2.75693	0.775261	0	0.550042	0.0118085
XLOC_012058	RCVRN	TSS13496	19:29370107-29378770	1.03054	1.76219	0.58009	2.93623	3.0828	4.16647	0.0119014
XLOC_013732	GPR3	TSS15343	2:131366657-131369803	1.34752	0.768077	1.2642	4.266	3.02329	2.72402	0.0119325
XLOC_012333	GJC1	TSS13802	19:45568123-45596356	0	0	1.13528	2.87322	3.39372	2.03853	0.011959
XLOC_024893	LARGE	TSS27765	5:76632369-77090877	0	0.425278	0.279991	0.951256	0.929983	1.39361	0.0119665
XLOC_017792	ITGAL	TSS19917	25:28530512-28578873	0.796816	0.908358	0.448528	0	0	0.178974	0.012011
XLOC_007952	ANKRD65	TSS8832	16:48356631-48359569	3.4403	3.36162	4.4264	1.40032	1.83777	2.3182	0.0120148
XLOC_006903	TTC17	TSS7690	15:73445304-73522220	0	0	0.194388	1.96787	1.80783	3.49046	0.0120197
XLOC_018132	LOC101907141	TSS20281	25:10743748-10978636	0.398377	0	0.672733	1.89176	2.38339	3.48969	0.0120249
XLOC_027146	RAVER1	TSS30250	7:13302416-13316044	4.2789	5.48761	5.11826	1.77794	2.60003	3.24368	0.0120262
XLOC_022036	CSF1	TSS24596	3:35965063-35978955	1.16885	0.999354	0.328974	10.546	6.11899	5.9071	0.0120361
XLOC_011713	CDC42EP4	TSS13128	19:59303917-59306572	2.78968	3.57771	3.14062	0.331185	1.82551	0.939891	0.0120538
XLOC_012971	LOC104969778	TSS14500,TSS14501	2:116540529-116563396	3.34911	0	1.88522	54.0736	32.5609	27.081	0.0120656
XLOC_011704	LOC104975145	TSS13119	19:58464683-58503436	1.74842	2.05113	2.97195	0	0	0.80827	0.0120725
XLOC_019877	ZCCHC24	TSS22249	28:34443175-34501524	1.17845	0.755669	1.16086	0	0.440659	0.19852	0.0120926
XLOC_016681	TRAM2	TSS18659	23:25218180-25282837	0.774901	0	2.18096	4.41574	3.47712	4.17724	0.012115
XLOC_022528	MIR378-2	TSS25128	4:10771874-10881896	121873	82096.8	91469.8	163684	226019	232680	0.0121331
XLOC_030314	LOC522428	TSS33811	X:55431805-55432779	0	0	0	1.05086	2.48247	2.23674	0.0121409
XLOC_023981	ELK3	TSS26756	5:64810872-64878992	2.28667	1.56406	3.34664	0	0	0.308167	0.0121441
XLOC_024888	PRDM4	TSS27759,TSS27760	5:75801997-75826454	1.47809	1.84299	2.37719	0.614125	0.644784	0.871467	0.0121568
XLOC_029172	LOC104969633	TSS32499,TSS32500	9:97489477-97493738	0.811476	1.08959	0.407728	2.5319	1.82062	2.93861	0.0121793
XLOC_013140	LUZP1	TSS14689	2:135344392-135436030	0	0.438267	0.144272	1.2171	1.53342	0.86352	0.0121964
XLOC_017695	MIR484	TSS19808	25:15022700-15150971	3203.39	5477.72	4207.44	14197.8	8784.22	12231.8	0.012225
XLOC_004013	PROSER1	TSS4444	12:22651212-22682774	2.46799	0.649263	2.88533	10.638	6.10508	10.3619	0.0122273
XLOC_013519	RAPH1	TSS15109	2:95590193-95691237	0.668058	0.652779	0.590936	0.181281	0.428242	0.321543	0.0122385
XLOC_020252	PCNXL3	TSS22659	29:45464198-45483237	10.5245	9.9212	12.0004	5.89481	4.43998	7.63727	0.012249
XLOC_020851	MRPL24	TSS23298	3:15279595-15284607	2.71049	4.63488	3.81434	1.28714	1.01354	0	0.0123044
XLOC_001641	ICE2	TSS1831	10:49761327-49858983	0	0	0.146375	0.246969	0.388945	0.350445	0.0123308
XLOC_028149	CTSL	TSS31365	8:85394780-85400557	0	0	0.418753	0.706533	1.1127	1.00256	0.0123309
XLOC_012969	MIR2284Y-5	TSS14498	2:116430946-116431035	0	0	214.97	362.704	571.213	514.671	0.0123309
XLOC_006192	LOC100297500	TSS6899	14:18679888-18693738	0	0	0.439776	0.742003	1.16856	1.05289	0.0123309
XLOC_018640	SMC3	TSS20837	26:31477956-31515607	0	0	0.139509	0.235384	0.370701	0.334006	0.0123309
XLOC_008658	LOC101909164	TSS9632	17:31829756-31831775	0	0	0.264936	0.447008	0.703982	0.634297	0.0123309
XLOC_015974	BEND6	TSS17858	23:3317031-3380847	0	0	0.239875	0.404724	0.637389	0.574296	0.0123309
XLOC_022068	AMY2B	TSS24628	3:42379420-42402070	0	0	0.284659	0.480285	0.756389	0.681516	0.012331
XLOC_017525	STUB1	TSS19624	25:1042447-1046546	0	0	0.894243	1.50879	2.37616	2.14095	0.012331
XLOC_010739	GYS1	TSS12047	18:55319557-55336212	1.27729	3.0578	2.44456	8.24908	7.83298	12.9103	0.0123318
XLOC_005779	LOC101905853	TSS6450	14:1799681-1832726	0.3869	0.330795	0.653358	1.83728	1.30207	1.17318	0.0123342
XLOC_019155	LOC101905501	TSS21421	27:17754509-17766835	4.02117	6.8761	5.28154	1.27303	2.00486	1.8064	0.0123674
XLOC_008081	LOC100851320	TSS8980	16:70992930-70994023	4.81249	8.22923	9.02984	1.52354	1.19969	2.16188	0.0123703
XLOC_020868	ARHGEF2	TSS23315	3:15890735-15915161	1.18289	1.34847	1.3317	8.80028	4.4232	7.43933	0.0123857
XLOC_008603	TTC29	TSS9572	17:12226296-12496408	1.36125	1.16385	1.53249	0.646418	0.509014	0	0.0123863
XLOC_013240	ITGAV	TSS14798	2:10247151-10353321	1.16115	1.98554	1.30722	0.275698	0.43419	0.391211	0.012389
XLOC_008711	STX2	TSS9695	17:48682859-48749074	3.10268	3.53702	2.32832	0	0	1.39337	0.0123903
XLOC_016952	HIVEP1	TSS18949,TSS18950,TSS18951	23:43910837-44064189	1.55047	1.98846	1.91274	1.28848	1.15954	1.07718	0.0124014
XLOC_015269	LOC100849024	TSS17065,TSS17066	22:13641578-13653118	0	0	0.578859	0.976728	1.15366	1.03946	0.0124179
XLOC_014293	OSMR	TSS15963	20:37617769-37689823	0.504819	1.15097	0.663047	1.59816	2.21968	1.9276	0.0124883
XLOC_001302	IQGAP2	TSS1442	10:7178132-7352567	7.46543	9.11836	7.80426	1.01289	3.98794	4.31183	0.0124971
XLOC_009497	LOC532875	TSS10595,TSS10596	18:13722594-13752690	3.58834	3.51045	1.84887	11.6652	6.89076	10.9249	0.0125542
XLOC_028978	SNX3	TSS32276	9:44176667-44223881	2.34594	2.67434	3.08124	1.48536	1.75444	1.05385	0.0125786
XLOC_019231	ERLIN2	TSS21501	27:35022995-35061988	0.791414	0.902199	1.03947	0.501093	0.591869	0.355521	0.0125787
XLOC_015161	LOC104975450	TSS16946	21:67008032-67011480	0	0	0	0.656334	1.03364	0.465664	0.0125894
XLOC_005575	EIF6	TSS6220	13:65116877-65122763	0	0	0	0.988264	1.55639	0.701165	0.0125896
XLOC_029422	HTR1E	TSS32792	9:65163409-65164507	0	0	0	0.905685	1.42634	0.642576	0.0125897
XLOC_010998	PRR11	TSS12354	19:9366586-9394312	0	0	0	0.748149	1.17824	0.530805	0.0125897
XLOC_028960	TRAF3IP2	TSS32258	9:41092785-41124621	0	0	0	0.425483	0.670083	0.301877	0.0125897
XLOC_027519	LOC509618	TSS30665	7:51016051-51025551	0	0	0	0.42393	0.667637	0.300775	0.0125897
XLOC_030737	LOC104971557	TSS34295	Y:15882875-15894087	0	0	0	0.423268	0.666594	0.300305	0.0125897
XLOC_013034	LOC101907282	TSS14573	2:126082565-126094447	0	0	0	0.18604	0.29299	0.131994	0.0125897
XLOC_028532	SPAG8	TSS31797	8:62425786-62428129	0	0	0	0.493104	0.776577	0.349853	0.0125897
XLOC_030012	SCML2	TSS33462	X:77832997-77954266	0	0	0	0.388849	0.612389	0.275885	0.0125898
XLOC_029142	PCMT1	TSS32461	9:90461356-90495158	0	0	0	1.01924	1.60518	0.723143	0.0125898
XLOC_021836	LELP1	TSS24382	3:18436493-18438862	0	0	0	2.06549	3.2529	1.46545	0.0125899
XLOC_027472	TIFAB	TSS30614	7:46113635-46116991	0	0	0	0.80761	1.27189	0.572993	0.0125899
XLOC_007912	KLHL21	TSS8780	16:43997946-44011059	5.28794	4.52112	3.63805	1.67406	2.63644	1.97955	0.0126468
XLOC_013620	LOC783612	TSS15224	2:113187157-113188319	0	3.04424	0.501061	9.29945	7.98844	5.39827	0.0126477
XLOC_011778	HSF5	TSS13203	19:8603664-8657062	1.54877	2.27002	1.86815	3.152	3.14387	4.02537	0.0126505
XLOC_009791	PSMD8	TSS10934	18:47480772-47486765	1.74401	0	0.490851	3.31272	5.86926	4.70069	0.012654
XLOC_019312	LOC104976789	TSS21597,TSS21598,TSS21599,TSS21600,TSS21601,TSS21602	27:47124037-47548007	5.8752	6.43009	7.28165	1.41205	2.01956	4.16624	0.0126821
XLOC_029931	MIR1468	TSS33370	X:58396519-58609346	0	500.45	1812.15	3613.44	5034.09	3352.53	0.0126833
XLOC_004647	LOC784160	TSS5172	13:21947359-21947901	7.51764	8.56998	5.64224	2.37994	3.74811	3.3771	0.0126926
XLOC_005550	LOC101907171	TSS6194	13:62743818-62747440	0	0.432568	0.284791	0.961015	1.51348	1.02275	0.0127492
XLOC_003130	LMX1B	TSS3455	11:100786300-100797465	1.84886	2.45894	2.65962	1.36573	0.768162	0.968974	0.0127681
XLOC_011844	RNF135	TSS13269	19:17678394-17691201	9.9779	8.18975	10.5591	4.54869	5.96969	6.45452	0.0127783
XLOC_005707	NFATC2	TSS6369,TSS6370,TSS6371,TSS6372	13:80086485-80245905	5.18718	4.91741	5.42928	2.95024	4.17868	3.1395	0.012784
XLOC_016391	KIAA0319	TSS18323,TSS18324	23:32204613-32280429	0.141154	0	0.238403	0.670507	0.422371	0.570857	0.0128134
XLOC_025582	CDS1	TSS28528	6:103357070-103400701	16.115	16.5338	12.6996	9.18308	9.64147	6.51532	0.0128138
XLOC_016471	LOC104969916	TSS18418,TSS18419	23:49938876-49960944	1.54463	1.32059	0.399328	34.9767	18.3611	19.3007	0.012825
XLOC_008299	PTCHD2	TSS9231	16:38871525-38907872	0.214974	0.3676	0.242017	5.92092	4.82313	2.60742	0.0128487
XLOC_022044	MIR197	TSS24604	3:36326447-36326528	60004.9	46955.7	58107.6	77756.5	103062	101426	0.0128836
XLOC_024719	KIF5A	TSS27588	5:60077903-60103697	0.540435	0.462065	1.06474	2.56637	2.62711	1.63874	0.0129039
XLOC_009977	GFY	TSS11147,TSS11148	18:55792366-55807863	4.18532	3.25308	3.64096	1.64322	1.99184	2.56383	0.0129445
XLOC_010640	LYPD3	TSS11938	18:51326670-51331175	6.0766	7.27359	1.71026	19.045	34.538	37.2611	0.0129761
XLOC_016591	MOCS1	TSS18558	23:14321733-14356217	1.38946	1.18797	1.56457	2.30935	2.33804	1.87253	0.0129917
XLOC_002973	SLC5A6	TSS3280	11:74458833-74469416	1.47546	1.5138	1.16275	0.560521	0.882751	0.397685	0.0130354
XLOC_012376	LOC616254	TSS13851	19:49337286-49368656	0.583519	0	0.552319	2.10522	1.30891	1.57299	0.0130401
XLOC_020588	STX5	TSS23022	29:42604161-42632087	6.37203	7.00458	5.89263	769.01	656.265	319.267	0.0130881
XLOC_005340	DZANK1	TSS5953	13:38395168-38447012	1.25385	1.07203	1.58804	0.595418	0.703282	0.422444	0.0131174
XLOC_025802	FAM184B	TSS28769,TSS28770	6:37909327-38032041	0.302611	0	0.782768	2.15805	1.4863	1.49925	0.0131178
XLOC_011253	PFAS	TSS12628	19:28203682-28216762	1.56987	1.53397	1.00992	0.638989	0.503164	0.604477	0.0131196
XLOC_023397	LOC104972190	TSS26104	4:94595654-95032689	0.445434	0	0	1.69219	1.33249	0.900447	0.0131417
XLOC_014551	HYKK	TSS16255	21:31035408-31064000	0	0	0.222999	1.505	0.888822	0.80084	0.0132703
XLOC_010581	SYCN	TSS11868	18:48387098-48388826	0	0	1.43578	9.68998	5.72269	5.15622	0.0132704
XLOC_016704	C23H6orf25	TSS18683	23:26367796-26371030	0	0	0.23303	1.5727	0.928801	0.836862	0.0132705
XLOC_005610	MAFB	TSS6256	13:70027862-70031169	14.6027	16.961	14.8889	4.97185	9.89058	9.46852	0.0132996
XLOC_020272	TMEM151A	TSS22679	29:46041026-46043466	1.52874	1.96059	1.93619	1.08894	0.571646	1.03012	0.0133257
XLOC_001010	LOC781603	TSS1116	1:105644651-105645341	19.2317	14.9481	7.87311	0	0	0	0.0133417
XLOC_004517	MIR2892	TSS5013	12:74834685-74884090	189804	205515	150928	62545.5	87947.6	114742	0.0133672
XLOC_010273	COTL1	TSS11513	18:9912642-9956222	1.96079	2.23527	1.47164	0	0.488802	0.880834	0.0133848
XLOC_012362	MARCH10	TSS13834	19:48242867-48336171	0.765709	0.890125	0.431035	3.27265	1.90624	2.32192	0.0134099
XLOC_021957	TRNAN-GUU	TSS24505	3:24408506-24408580	50640.6	55830.5	48759.6	86065.8	101657	73634.7	0.0134495
XLOC_029906	KCND1	TSS33339	X:55533209-55539201	0.431076	0.73713	0.242653	1.22824	1.61193	2.03332	0.0134791
XLOC_023077	IKZF1	TSS25751	4:5476621-5546338	2.74237	1.87576	2.16116	0.52091	1.23055	0.369581	0.0134875
XLOC_018095	ADCY9	TSS20243	25:3850036-3951750	1.72195	1.84031	1.21161	0.817705	0.482919	0.725194	0.0135029
XLOC_003410	ZFP36L2	TSS3778	11:26935517-26939771	6.00811	8.21898	5.14059	2.73896	1.61757	2.59102	0.0135035
XLOC_029680	MIR505	TSS33082	X:13523549-13523639	13284.7	10727.2	10386.1	15070.3	16282.6	17406	0.013561
XLOC_025111	MICAL3	TSS28021	5:115592647-115734800	3.92964	3.86377	3.0415	1.77277	1.98371	2.51553	0.0135757
XLOC_015206	GPD1L	TSS16998	22:6548491-6609944	2.10205	1.19815	0.788829	5.98921	6.28818	10.3872	0.0135903
XLOC_027624	FAXDC2,LOC100335564	TSS30784,TSS30785	7:66774468-66823861	0.751266	0	0.432743	4.60017	3.92366	2.17586	0.0136432
XLOC_028253	SNX30	TSS31479	8:107067687-107252510	5.36002	6.66583	3.29145	0	0.72883	1.31337	0.0136817
XLOC_024308	TOMM22	TSS27123	5:116802541-116804518	5.7992	6.61099	3.80843	0	1.44567	1.95385	0.0137092
XLOC_011386	MIR152	TSS12771	19:39339996-39349790	50109	11603	47056.8	169900	107890	118296	0.0137105
XLOC_021567	UGT1A1,UGT1A6	TSS24080,TSS24081	3:119626233-119749679	3.07983	1.41238	2.06261	0	0.308854	0	0.0137249
XLOC_004840	PROSAPIP1	TSS5387	13:52419809-52425442	1.07832	0.921954	1.01165	0.341377	0.672033	0.60551	0.0137441
XLOC_004212	LOC101905875	TSS4661	12:82494798-82495837	8.04234	9.16814	7.54506	0	4.00971	3.61281	0.0138041
XLOC_001030	GFM1	TSS1138	1:110071867-110122536	1.04972	0.897496	1.3295	0.249241	0	0.530502	0.0138215
XLOC_015542	TRNAR-ACG	TSS17379	22:54731505-54731578	120018	145913	129649	42168.2	47213.1	90688.9	0.013836
XLOC_012126	LUC7L3	TSS13581	19:36856953-36881862	24.1242	10.5324	19.647	1.46246	0.767729	1.72933	0.0138552
XLOC_011972	WSCD1	TSS13405	19:25525873-25807458	0.567756	0.97085	2.55672	143.433	88.7423	64.655	0.0138581
XLOC_029707	MAMLD1	TSS33109,TSS33110,TSS33111	X:20623106-20747737	2.37398	3.89163	2.99099	1.03192	1.28066	0.307006	0.0138637
XLOC_020111	ST3GAL4	TSS22501	29:31145030-31184580	1.16726	1.99598	1.3141	0	0.436475	0.393269	0.0138778
XLOC_028833	PHF19	TSS32118	8:115523928-115540844	1.21606	0.693145	0.912695	2.69487	2.12204	3.55084	0.0138875
XLOC_021635	CHCHD6	TSS24158	3:126367031-126468041	1.15422	1.97368	3.89826	5.48105	7.76877	7.77752	0.0138907
XLOC_018915	LOC104975975	TSS21145	26:23876427-23931852	0	0	0	0.461416	0.908341	1.1458	0.0139236
XLOC_030273	NONO	TSS33759	X:49263918-49276997	0.729518	0.623729	1.02662	0	0.27279	0.245787	0.0139645
XLOC_018749	LOC104970842	TSS20956	26:45635045-45638564	0.735473	0.62882	1.035	0	0.275017	0.247794	0.0139646
XLOC_018258	MAZ	TSS20420	25:28296784-28300348	1.26604	6.47853	5.68862	16.7965	33.4144	30.6861	0.0140489
XLOC_011154	CTNS	TSS12524	19:24261688-24286783	0.782967	0.446285	0.587644	0	0.195184	0.175864	0.0140753
XLOC_022316	DMBX1	TSS24889	3:105555162-105560784	4.62881	3.16606	2.60556	0	0	1.24762	0.0140929
XLOC_010908	LOC101905303	TSS12252,TSS12253	18:63284392-63287627	2.45103	3.35008	4.141	0.995816	1.09888	1.48296	0.0141655
XLOC_021031	TRNAN-GUU	TSS23490	3:22761890-22761964	23987.7	42157.7	33006.5	68979.2	75246.2	54777.1	0.0142061
XLOC_016451	BLOC1S5	TSS18398	23:47250629-47275181	0.988049	1.68954	1.11235	0.469197	0	0	0.0142679
XLOC_019321	LOC101909670	TSS21616	27:3739614-4219849	0.807049	0	3.63431	6.13192	6.03563	5.982	0.0143325
XLOC_024346	SREBF2	TSS27166	5:119393471-119451064	1.54266	2.93102	1.9297	6.18611	4.35842	4.62	0.0143355
XLOC_020281	RBM14	TSS22688	29:46374714-46383917	3.00847	2.858	3.01061	0.634949	0.999966	2.02721	0.0143716
XLOC_012328	FAM171A2	TSS13795	19:45183817-45194476	13.0585	14.3903	17.1515	34.4506	23.4383	28.9398	0.0143734
XLOC_012142	KAT7	TSS13599	19:37694061-37729238	1.0392	0.888507	0.73121	0.493488	0.388591	0.175063	0.0144504
XLOC_012564	LIMS2	TSS14062	2:4920407-4959295	10.6952	7.41747	10.3773	1.02994	4.81913	3.65367	0.0144555
XLOC_015597	HMCES	TSS17438	22:60704845-60719347	1.6205	1.84734	2.12842	0.51302	1.21191	0.727967	0.0144673
XLOC_006196	PRKDC	TSS6906	14:19088641-19216353	0.916586	0.895623	1.28987	1.61668	1.81163	1.54407	0.014489
XLOC_011593	PCYT2	TSS12988	19:52061629-52068784	3.14571	2.68955	2.36096	0.995873	0.784188	1.76641	0.0144951
XLOC_008525	MIR205	TSS9486	16:71934776-71944379	56516.9	43419.1	37346.2	12446.7	25115.1	13798.2	0.0145133
XLOC_017006	DUSP22	TSS19012,TSS19013	23:52252838-52286552	3.73174	2.29668	3.75516	1.42669	0.930274	1.19527	0.0145172
XLOC_017259	LOC515578	TSS19316	24:218240-232875	0	0	0.245122	1.24073	0.977	0.58686	0.014537
XLOC_029209	LOC101903629	TSS32546	9:105572824-105574856	0	0	0.717201	3.63025	2.8586	1.71709	0.0145371
XLOC_022746	HOXA6	TSS25383	4:71129791-71135378	2.13313	1.8238	1.56096	1.21555	1.1167	1.00616	0.014538
XLOC_026320	LOC104969073	TSS29342	7:13481137-13482324	2.71479	2.32111	3.05631	1.28918	1.01515	1.82932	0.014553
XLOC_023918	STAT6	TSS26691	5:60554801-60564622	0.642695	0.549497	0.723547	0.305198	0.240324	0.433071	0.014553
XLOC_019669	RPS24	TSS22007	28:33053471-33058748	12.6404	17.2918	12.8075	7.20309	7.56264	8.51755	0.0145787
XLOC_025203	LOC790236	TSS28119	5:122866415-122877896	6.99519	6.23351	4.54765	1.96502	2.79993	3.12027	0.0146545
XLOC_022499	TXNRD3	TSS25095	3:126312622-126345795	1.35392	1.54344	2.28636	38.1476	22.951	18.2463	0.0147098
XLOC_029240	MIR30A	TSS32580	9:10359460-10359527	19860100	15871800	17672900	35082800	6.02258e+07	48815200	0.0147441
XLOC_005598	MROH8	TSS6243	13:66659359-66773150	2.87019	2.45398	3.09663	1.8173	1.07326	1.76955	0.014787
XLOC_002547	ANGEL1	TSS2813,TSS2814,TSS2815,TSS2816	10:90285095-90352798	0.703396	1.60372	0.791904	2.96305	2.26809	2.33103	0.0147886
XLOC_018392	LOC101910028	TSS20562,TSS20563,TSS20564,TSS20565,TSS20566,TSS20567	25:38649908-38671758	2.9954	2.9524	1.38264	0.396118	0	0.25092	0.0148226
XLOC_010702	ZC3H4	TSS12008	18:53830471-53866321	11.4677	12.6885	15.1886	4.91179	8.74442	6.5152	0.014897
XLOC_008670	TRPC3	TSS9644	17:37509128-37559378	1.83238	0	1.03145	3.48059	4.38519	5.92668	0.0149071
XLOC_029559	LOC104969640	TSS32943	9:99210777-99339321	1.89725	1.62213	1.33496	0.450476	0.987799	0.639218	0.014928
XLOC_005478	CDH4	TSS6106,TSS6107	13:55699594-56179250	2.02713	2.54199	2.96679	3.59381	3.63844	4.00679	0.0149321
XLOC_018412	LOC100848385	TSS20591	25:39871527-39872654	3.22357	3.67482	4.23395	2.04104	0	0	0.0149422
XLOC_004613	ITIH5	TSS5126	13:14985608-15065841	2.69197	3.68257	2.4245	1.53401	0.805292	1.08837	0.014945
XLOC_014152	LOC104975189	TSS15815	20:4622832-4735914	1.48812	1.78125	2.38733	0.847997	0.667745	0.819835	0.0149662
XLOC_027306	SLC12A2	TSS30433	7:24708464-24799929	2.63799	3.00726	2.84611	1.46149	1.80845	2.22196	0.0149677
XLOC_007899	MIR34A	TSS8764	16:41385105-41385212	141651	105488	101030	227418	357512	264042	0.0149703
XLOC_023478	SLC37A3	TSS26191	4:106811890-106859173	0.939013	0.53523	0.704761	0.297274	0	0	0.0149781
XLOC_013147	WNT4	TSS14697	2:136395024-136423483	1.7692	1.29655	1.56496	0.960164	0.945087	1.02184	0.0149808
XLOC_019152	CYP4V2	TSS21418	27:17416833-17433236	0.425459	0.363762	0.359237	47.075	24.8185	23.3652	0.0149922
XLOC_002941	PCBP1	TSS3243	11:70309063-70310537	4.70451	5.74615	5.29635	31.9148	16.0838	31.2478	0.0150046
XLOC_005971	KCNV1	TSS6654	14:52204280-52210380	0.545329	0	0.920898	3.10754	5.30181	2.93969	0.0150434
XLOC_017633	LOC104970118	TSS19743	25:3390835-3391787	0	0	0	4.3265	1.70342	3.83702	0.0150453
XLOC_002696	EGR4	TSS2979	11:11716876-11719355	4.10285	5.45672	6.15866	2.16481	2.38651	3.07183	0.0151637
XLOC_007954	CCNL2	TSS8834	16:48369107-48377242	0.415992	0	1.17081	1.97543	3.42216	2.8031	0.0151913
XLOC_020625	MIR194-2	TSS23060	29:44740471-44740554	15116.7	30695.8	23932.1	126521	68891	88173.7	0.0152629
XLOC_017024	ZADH2	TSS19035	24:3251785-3252934	1.80468	1.54298	1.01586	0	0	0.608028	0.0152997
XLOC_011471	LOC104975087	TSS12858	19:43865793-43872265	2.41594	2.0656	1.35994	0	0	0.813973	0.0152998
XLOC_025201	PKDREJ	TSS28117	5:122825037-122830859	0.304517	0.260358	0.171413	0	0	0.102597	0.0152999
XLOC_029771	CSTF2	TSS33188	X:30009842-30040794	0.976774	0.83513	0.549827	0	0	0.329092	0.0153
XLOC_005819	FAM49B	TSS6494	14:10139015-10240219	1.09695	0.937878	0.617473	0	0	0.369581	0.0153
XLOC_020450	GTF2H1	TSS22875	29:27429421-27458921	0.668809	0.571824	0.376473	0	0	0.225334	0.0153001
XLOC_012139	ITGA3	TSS13596	19:37432439-37465091	4.74244	2.49522	3.38824	0.519704	0.95488	0.983268	0.0153216
XLOC_011056	LOC100847863	TSS12414	19:14291984-14297935	0.838504	0.716911	1.17999	0.398182	0	0	0.0153543
XLOC_018557	HPSE2	TSS20743,TSS20744,TSS20745	26:19156107-19881924	1.35525	1.79605	1.7737	0.408647	0.471304	1.0402	0.0153676
XLOC_012384	SMURF2	TSS13860	19:49858045-49973035	5.13979	3.26445	5.12508	1.11577	2.30632	1.08849	0.0153784
XLOC_028471	APBA1	TSS31731	8:47709127-47793501	2.59647	5.07416	3.54948	36.2851	29.9592	16.4961	0.0154154
XLOC_004617	PRKCQ	TSS5131	13:15826695-16078042	0	0	0.16154	1.36278	1.07311	0.580128	0.0154279
XLOC_017762	IL21R	TSS19884	25:26761280-26796951	1.37966	0.589797	1.16492	2.29307	2.5795	3.48624	0.0154798
XLOC_008405	PRDM2	TSS9359	16:51118734-51252363	0.849914	0.830475	0.956834	0.461257	0.635619	0.654516	0.015531
XLOC_023825	SLC38A2	TSS26589	5:36977953-36993420	0.56034	0.319389	0.318646	0.886965	1.53655	1.25859	0.0155311
XLOC_009333	LOC100298541	TSS10406	17:74006229-74231603	0.850346	0	0.47866	5.65327	2.54377	4.58394	0.0155953
XLOC_021008	TRNAV-CAC	TSS23467	3:22412638-22412711	575807	552809	437760	260916	306107	365560	0.0156713
XLOC_023945	ANKRD52	TSS26719	5:61355114-61366854	1.01337	0.866416	0.855637	0.481219	0.37893	0	0.0156823
XLOC_013692	DCDC2B	TSS15303	2:126872132-126876717	1.65948	1.41883	1.40118	0.788038	0.62053	0	0.0156823
XLOC_005107	CTSA	TSS5690	13:75361603-75378486	3.14186	2.68625	1.76856	0.497327	0.783228	1.05855	0.015766
XLOC_029282	LOC101908069	TSS32630	9:25876458-25877685	5.00267	2.85148	3.75468	0.791876	0.623553	1.68549	0.0158561
XLOC_004645	MALRD1	TSS5170	13:19924149-20478217	0.249304	0.213152	0.2105	0.828712	0.559336	0.503969	0.0158625
XLOC_022663	SLC26A4	TSS25288,TSS25289,TSS25290,TSS25291,TSS25292	4:50359608-50424002	1.48749	2.54392	1.67481	0	0.703404	0.375854	0.0158672
XLOC_005605	KIAA1755	TSS6251	13:67664055-67702750	0.201511	1.03374	0.794015	1.91384	1.65773	1.62942	0.0159372
XLOC_015927	MKRN2	TSS17799	22:57878394-57917485	4.60331	4.49803	3.70172	1.8737	1.96723	3.10187	0.0159416
XLOC_019047	LOC104976019	TSS21294	26:51170780-51263472	1.07549	1.22604	1.38706	0.771762	0.536211	0.241567	0.0159957
XLOC_009508	LONP2	TSS10607	18:15823046-15950089	0.979488	0.5583	0.183785	1.86052	1.38352	1.72674	0.0160156
XLOC_012044	RNF222	TSS13481	19:28305719-28312917	0	0.632684	0.208113	1.40591	1.66064	0.997434	0.0160645
XLOC_020770	USF1	TSS23211	3:9034733-9039934	0	0	0	1.07275	0.422363	0.761109	0.0160692
XLOC_020170	LOC104976271	TSS22565	29:41530316-41552492	0	0	0	2.20132	0.866703	1.56182	0.0160692
XLOC_015684	KIAA1143	TSS17531	22:16912977-16921631	0	0	0	1.59117	0.626473	1.12892	0.0160694
XLOC_005283	SEPHS1	TSS5889	13:27557174-27582448	3.00207	2.05339	1.68987	5.70239	7.18445	4.45038	0.0160721
XLOC_002888	SUCLG1	TSS3185	11:52302619-52337464	2.41659	2.75488	2.7206	1.53009	0.602427	1.62838	0.0160988
XLOC_006168	MYC	TSS6873	14:12157977-12163151	2.98447	2.18716	2.87993	1.21478	1.59427	1.72375	0.0161072
XLOC_029239	MIR30F	TSS32579	9:10322108-10322192	1942490	1854780	1633990	2934310	4641270	3884700	0.0161143
XLOC_011691	USH1G	TSS13105	19:57747232-57750970	8.73674	6.40269	9.13328	1.77807	4.20036	4.20509	0.0161365
XLOC_015835	GNAI2	TSS17702	22:50824263-50844440	3.48016	4.46324	2.93848	1.23947	0.976007	2.05192	0.0161444
XLOC_011676	TRIM65	TSS13089,TSS13090	19:57020600-57025613	0.573187	1.47021	1.77458	5.34448	3.04792	4.86166	0.0161485
XLOC_007661	SLC43A1	TSS8508	15:81213714-81243436	0.827559	1.41511	0.698751	1.96492	2.16616	2.78819	0.0161607
XLOC_003635	AGBL5	TSS4024	11:74616276-74623702	4.54162	8.41323	6.3912	64.3411	145.767	155.055	0.0161647
XLOC_023081	VWC2	TSS25755	4:6022463-6086957	1.12869	0.772041	1.52487	31.7313	22.6229	51.5672	0.0161684
XLOC_013782	LOC104976844	TSS15399	2:134798439-134804165	0.298568	0	0	2.26866	1.56312	1.00599	0.0161849
XLOC_026478	ACSL6	TSS29516	7:21175367-21232647	1.11616	0.6362	0.837714	0.353354	0.278244	0.250702	0.0161947
XLOC_020018	RSF1	TSS22403	29:19066238-19215188	0.470964	0.268395	0.486032	0.149043	0.117342	0.0528094	0.016237
XLOC_022384	MIR30E	TSS24968	3:111475524-111540061	566274	383905	416984	960009	1643430	1234660	0.0162371
XLOC_028216	LOC104969470	TSS31438,TSS31439	8:99287137-99412920	9.60733	11.7947	12.8959	26.2037	31.5034	45.1503	0.0162471
XLOC_014065	CDH9	TSS15721	20:49235058-49373404	0	0	0.204452	2.06974	1.35816	3.18168	0.0162525
XLOC_004861	SAMD10	TSS5410	13:54376385-54380012	1.3362	0	0	2.5381	1.9986	2.70114	0.0163054
XLOC_002697	FBXO41	TSS2980	11:11726296-11754091	1.25154	0.856012	1.33854	1.66414	1.87202	1.85539	0.0163467
XLOC_001926	KCNK13	TSS2151	10:104359616-104466179	13.3325	10.9036	10.7286	4.40435	3.03463	7.81212	0.0163768
XLOC_003112	NEK6	TSS3435	11:98412512-98498735	5.94508	5.08297	4.39227	0.705788	2.77882	2.50375	0.0164133
XLOC_020850	HDGF	TSS23297	3:15268814-15277925	5.05401	8.64224	7.39676	2.88001	2.26783	3.06501	0.0164185
XLOC_025099	CACNA2D4	TSS28008	5:114552288-114619835	14.7693	11.617	11.1612	2.80504	6.18513	7.36419	0.0164275
XLOC_011215	SLC35G6	TSS12590	19:27386729-27388331	1.22139	1.04427	1.03128	35.9602	15.0717	24.279	0.0165194
XLOC_026365	CERS4	TSS29394	7:15361868-15397162	25.1997	25.6493	22.2906	17.665	12.1153	17.789	0.0165325
XLOC_029747	TAZ	TSS33159	X:23934606-23942963	1.31013	1.18072	0.737453	2.48865	2.44957	1.76576	0.0165375
XLOC_015743	LOC104976682	TSS17596	22:31485364-31856756	6.42183	10.9811	7.22962	3.04948	2.40131	2.16356	0.0165558
XLOC_024384	LOC101903383	TSS27208,TSS27209	5:122718530-122801425	0.434161	0	0	2.57875	1.846	1.16428	0.016599
XLOC_022883	AGBL3	TSS25537	4:101756080-101849778	1.67089	0.952393	1.0973	0.264486	0.416532	0.375301	0.0166177
XLOC_022186	LOC104971692,NEXN	TSS24752,TSS24753	3:70782594-70839059	11.4244	7.96686	9.01924	2.65494	5.57493	4.3952	0.0166895
XLOC_018870	PI4K2A	TSS21097	26:20579720-20606427	0.974985	0.833601	0.411615	2.08347	2.36976	1.4782	0.0167096
XLOC_016948	NOL7	TSS18945	23:42594130-42598366	6.08278	6.24085	5.4784	3.46625	0.909818	3.27903	0.0167278
XLOC_006934	CREB3L1	TSS7728	15:76602031-76638074	5.47772	3.74671	3.7001	2.08097	2.04829	1.47643	0.0167604
XLOC_015273	TRAK1	TSS17070	22:14748907-14887203	1.42992	1.7148	1.5053	0	0.499983	0.900982	0.0168204
XLOC_004503	LOC100140518	TSS4996	12:72929731-72962413	1.0576	1.44678	1.54784	0.80356	0.632754	0.42759	0.0168538
XLOC_003132	ZBTB34	TSS3457,TSS3458,TSS3459	11:100944359-100970649	0.721328	1.36859	1.42666	0.12668	0.381293	0.179771	0.0168805
XLOC_021457	SLC6A9	TSS23958,TSS23959	3:107946324-107981969	1.97539	1.38401	1.9749	1.02493	1.00884	0.956697	0.0169101
XLOC_024865	NT5DC3	TSS27736	5:72131756-72192982	3.08235	2.87495	2.83918	1.33065	2.30518	1.51054	0.0169667
XLOC_015229	EPM2AIP1	TSS17021	22:10601808-10609611	0.337754	0.385034	0.380244	0.534632	0.757781	0.606907	0.0170128
XLOC_010553	LOC509804	TSS11832	18:47042943-47060440	10.2031	6.85423	8.82016	3.46085	5.17788	4.35841	0.0170167
XLOC_029838	MIR361	TSS33263	X:42463877-42683705	731986	623264	549805	1099300	1681140	1263030	0.0170277
XLOC_019138	LOC104976063	TSS21403	27:16025430-16110712	5.03249	2.45869	4.04684	11.5208	7.28262	9.68876	0.0171064
XLOC_010304	RNF166	TSS11546	18:12824819-12896701	1.7355	1.56949	1.30256	0.613111	1.06828	0.749417	0.0171084
XLOC_001661	PRTG	TSS1853	10:55161164-55346977	1.15004	0.983272	0.882792	0.546122	0.716729	0.660547	0.0171159
XLOC_026999	KCNN1	TSS30092,TSS30093	7:5138913-5177418	5.64853	3.71461	5.84626	0.824632	2.59909	1.74994	0.0171183
XLOC_009167	SETD1B	TSS10202	17:55997563-56019280	2.19688	2.6833	1.76661	1.19227	1.17355	1.16312	0.0172058
XLOC_009293	RHBDD3	TSS10356	17:71780000-71782537	1.97436	1.12537	1.85228	0.625046	0.492185	0	0.0172578
XLOC_004403	MRPL57	TSS4888	12:35732483-35733568	6.59619	3.75977	6.18833	2.08823	1.64435	0	0.0172579
XLOC_021196	LOC100297337	TSS23674	3:53120576-53123936	6.541	3.72831	6.13655	2.07076	1.63059	0	0.017258
XLOC_025734	SEC24B	TSS28701	6:17173070-17254573	0.936548	0.320287	0.632617	1.60107	2.66158	1.89325	0.017259
XLOC_005415	MIR103-2	TSS6038	13:51659563-51692964	1539420	1188300	1345710	2238380	3529770	3556970	0.0172716
XLOC_011226	SENP3	TSS12601	19:27622212-27630155	3.0607	2.24302	2.21512	0.415268	1.30799	1.17852	0.0173106
XLOC_007652	LOC104974336	TSS8499	15:81003134-81006714	2.14213	0	0	10.1724	4.80607	7.21723	0.0173462
XLOC_001851	LOC512541	TSS2071	10:87160475-87164121	1.67877	1.91377	0.944981	0.531467	0	0	0.0173619
XLOC_011699	LOC789732	TSS13114	19:58040923-58046615	0	0	1.50006	2.53095	4.65025	3.59138	0.0173673
XLOC_029875	SLC7A3	TSS33308	X:49614482-49619952	1.24194	0.707896	0.699089	0	0	0.278954	0.0174255
XLOC_002464	LOC100297513	TSS2719,TSS2720,TSS2721,TSS2722,TSS2723	10:78366441-78405021	0.275743	0.822372	0.81211	1.90792	1.50524	1.3565	0.0175363
XLOC_012908	CPS1	TSS14435	2:102651693-102791426	0.787778	0.538833	0.709505	0.299275	0.35349	0.424666	0.0175668
XLOC_028684	MIR7-2	TSS31959	8:81479544-81490786	30196	20792.4	23043.4	60051.5	114428	86031.5	0.017606
XLOC_014511	ZFAND6	TSS16212	21:25905952-25960305	5.38047	5.25741	7.35534	2.19003	2.87418	3.62555	0.0176144
XLOC_018552	LOC100849063	TSS20738	26:18766875-18787201	2.41895	1.69214	1.42311	0.83541	0.493376	0.370446	0.0176427
XLOC_000052	ADAMTS1	TSS52	1:8900271-8908969	2.31985	2.16375	2.37426	1.00148	1.73493	0.852651	0.0176477
XLOC_016459	LOC104969882	TSS18406	23:48019610-48028368	0.331818	0.378267	0.186781	0	0.0827182	0.0745302	0.0176999
XLOC_002974	PRR30	TSS3281	11:74539483-74543316	0.784163	0.893933	0.441406	0	0.195482	0.176132	0.0177
XLOC_004021	LOC101904963	TSS4452	12:24389221-24399615	2.29561	2.61696	1.2922	0	0.572267	0.51562	0.0177001
XLOC_008655	PGRMC2	TSS9629	17:31182373-31200839	3.66326	2.68461	2.35663	0.994046	1.5655	0.705267	0.0177775
XLOC_018111	PPL	TSS20259	25:4552901-4601291	0.991471	1.21099	1.03647	2.42137	1.80075	1.71794	0.0177872
XLOC_030347	MIR98	TSS33846	X:58799379-58956666	11927.4	9151.84	13944.3	25270	47573.6	40597.6	0.0177996
XLOC_030302	MIR362	TSS33791	X:54773815-54957326	138479	51694.7	161938	281562	420087	295049	0.0178638
XLOC_005675	ZMYND8	TSS6332	13:76562254-76686268	1.55011	1.7671	1.35731	0.817893	1.03046	0.464231	0.0179173
XLOC_017566	RAB26	TSS19671	25:2196371-2202455	8.99461	5.76771	9.8097	3.20346	2.94295	3.78805	0.0179179
XLOC_005035	LBP	TSS5610	13:67785939-67818301	1.06223	1.81639	1.19586	0.504425	0	0.357885	0.0179465
XLOC_003835	UCK1	TSS4244	11:105190376-105195784	1.5225	1.73562	1.71403	0	0.37954	1.02591	0.0179606
XLOC_013856	LCP2	TSS15486	20:969897-1016923	0.780401	0.667234	0.658932	0.37059	0.291817	0.525862	0.0180231
XLOC_015881	LOC101909311	TSS17750	22:53155539-53323949	1.65715	1.57427	1.03646	0.699497	0.688513	0.496288	0.0180338
XLOC_021153	SORT1	TSS23624,TSS23625	3:36513665-36581041	1.26839	1.08064	0.995938	0.239979	0.74508	0.340578	0.0180474
XLOC_010691	TRNAA-AGC	TSS11995	18:53432053-53432125	47693.4	37070.2	52472.9	27452.4	24859.6	29702.8	0.0180636
XLOC_001063	TSC22D2	TSS1172	1:119453392-119591573	7.90172	8.31492	6.6148	1.73183	4.09113	4.77836	0.018087
XLOC_008781	NOS1	TSS9771	17:60615589-60805608	1.68604	1.15324	1.32871	2.40196	2.26968	1.9314	0.0181392
XLOC_005685	ZNFX1	TSS6344	13:78211156-78235036	0.775351	0.662916	0.436446	0.122731	0.289928	0.174153	0.0181661
XLOC_017509	ITFG3	TSS19602	25:746241-754528	1.16529	0	1.09324	10.3294	4.35739	8.3756	0.018194
XLOC_003794	NAIF1	TSS4196	11:102084623-102089502	1.87391	2.13623	1.75805	0.593246	1.16786	1.26271	0.0181956
XLOC_024104	LOC100848974	TSS26889	5:89808310-89810783	1.57299	1.34489	0.664079	0	0	0.264984	0.0182529
XLOC_016339	TRNAA-AGC	TSS18263	23:30431057-30431130	203267	180315	235867	138364	125556	150992	0.0183092
XLOC_004705	LOC101903714	TSS5242,TSS5243	13:33441254-33489009	0	0	0.978711	2.12488	1.67321	1.50759	0.0183262
XLOC_026745	LOC100847454	TSS29810,TSS29811	7:52687496-53108350	12.2495	6.28549	11.0064	0	2.39416	3.29885	0.0183393
XLOC_022788	PURB	TSS25436	4:78930828-78933952	2.63493	2.00252	2.6368	1.11222	1.31371	0.197278	0.0183805
XLOC_025300	LOC539947	TSS28224	6:22186153-22210836	0.6791	0.580622	0.382266	0.161243	0.253937	0.1144	0.0183821
XLOC_027994	TLE4	TSS31192	8:57789635-57942678	1.2645	2.16227	1.95742	0.900714	0.472838	0.426033	0.0183879
XLOC_027622	HAND1	TSS30782	7:66509794-66513111	1.64017	0.934882	1.53875	6.23095	3.27099	4.78921	0.0183919
XLOC_009208	LOC104974654	TSS10251,TSS10252	17:59988709-59999432	8.46662	16.8907	11.9147	4.02056	2.11062	1.9017	0.0184175
XLOC_030108	MMGT1	TSS33567	X:9713420-9722588	3.5537	4.05116	2.00038	6.75021	5.31537	7.18382	0.0184322
XLOC_009967	LIN7B	TSS11135	18:55403628-55407251	1.98691	1.69879	1.67765	16.04	8.17267	9.37196	0.0184458
XLOC_025132	CBX6	TSS28042	5:116953470-116961373	1.98884	2.91503	1.75925	0.539683	0.849933	0.957251	0.0184792
XLOC_008054	PTPN14	TSS8950	16:66819276-66936114	0.23498	0	0.529082	0.892684	0.878666	0.79169	0.0185041
XLOC_027604	ANXA6	TSS30763	7:62928416-62977824	2.62605	3.20749	1.47821	0.356297	0.561123	0.505579	0.0185235
XLOC_019060	ECHS1	TSS21309	26:51765275-51774464	1.33576	1.14206	1.12785	1.90294	1.49844	1.80016	0.018524
XLOC_006875	LOC101907545	TSS7662	15:64040177-64041656	0	0	0	4.49659	1.77039	4.78544	0.0185284
XLOC_027502	MZB1	TSS30648	7:49932965-49935047	1.40186	2.39714	2.36732	0	0	0.944621	0.0185415
XLOC_023701	SMUG1	TSS26452	5:28655551-28660429	0.991156	1.69485	1.67377	0	0	0.667875	0.0185415
XLOC_030268	CXCR3	TSS33754	X:48786233-48787333	0.951491	1.62703	1.60678	0	0	0.641148	0.0185416
XLOC_029554	TMEM242	TSS32938	9:98030719-98102097	0.630024	1.07733	1.06392	0	0	0.424532	0.0185416
XLOC_011372	HOXB9	TSS12756	19:38763541-38767493	0.76726	1.312	1.29567	0	0	0.517007	0.0185416
XLOC_014480	PRC1	TSS16181	21:21507786-21530866	0.308048	0	0.346801	0.877699	0.691133	0.62272	0.0185423
XLOC_016120	LOC104969717	TSS18029	23:19378853-19451219	0.720743	0	1.21712	2.73808	2.15607	1.94265	0.0185441
XLOC_021020	TRNAV-CAC	TSS23479	3:22690377-22690450	499495	446043	400271	208205	285354	329098	0.0185877
XLOC_026436	LOC528952	TSS29473	7:18935526-18949246	1.28274	1.09672	1.17294	0.406083	0.639537	0.864351	0.0185953
XLOC_001425	CDH24	TSS1583	10:21982305-21992977	2.12947	1.3655	1.49835	0.758418	0.796276	0.717455	0.0185984
XLOC_004121	NDFIP2	TSS4564	12:54777429-54847938	0.282713	0.483432	0	0.805513	1.48001	1.33351	0.0186021
XLOC_016615	C23H6orf132	TSS18589	23:16335496-16369501	5.85857	4.17417	4.67187	1.08192	2.55582	2.74146	0.0186304
XLOC_012391	TBCD	TSS13867	19:50727245-50974869	4.92554	4.26083	5.2279	3.22708	2.87994	3.80215	0.0186508
XLOC_025641	FGFRL1	TSS28594	6:118139802-118151990	2.606	3.89918	3.6673	1.85628	1.94894	1.75602	0.0187147
XLOC_019940	RASSF4	TSS22320	28:44665654-44696370	2.8996	3.3055	2.72031	7.34366	5.05984	5.21027	0.0187278
XLOC_004309	RCBTB1	TSS4785	12:18410761-18467686	2.73016	3.33465	1.9759	0.370421	0	1.31405	0.0187645
XLOC_003887	VAV2	TSS4306	11:108333611-108522664	1.79796	3.07447	3.13743	7.00117	4.97513	8.35955	0.0187913
XLOC_030337	RBM10	TSS33836	X:56715859-56725679	0.370924	1.26854	0.835173	5.9888	2.774	4.99883	0.0188017
XLOC_003497	SULT1C2	TSS3873	11:46587379-46603326	1.2672	3.2505	4.28011	22.5678	20.1401	40.5629	0.0188077
XLOC_021724	ATP1A4	TSS24252	3:10161779-10261838	0	0	0.333141	0.959427	0.519767	0.797572	0.0188306
XLOC_015803	GNL3	TSS17668	22:49069226-49075945	1.81656	1.50689	2.23224	0	0.6792	0.917997	0.0188962
XLOC_000960	ACTL6A	TSS1060	1:89233650-89265056	1.07965	0.92309	0.607737	0	0.403716	0	0.0190179
XLOC_024355	LOC104976976	TSS27175	5:119760087-119767012	0.67196	0.574517	0.378247	0	0.251267	0	0.019018
XLOC_001411	LOC508238	TSS1567	10:21354319-21354852	5.14739	4.40095	2.89747	0	1.92477	0	0.019018
XLOC_001456	METTL3	TSS1614	10:24968853-24983683	0.945484	0.808377	0.532213	0	0.353546	0	0.019018
XLOC_007929	MIR551A	TSS8803	16:46740276-46841861	624.522	533.959	351.544	0	233.529	0	0.0190181
XLOC_011965	TEKT1	TSS13398	19:24977809-24993563	1.43304	1.22523	0.806658	0	0.535859	0	0.0190181
XLOC_001890	LOC104973255	TSS2113	10:90491555-90495686	0.4611	0.394235	0.259553	0	0.17242	0	0.0190182
XLOC_020562	CPSF7	TSS22992,TSS22993	29:41361044-41383873	8.74889	11.9078	6.1086	1.91752	3.08598	2.21073	0.0190185
XLOC_003818	SH3GLB2	TSS4227	11:102987198-103004245	4.70404	5.63065	3.70707	1.78705	2.11079	2.85277	0.0190223
XLOC_012553	PTPN18	TSS14051	2:1299827-1319058	2.22747	3.80892	2.29872	0.705176	0.277641	1.00063	0.0190578
XLOC_024718	PIP4K2C	TSS27587	5:60048463-60060380	1.32983	1.13698	0.9357	0.631496	0.745896	0.672062	0.0190618
XLOC_030316	PQBP1	TSS33813	X:55588254-55593996	2.14417	1.22216	1.60928	0.678804	0	0.481606	0.0191292
XLOC_024014	ASCL1	TSS26792	5:71363874-71366303	0.453938	0.776223	0	1.7245	1.35794	1.22352	0.0192359
XLOC_013806	LOC101906756	TSS15424,TSS15425	2:137025422-137030679	9.15547	5.65341	8.73252	2.41538	4.18431	3.08452	0.0192386
XLOC_022239	INADL	TSS24810	3:89000233-89377298	0.48054	0.547807	0.811488	1.21704	0.958341	1.29522	0.0192536
XLOC_016298	TRNAV-AAC	TSS18222	23:30098006-30098079	605638	516034	452599	266187	299881	378182	0.0192783
XLOC_025009	LOC100849002	TSS27902	5:105292499-105296283	1.91079	1.22528	1.88228	0.680536	0.893132	0.804724	0.0192829
XLOC_028293	ADI1	TSS31523	8:116396379-116402775	0	1.61446	1.06292	7.17355	12.0035	5.72577	0.019313
XLOC_011670	SRP68	TSS13083	19:56885934-56910671	1.50126	1.28356	1.47886	0.356453	0.561369	1.0116	0.0193224
XLOC_003573	LOC104973417	TSS3955	11:65021877-65024676	3.94094	2.2463	8.13398	31.1907	29.4728	15.0481	0.0193874
XLOC_022790	H2AFV	TSS25438	4:78954251-78966047	0	0	1.8618	3.14128	4.94712	3.34307	0.019408
XLOC_007184	BUD13	TSS7997	15:25721385-25746033	1.23537	1.4083	1.15898	0.782188	0.307962	0	0.0194226
XLOC_003174	FAM73B	TSS3502	11:103008077-103032924	2.03819	2.17829	1.86436	0.967881	1.33376	0.343352	0.0194514
XLOC_028352	SCARA3	TSS31587	8:11187922-11222836	3.5273	4.63969	2.29098	0.773084	0.811674	1.09699	0.0194583
XLOC_004531	EFNB2	TSS5027	12:80037334-80089312	2.65489	2.2699	1.81468	0.900524	1.41821	0.638914	0.0194866
XLOC_030303	MIR502B	TSS33792	X:54773815-54957326	3779.16	807.785	2659.12	9870.56	16604.5	9231.18	0.0195073
XLOC_005261	SKIDA1	TSS5864	13:22168048-22182878	32.8229	49.5233	26.5185	6.60141	10.1076	12.2295	0.0195125
XLOC_017200	DCC	TSS19242	24:53410347-54555318	1.21527	0.831233	1.64178	4.38594	4.54428	7.86136	0.0195151
XLOC_021105	RSBN1	TSS23567	3:31851635-31896967	4.07092	4.97227	4.58305	3.314	1.52225	2.15532	0.0195306
XLOC_002312	LOC104973151	TSS2550,TSS2551	10:47075889-47134984	3.56721	4.7781	2.29481	0.618783	1.14329	0.343325	0.0195822
XLOC_011356	FAM117A	TSS12739	19:37751885-37794268	0.796746	1.36242	1.12122	0	0	0.536875	0.0196274
XLOC_000530	NPHP3	TSS579	1:139218064-139273017	0.213685	0.365397	0.601419	0.811785	0.799038	0.863932	0.019664
XLOC_024929	ALG10	TSS27807	5:81353463-81359702	0	0	0	0.525892	0.414107	0.186558	0.0197538
XLOC_001451	LOC522609	TSS1609	10:24793212-24794178	0	0	0	2.12369	1.67227	0.75337	0.0197538
XLOC_001910	TSHR	TSS2133	10:94838517-94907290	0	0	0	0.836949	0.659045	0.296904	0.0197538
XLOC_006486	HSPB2	TSS7237	15:20389506-20390726	2.78094	2.37767	3.91349	1.32059	0	0.936948	0.0197924
XLOC_009914	MIR769	TSS11072	18:53226592-53226711	1376.24	1307.41	1807.6	2759.37	3659.51	2472.95	0.0197948
XLOC_025283	LEF1	TSS28206	6:18428430-18544521	4.3502	2.23162	2.93848	0.826314	0.976007	0.586263	0.0198543
XLOC_027023	SIN3B	TSS30118	7:6662195-6705630	1.42609	2.13375	1.30446	0.677208	0.666574	0.600592	0.0199753
XLOC_014122	IRX4	TSS15781	20:74645649-74649682	17.9481	9.97453	16.1648	3.40922	6.3758	5.44233	0.0200637
XLOC_013197	SPATA21	TSS14754	2:141582126-141624614	1.86035	1.88481	2.48183	1.04684	1.37389	0.742721	0.0201004
XLOC_029357	SMPD2	TSS32716	9:43014451-43017741	1.15544	0.987887	1.95119	2.74343	3.02439	2.33573	0.0202717
XLOC_023248	MDFIC	TSS25940	4:55267754-55366021	0.494534	0.422821	0.835121	1.1742	1.29445	0.999703	0.020272
XLOC_002066	LTB4R	TSS2297	10:21022365-21024392	9.89869	8.46326	7.16397	5.37212	5.28776	3.33504	0.0204409
XLOC_022029	KCNC4	TSS24587	3:35663583-35685740	2.12797	2.07933	2.90907	1.44361	1.3641	1.22907	0.0204957
XLOC_001866	ISCA2	TSS2087	10:87910414-87912164	0	0	1.32079	3.34272	3.50958	6.32435	0.0204993
XLOC_014556	C21H15orf27	TSS16260	21:31370108-31628157	3.06982	4.59316	2.14625	0	0.860929	0.517139	0.0205205
XLOC_018897	POLL	TSS21124	26:22772732-22781117	16.2526	13.8958	11.8932	6.94612	3.64642	9.03506	0.0205893
XLOC_019340	LOC101902646	TSS21637	27:6620021-6670635	1.18175	2.08929	1.42052	0	0.562679	0.506981	0.0206276
XLOC_017944	BAIAP2L1	TSS20078	25:39435244-39516269	1.35237	0	1.218	3.33944	2.22505	3.09833	0.0206519
XLOC_009355	LOC104976537	TSS10432	17:75082177-75098598	1.7998	0	1.01311	3.4187	6.73004	7.27662	0.0206601
XLOC_025212	LOC101909655	TSS28128	5:125130705-125136412	2.55666	4.37183	2.15872	0	0	0.861384	0.0206644
XLOC_019662	SAMD8	TSS22000	28:30144735-30193122	0.622793	0.532468	0.350531	2.36625	1.28097	1.57388	0.020673
XLOC_005498	RAB22A	TSS6131	13:58592517-58640540	6.22618	6.65413	4.16186	2.21748	3.20123	1.57328	0.0206819
XLOC_002443	TRNAQ-UUG	TSS2696	10:74045255-74068664	20233.5	28420.5	21558.7	15098.8	12970.2	12660.2	0.0206886
XLOC_015852	KLHDC8B	TSS17721	22:51604987-51609723	0.997259	5.11587	1.12272	146.333	71.971	69.5507	0.0207174
XLOC_019637	CDH23	TSS21974	28:26843329-27236241	2.02108	1.84423	1.83161	0.307121	1.20919	1.03502	0.020735
XLOC_005316	SVIL	TSS5924	13:34433756-34554416	0.706381	0.483158	0.636196	1.47594	0.950898	1.23756	0.020764
XLOC_029934	SMC1A	TSS33373	X:59372937-59407393	0.733327	0.417991	0	1.39295	1.8281	1.153	0.0207755
XLOC_029482	IL20RA	TSS32864	9:77686619-77719695	0.517314	0	0.582393	0.982631	1.16064	1.39434	0.0207794
XLOC_009318	MORC2	TSS10387	17:73049470-73070228	0.994238	1.27509	1.11931	0.472135	0.557666	0.83744	0.0208028
XLOC_008022	KIAA1614	TSS8915	16:59506494-59543206	1.08111	0.739471	0.730271	1.8482	1.29364	1.60268	0.0208446
XLOC_016327	TRNAV-UAC	TSS18251	23:30345022-30345095	631306	759222	566628	227972	388081	423994	0.0208659
XLOC_002079	NRL	TSS2310,TSS2311	10:21326087-21331521	1.01371	0.866693	1.71199	0	0.379019	0	0.0208921
XLOC_021695	TRNAN-GUU	TSS24222	3:8709270-8709344	59969.1	71782.1	53260.5	106317	127570	88900.5	0.020894
XLOC_020312	IGHMBP2	TSS22722	29:47892862-47917497	6.74041	4.76935	6.67253	3.53195	3.30266	3.91545	0.0209069
XLOC_024524	HOXC6	TSS27367,TSS27368	5:28802424-28810627	2.06272	1.17574	1.93443	0.435346	0.856498	0.463795	0.0209381
XLOC_007500	LOC101906866	TSS8337	15:55151754-55159002	0	0.854137	0.56234	1.8976	1.49424	1.34633	0.0209919
XLOC_023154	PRPS1L1	TSS25834	4:27415215-27416339	0	0	0.521677	3.52076	1.38619	3.12243	0.0209966
XLOC_015202	STT3B	TSS16994	22:6004711-6115391	8.35347	5.71369	8.81658	1.98341	4.2169	3.65876	0.0210184
XLOC_019549	TRNAC-GCA	TSS21877	28:4111016-4153148	14452.5	12356.7	8135.34	2058.93	4323.41	5356.24	0.0210556
XLOC_021022	TRNAV-CAC	TSS23481	3:22696266-22696339	664606	584838	471734	274093	341387	387531	0.021074
XLOC_020247	LOC104976281	TSS22654	29:45296214-45301506	0.352194	0	0.594751	1.50522	0.921876	1.1866	0.0211461
XLOC_016989	C23H6orf201	TSS18993,TSS18994	23:50007603-50032227	0	0	4.02052	6.22405	5.98587	6.99887	0.0211477
XLOC_010758	TEAD2	TSS12070	18:55729757-55749012	2.28789	1.5649	1.54543	0.434582	1.02662	0.616664	0.0211595
XLOC_010927	LOC508098	TSS12272	18:63989533-63998427	1.1684	3.99586	0.657691	6.65806	5.24281	6.29845	0.0212346
XLOC_012343	SPATA32	TSS13812,TSS13813,TSS13814,TSS13815	19:45910505-45955248	0.353507	0	3.66956	6.81998	5.23087	8.46776	0.0213058
XLOC_010883	ZNF865	TSS12221	18:62180391-62190313	6.2855	9.0945	8.16487	11.0208	10.667	12.0546	0.0213121
XLOC_004660	PTF1A	TSS5186	13:23661723-23664785	5.2439	6.40496	4.63854	3.5574	1.12049	1.51437	0.0213216
XLOC_017036	CD226	TSS19048,TSS19049,TSS19050	24:7081799-7192117	0.769135	0.768546	1.01209	0.426778	0.575205	0.302709	0.0213651
XLOC_020248	SCYL1	TSS22655	29:45372113-45402415	0.352588	0.602917	0.595416	2.53783	1.30499	1.7678	0.0214113
XLOC_017514	DECR2	TSS19607	25:845805-853717	2.4616	1.68371	1.66276	0.467577	1.10456	0.331742	0.0214179
XLOC_028264	BSPRY	TSS31490	8:107772102-107848395	1.6033	2.7416	2.10583	0	0	1.08036	0.0214253
XLOC_011209	NLGN2	TSS12584	19:27324766-27336290	2.94839	4.03334	2.5448	1.12009	1.764	1.32449	0.0214399
XLOC_008846	SART3	TSS9842	17:67544027-67560899	0.33598	0	0.378247	0.957284	0.753801	1.35837	0.0214678
XLOC_026167	HAPLN4	TSS29161	7:3955610-3964883	0.438522	0.749862	0.987377	1.52711	1.31182	1.28046	0.0215024
XLOC_004881	LOC104973830	TSS5434,TSS5435	13:55287055-55294660	0	0.92601	1.44174	6.269	2.96447	6.48925	0.0215354
XLOC_022766	ZNF804B	TSS25403	4:74756877-75386913	0.667555	0.380501	0.751534	0.211335	0.166413	0	0.0215407
XLOC_007264	PDE3B	TSS8083	15:36570779-36741532	1.27881	1.3667	1.3497	0.303634	0.956373	0.646278	0.021643
XLOC_008196	USH2A	TSS9117	16:17796140-18759420	0.421471	0.450441	0.480845	0.700506	0.906208	1.13601	0.0217761
XLOC_004283	TSC22D1	TSS4757	12:13745172-13846221	1.0697	0.914357	1.20405	0.760519	0.399812	0.360218	0.0218194
XLOC_023002	TRNAC-GCA	TSS25660	4:116056142-116056214	75153.2	114918	78506	35688.1	32425.6	49667	0.0218529
XLOC_019671	LOC104969724	TSS22013,TSS22014	28:33133808-33595094	0	0	0	1.06224	0.524855	0.472897	0.0218681
XLOC_010517	LOC100847573	TSS11786	18:45475171-45484247	2.39807	1.64024	1.91083	0.910989	1.30674	0.908486	0.0218845
XLOC_012358	LOC789694	TSS13830	19:47419580-47422907	0	0	0.1541	2.60002	1.43315	1.10682	0.0218967
XLOC_010387	TRNAL-CAG	TSS11646	18:24834746-24840956	105263	117389	93029.3	45398.2	46777	79496.2	0.0219052
XLOC_019762	RBM34	TSS22125	28:6383945-6403234	1.47757	1.2633	2.91103	0	0	0	0.0219196
XLOC_022517	AKAP9	TSS25116	4:9304123-9453455	0	0.120785	0.159043	0.4696	0.264129	0.380774	0.0219307
XLOC_004933	ANGPT4	TSS5494	13:60844016-60887797	1.00243	0	1.31663	4.76026	3.49851	2.47673	0.0219483
XLOC_021017	TRNAV-UAC	TSS23476	3:22493519-22493592	483539	387915	407691	248397	279647	333305	0.0219708
XLOC_007869	DHRS3	TSS8734	16:37825241-37875020	6.01509	0.857138	1.41079	11.4256	11.621	19.5904	0.0219996
XLOC_022744	HOXA9	TSS25381	4:71115353-71118494	2.30143	3.14831	4.14552	0.874305	0.688461	1.55078	0.022
XLOC_019390	CCDC110	TSS21698	27:16858356-16870778	0	0	0	1.32853	0.784599	2.1208	0.0220048
XLOC_030024	PIR	TSS33477	X:80101758-80198013	2.24739	2.56199	2.9518	1.42296	1.12049	0	0.0220456
XLOC_003055	HPCAL1	TSS3376	11:89820992-89938037	4.34878	3.71815	3.36591	2.58139	2.43922	1.46518	0.022046
XLOC_014058	ZFR	TSS15711,TSS15712,TSS15713	20:43552692-43640536	0.325872	0	0.36687	0.618468	0.731129	0.658757	0.0220668
XLOC_027282	JSRP1	TSS30407	7:20138431-20142319	12.974	19.412	12.7803	0.77012	7.88348	3.82476	0.022092
XLOC_005770	LOC787628	TSS6438	14:1255672-1263153	2.10327	1.19885	1.97322	0.887809	0.524321	0.47242	0.0220948
XLOC_010924	LOC101905990	TSS12269	18:63690755-63706428	3.6653	2.08919	2.75093	17.4055	24.6703	40.3402	0.0221143
XLOC_012504	LOC614141	TSS14001	19:58193510-58202104	4.26697	3.64821	1.60125	0	0.531852	0	0.0221383
XLOC_001148	UBA5	TSS1271	1:139276207-139308788	1.08258	0.462796	0.914076	3.5986	5.86975	2.91792	0.0221461
XLOC_030020	AP1S2	TSS33473	X:79864853-79891737	4.17129	2.6748	4.10903	0.495206	0.779888	2.10807	0.0223424
XLOC_011060	RFFL	TSS12418,TSS12419,TSS12420,TSS12421	19:14417761-14495134	4.80622	5.75686	4.32854	2.28317	3.41591	3.24168	0.0223538
XLOC_018103	UBALD1	TSS20251	25:4349846-4354539	3.09121	3.96442	3.04508	0	1.73385	1.56222	0.0224549
XLOC_029035	MAP3K7	TSS32343	9:62781536-62846799	0.823918	0.939253	1.23676	0.260837	0.616178	0.370123	0.022519
XLOC_005769	LOC787647	TSS6437	14:1216713-1223516	0.65474	1.11959	0.921384	0	0.244828	0.441187	0.0225436
XLOC_028525	ARHGEF39	TSS31789	8:62287198-62290791	1.43544	2.45457	2.02003	0	0.536757	0.967251	0.0225436
XLOC_005476	LOC101910086	TSS6104	13:55590500-55597175	2.50937	0.715159	2.11879	4.3693	3.75333	5.63633	0.0225679
XLOC_010769	TSKS	TSS12081	18:56024192-56041208	1.03714	0	1.16761	2.46253	1.93909	2.13001	0.0226046
XLOC_009985	PRR12	TSS11156	18:55918827-55946088	5.99306	4.36084	4.66547	1.69545	2.4794	3.35096	0.0226265
XLOC_006478	LOC104974213	TSS7227	15:19879797-19899404	0.257534	0	0.289932	1.46755	0.770401	0.867677	0.0226446
XLOC_015168	LOC783220	TSS16954	21:67671042-67671822	2.95368	5.05072	2.49394	0	1.10448	0	0.022672
XLOC_024709	XRCC6BP1	TSS27578	5:59661191-59686996	0	0	0.490352	1.65467	3.90886	2.34795	0.0226741
XLOC_024382	MIR2443	TSS27206	5:122700785-122700858	693.743	2372.57	390.509	3953.27	5707.08	7946.96	0.0227355
XLOC_021933	TRNAV-CAC	TSS24481	3:22774459-22774532	31218.4	28470.8	19134.9	11200.9	9338.86	14959	0.0227861
XLOC_014115	LOC104969142	TSS15773	20:72271284-72287331	0	0	0.108893	0.183728	0.289348	0.39106	0.0228325
XLOC_004975	BPIFB4	TSS5545	13:63241738-63269454	0	0	0.239994	0.404925	0.637707	0.861873	0.0228326
XLOC_014702	ISG12(B)	TSS16426	21:58994255-59005524	0	0	0	8.82693	5.79221	3.13132	0.0228381
XLOC_020700	ORAOV1	TSS23139	29:48510997-48578397	31.5055	26.5795	22.945	12.5657	13.2622	19.476	0.0228763
XLOC_010663	TRAPPC6A	TSS11965	18:52517592-52528024	1.1195	1.91431	2.52066	3.1897	3.34892	3.77177	0.0229154
XLOC_011696	CD300LF	TSS13110,TSS13111	19:57901424-57970168	11.3661	7.77414	10.4287	6.47681	5.44003	5.51424	0.0229168
XLOC_005430	EBF4	TSS6055	13:52806579-52863411	3.55813	4.25902	2.60373	0.337931	1.8627	1.19879	0.0229536
XLOC_007558	LRRC4C	TSS8401,TSS8402,TSS8403,TSS8404	15:70275101-71270569	1.14798	1.41886	1.77388	0.880826	0.588244	0.717995	0.0229797
XLOC_015111	ITPK1	TSS16892	21:58005725-58168055	4.82496	7.33384	7.2426	2.03666	4.00935	2.16749	0.0230089
XLOC_016058	DAAM2	TSS17962,TSS17963	23:14185206-14321095	1.83729	2.0972	1.208	0.274947	0.687875	0.826388	0.0230267
XLOC_008329	PER3	TSS9265	16:42668048-42790212	3.55246	4.55597	4.49929	3.09277	2.87815	2.29403	0.0230284
XLOC_015472	USP4	TSS17297	22:51512768-51552215	0.899539	1.02546	0.506351	0.284777	0.224244	0	0.0230595
XLOC_025079	TULP3	TSS27986	5:113127031-113157517	43.1366	27.1256	29.9212	15.5945	17.0667	12.3769	0.0230725
XLOC_015692	IL17RC	TSS17539	22:17252828-17259919	2.27858	2.92224	1.92392	0	1.27805	0.767694	0.0231167
XLOC_028107	MIR2898	TSS31320	8:77373703-77373780	34334.4	29355.5	39320.1	23051.1	23906.6	24731.3	0.0231892
XLOC_010345	SALL1	TSS11597	18:18579602-18593715	1.14107	1.56096	2.44077	3.25117	3.24278	2.92179	0.023194
XLOC_020507	CDON	TSS22934	29:30725891-30789229	0.425988	0.364215	0.239789	0.606869	0.955744	0.717615	0.0232788
XLOC_021621	BOK	TSS24144	3:125530376-125543142	5.61005	3.59739	5.92106	2.66405	2.09778	2.36265	0.0232841
XLOC_027808	DDX58	TSS30982	8:11618894-11664198	0.464478	0.794245	0.653637	0.220567	0.347366	0.156491	0.0232852
XLOC_011568	RAB40B	TSS12962	19:51017124-51042196	1.11699	1.91003	1.57189	0.530427	0.835356	0.376333	0.0232855
XLOC_018678	TDRD1	TSS20879	26:35182571-35279380	1.59668	0.682569	1.57285	0.189554	0.149262	0.268974	0.02336
XLOC_012683	SCN7A	TSS14192	2:30777771-30858119	0	0.621182	0.136323	1.49506	0.996146	0.979135	0.0233768
XLOC_028604	PHYHIP	TSS31874	8:72403977-72416158	6.76863	3.85807	6.89441	2.44894	2.41048	1.30313	0.0233777
XLOC_020146	TMEM109	TSS22541	29:38797844-38806634	14.2531	8.12416	12.5695	3.60981	5.32969	5.4424	0.0234448
XLOC_021300	LOC104971707	TSS23788	3:82096888-82105610	0.682252	1.16663	1.15212	0	0.510231	0	0.0234802
XLOC_008420	SERPINC1	TSS9375	16:52439946-52450559	0.639438	1.09342	1.07982	0	0.478212	0	0.0234803
XLOC_010127	TNNT1	TSS11340	18:62556132-62565498	1.24668	2.13179	2.10527	0	0.932346	0	0.0234803
XLOC_026403	ZNRF4	TSS29435	7:17415377-17417371	0.530459	0.907072	0.895787	0	0.396711	0	0.0234803
XLOC_024824	HAL	TSS27694	5:64524195-64547525	0.259015	0.442909	0.437399	0	0.193708	0	0.0234804
XLOC_017837	LOC104975886	TSS19965	25:31622438-31636378	0.816285	1.39583	1.37846	0	0.61047	0	0.0234804
XLOC_012845	HIST2H3D	TSS14370	2:92190671-92191121	3.42963	5.86459	5.79163	0	2.5649	0	0.0234804
XLOC_003385	ATL2	TSS3751	11:21980708-22048283	0.282619	0.483272	0.47726	0	0.211361	0	0.0234805
XLOC_004139	MIR17	TSS4585	12:64462726-64462810	804513	567105	648006	1006370	1591720	1480520	0.0234851
XLOC_018025	LOC531296	TSS20165	25:1111826-1119371	0.819242	1.40088	0.922304	2.72324	4.90145	3.03619	0.0234985
XLOC_029182	SYNJ2	TSS32511,TSS32512,TSS32513,TSS32514	9:98704321-98790327	2.0508	2.34935	3.64074	0.369425	0.662185	1.19319	0.0235355
XLOC_005643	LOC101903403	TSS6296	13:74429704-74434414	1.51843	0.649119	1.06841	0.180265	0	0.255792	0.0236019
XLOC_026129	AFAP1	TSS29120	6:122231468-122380553	2.12023	2.61844	2.18804	9.95649	5.54974	6.19096	0.0236071
XLOC_000053	CYYR1	TSS53	1:9186471-9301517	2.21794	1.51705	2.99635	0.842588	0.663485	0.597809	0.023615
XLOC_020615	NRXN2	TSS23050	29:44444650-44545217	6.30566	4.90115	4.84018	3.81103	3.53683	3.47643	0.0236762
XLOC_020233	VPS51	TSS22639	29:44926558-44938683	2.59197	1.89952	1.87589	1.05502	1.3846	0.748526	0.0237021
XLOC_009113	LOC101906230	TSS10136	17:47390523-47400823	2.74643	2.68362	1.98767	0.745258	1.46711	0	0.0237355
XLOC_003425	SOCS5	TSS3794	11:30427136-30430244	0	0.503384	0.662828	1.9571	1.32094	1.19018	0.0237502
XLOC_011654	ST6GALNAC1	TSS13060,TSS13061,TSS13062	19:56351846-56379171	0.733703	0	0.64437	1.29904	1.92413	1.38259	0.0237798
XLOC_023084	FZD1	TSS25758	4:7546226-7550381	1.94797	1.48044	1.82752	0.822254	1.13308	0.291691	0.0238731
XLOC_030335	CDK16	TSS33834	X:56671472-56682878	3.85746	4.05918	4.67679	0.845446	1.33147	2.99918	0.0238785
XLOC_007592	SPI1	TSS8438	15:77540408-77557276	2.91219	1.99191	1.96713	1.10633	0.435584	1.1774	0.0239401
XLOC_030137	LOC101907431	TSS33602	X:20623106-20747737	5.61067	5.3838	4.25346	2.43271	2.23345	3.7761	0.0240303
XLOC_019905	MMRN2	TSS22278	28:41359015-41374855	3.20706	3.79661	1.80526	0.937195	0.922478	0.332466	0.024039
XLOC_026861	MSH3	TSS29932	7:82527233-82647566	0	0.586489	0.193064	1.30297	1.79552	0.924449	0.0240542
XLOC_003011	MIR2285AF-1	TSS3325	11:79151804-79887908	395.348	0	222.547	1126.44	591.333	1065.6	0.0241291
XLOC_003246	CLIC3	TSS3583	11:109109722-109114166	3.52507	2.26702	2.86784	0.98598	0.991491	1.82716	0.0242094
XLOC_025484	TRNAG-UCC	TSS28421	6:76358061-76358133	72262.7	113682	58167.7	24020.8	18914.9	23859.6	0.0242322
XLOC_018119	TMEM186	TSS20268	25:8548232-8550831	4.07726	8.13402	4.59018	0	0	1.8316	0.0242528
XLOC_003686	VSNL1	TSS4081	11:83038307-83158922	1.22401	2.09303	2.06699	0.581248	0	0.824781	0.024292
XLOC_023441	AKR1B1	TSS26152	4:101123731-101140445	0	1.26878	0.417664	2.11409	2.21962	3.49983	0.0243204
XLOC_010287	LOC101907738	TSS11528	18:11044389-11293072	3.52941	3.62113	5.96013	1.34081	1.05581	1.90259	0.0243541
XLOC_014389	TRIP13	TSS16069	20:75298476-75332111	1.16371	1.98991	2.16783	0.368407	0.842361	0.522763	0.0243603
XLOC_018009	RHBDF1	TSS20148	25:579400-597739	3.56157	2.21462	2.91609	1.23003	1.21071	1.74539	0.0244172
XLOC_010774	NUP62	TSS12086	18:56154872-56181482	5.00044	5.13038	6.19245	2.84948	3.49034	4.21531	0.0244285
XLOC_004808	LOC104973804	TSS5355	13:46033305-46263284	0.273586	0	0.154002	1.29918	1.02302	0.553055	0.024436
XLOC_014732	CCNK	TSS16457	21:64705661-64721394	4.9288	3.88991	6.40252	2.52059	2.5519	1.27738	0.0245472
XLOC_004714	LOC104973765	TSS5253,TSS5254	13:34782950-34784777	1.57751	0	0	23.9723	16.5171	8.50404	0.0245708
XLOC_009458	KIAA0182	TSS10555	18:10390992-10787981	3.46845	4.66556	4.16182	5.70771	5.14209	6.05854	0.0246349
XLOC_003233	FAM69B	TSS3570	11:107870481-107878493	4.79493	3.6441	6.59772	0	1.9922	1.795	0.0246415
XLOC_018817	SLC16A12	TSS21037,TSS21038,TSS21039,TSS21040	26:11594789-11706334	0.220505	0	0	0.418919	0.494817	0.294864	0.0246428
XLOC_003865	DNLZ	TSS4280	11:107545463-107547305	8.39858	11.4891	4.72757	1.5953	1.2562	1.13185	0.0246654
XLOC_015252	LOC104976676	TSS17045	22:12631415-12633385	0	0	3.28239	5.53814	4.36094	5.8939	0.0246757
XLOC_028042	FOXE1	TSS31245	8:65628649-65633447	3.1649	3.82017	2.20071	1.41451	1.25307	1.50538	0.024676
XLOC_021039	TXNIP	TSS23498	3:23063039-23067201	10.6045	12.0889	5.78838	1.83119	3.12422	3.03149	0.0246883
XLOC_025197	MIR3596	TSS28113	5:122701330-122701416	7322490	5724380	6.48638e+06	8.26034e+06	9714090	10870300	0.0247293
XLOC_009261	UBE3B	TSS10317	17:66740986-66782061	1.05139	1.49821	0.591829	2.6628	1.83469	2.71578	0.0247555
XLOC_026383	DENND1C	TSS29414	7:16542219-16551585	3.01973	6.45459	5.31191	1.43399	1.12917	1.5261	0.0247597
XLOC_005523	LOC104973848	TSS6163	13:60999380-61004106	25.644	20.3592	30.9322	8.69829	7.5343	16.6627	0.0247889
XLOC_024548	EIF4B	TSS27397	5:29838338-29868457	5.24652	7.34026	4.56415	1.35896	2.14019	3.2139	0.0248352
XLOC_008631	MAML3	TSS9603,TSS9604	17:18661029-19122615	0.825331	0.572729	1.02116	2.50268	1.60702	1.65508	0.0248702
XLOC_017398	LOC104975775	TSS19481	24:43213831-43219464	0	0	0	10.9642	4.31683	5.83428	0.0249034
XLOC_019289	LOC104976131	TSS21572	27:41199640-41207693	0	0	0	4.2308	1.66574	2.25129	0.024904
XLOC_021025	TRNAV-CAC	TSS23484	3:22710953-22711026	27749.7	23725.7	17572.9	5929.9	12970.6	11686.7	0.0249724
XLOC_022242	NFIA	TSS24813	3:89645401-90058007	1.50163	1.36559	2.24767	0.758469	0.597247	0.807191	0.0249756
XLOC_026254	LPHN1	TSS29268	7:9764948-9831267	2.40838	1.17665	2.80819	6.69864	3.98823	5.39699	0.0249789
XLOC_015091	TP53BP1	TSS16872	21:55606551-55674216	0.724192	0	0.163059	12.2428	15.4897	5.17265	0.0250061
XLOC_015685	TATDN2	TSS17532	22:17045284-17066570	0.732329	0.626119	0.725238	2.07846	1.40283	1.26409	0.0250124
XLOC_000921	CHRD	TSS1019	1:84348165-84357802	0	0	0.476473	2.41176	1.89911	0.950624	0.0250357
XLOC_003842	SETX	TSS4251	11:105905970-105995282	0.240914	0.274638	0.271221	0.305075	0.360341	0.324672	0.0250673
XLOC_013298	SP9	TSS14859	2:23117359-23119813	5.49745	7.05038	4.25496	0.652646	3.08351	1.85219	0.0250905
XLOC_030288	STARD8	TSS33774	X:50883211-50916419	1.40693	1.71844	1.13138	0.381779	0.901881	0.270869	0.0251091
XLOC_023685	MIR331	TSS26436	5:27791667-27801487	12915.7	16406.4	15163.6	24182.7	43604.2	39536.6	0.0251166
XLOC_021015	TRNAV-AAC	TSS23474	3:22467403-22467476	545976	499426	430731	245103	314927	379584	0.0251585
XLOC_017972	PAPOLB	TSS20106	25:40978181-41027991	0.20752	0.354855	0.584067	0	0	0	0.0251629
XLOC_007292	WEE1	TSS8113	15:41945607-41957759	0.362596	0.62003	1.02053	0	0	0	0.0251631
XLOC_011420	GSDMA	TSS12806	19:41239513-41251008	0.547072	0.93548	1.53974	0	0	0	0.0251631
XLOC_029483	IL22RA2	TSS32865	9:77771670-77791914	0.71948	1.23034	2.02508	0	0	0	0.025166
XLOC_028647	CHRNA2	TSS31921	8:78609722-78765111	1.77733	2.45281	1.93783	1.42993	0.643646	0.800548	0.0252283
XLOC_014351	OTULIN	TSS16028	20:61926842-61959813	1.32828	1.70349	1.30845	0.946142	0.496685	0.89504	0.025255
XLOC_021496	LOC104971833	TSS24001	3:111938578-111980681	0	0	0.422055	7.83314	4.4859	3.03139	0.0252742
XLOC_018907	LDB1	TSS21137	26:23338206-23342984	0.666989	1.14054	1.50179	7.90907	3.99387	4.49836	0.0252977
XLOC_022862	KLHDC10	TSS25516	4:96596455-96657027	2.76899	2.84094	2.8056	0.525965	2.07082	1.1195	0.0254037
XLOC_001343	SMAD6	TSS1485	10:13366510-13442986	30.3238	25.9264	36.4283	19.6681	14.1046	20.6824	0.0254943
XLOC_013745	HMGN2	TSS15356	2:132172694-132176261	1.699	2.90525	3.3473	0.806808	0.635311	1.14485	0.0255033
XLOC_011416	ERBB2	TSS12802	19:41019643-41044072	1.3829	1.35128	0.889642	0.562887	0.738731	0.532485	0.0255654
XLOC_005549	NOL4L	TSS6193	13:62558204-62648201	1.50935	1.44923	1.81612	1.07323	1.26765	1.04699	0.0255897
XLOC_020526	LOC104976800,ZBTB44	TSS22955,TSS22956	29:37909209-37967847	13.0528	7.82167	9.70082	39.0221	42.4475	77.2756	0.0256069
XLOC_019318	LOC100335608	TSS21613	27:1108599-1111433	3.00127	3.4214	2.8157	0.950145	2.24454	0.67412	0.0256396
XLOC_014743	MIR345	TSS16468	21:65307377-65307468	23184.6	21347.3	22085.6	130422	65621	77632.1	0.0256638
XLOC_027960	FAM189A2	TSS31152	8:47628586-47661322	0.4717	0.806595	0.79656	9.40787	3.88044	10.8068	0.0256644
XLOC_003028	RDH14	TSS3348	11:82253491-82258406	1.31929	2.25595	2.59919	0	0.493323	0.88898	0.0256798
XLOC_030271	LOC531038	TSS33757	X:49172715-49188548	18.7655	15.8695	22.2021	11.4584	13.5342	11.5691	0.0257015
XLOC_009538	TRNAA-AGC	TSS10639	18:22956311-22956384	13874.9	22539.4	26945.1	5271.02	7782.38	8881.9	0.0257038
XLOC_020764	TRNAV-CAC	TSS23205	3:8851143-8851216	656281	660760	468610	278705	318559	412307	0.0257235
XLOC_010114	TMEM238	TSS11322	18:62352010-62353475	3.34163	2.85705	3.29176	2.38026	1.87431	1.12585	0.0257304
XLOC_023581	LOC104972309	TSS26315	4:123348495-123387428	1.62669	1.59511	0.937729	0	0.726939	0	0.0257404
XLOC_022371	YBX1	TSS24955	3:109497686-109517269	7.70202	15.3653	10.1161	2.43831	3.84004	3.02744	0.0257455
XLOC_015156	LOC100296203	TSS16941	21:66371877-66462308	4.01621	2.3639	3.23774	1.8498	0.967604	0.803598	0.0257604
XLOC_012877	PARD3B	TSS14402	2:96840237-98104857	2.96699	3.08033	4.2946	2.01277	2.06041	1.71365	0.0257647
XLOC_017033	CBLN2	TSS19045	24:5266753-5273573	0.396711	1.35673	0.669927	7.91225	3.26354	8.28685	0.0257743
XLOC_029936	KDM5C	TSS33379	X:59553464-59584134	0.794801	0.815454	0.536873	0.452914	0.237761	0.321339	0.0257974
XLOC_015079	MIR2904-2	TSS16859	21:52016966-52017036	40044.5	88614.9	40220.4	205820	223728	398402	0.0258477
XLOC_015127	GSC	TSS16908	21:59863771-59865334	4.47687	5.10356	3.36004	2.83458	2.23206	2.01111	0.0260144
XLOC_024453	LOC509171	TSS27288	5:10859753-10875881	1.06763	0.730247	0.961549	0.405589	0.638752	0.431643	0.0260149
XLOC_024521	HOXC4	TSS27364	5:28777947-28780078	1.77509	2.02358	2.66454	1.12392	0.442509	1.19612	0.0260542
XLOC_016481	LOC104969934	TSS18431	23:50467477-50468611	0	0	3.70161	12.4909	9.83583	22.1555	0.0260816
XLOC_006509	LOC782610	TSS7269	15:23024525-23038116	0	0	1.89262	6.38659	5.02904	11.3281	0.0260818
XLOC_019638	CHST3	TSS21975	28:27366898-27369812	0.690507	0	0.777374	1.31161	2.58203	2.32644	0.026088
XLOC_015379	C22H3orf67	TSS17189	22:43068718-43340126	0.924385	1.0482	0.862632	0.58218	0.229209	0.61958	0.0261303
XLOC_007725	ATP2B4	TSS8573	16:434428-484478	0.508489	0.869504	1.57426	2.41467	1.9014	2.7411	0.02615
XLOC_023473	PARP12	TSS26186	4:106531258-106577414	10.243	7.43072	8.21188	17.0981	18.5706	12.1309	0.0261882
XLOC_008748	ZCCHC8	TSS9734	17:55457489-55479551	1.06872	0.456873	0.751981	0.253753	0	0	0.0261927
XLOC_029504	EPM2A	TSS32886	9:86161574-86286667	0.869682	0.495712	1.795	3.02857	2.16801	3.32079	0.0261995
XLOC_008383	LOC526769	TSS9328,TSS9329,TSS9330	16:48621347-48634259	1.95421	1.45585	1.09986	0.808578	0.318314	0.286799	0.0262522
XLOC_013569	PRRC2C	TSS15170	2:107498794-107645078	0.589379	0.335941	0.60823	0.0932931	0.0734625	0.264763	0.0262655
XLOC_026418	SH3GL1	TSS29452	7:18328961-18356251	4.7642	6.26667	3.71322	2.08835	1.64445	2.71639	0.0262717
XLOC_018149	LOC104975840	TSS20298	25:11827383-11829188	0	0	0	6.75222	3.98771	2.39532	0.0262947
XLOC_029643	SLC25A14	TSS33042	X:6885267-7003875	4.95988	4.24064	1.94049	0	0.927328	0.417767	0.0262953
XLOC_007553	LOC104974303	TSS8395,TSS8396	15:66081230-66410654	1.23232	2.71761	2.6838	0	0	0.83038	0.0263011
XLOC_021034	TRNAV-AAC	TSS23493	3:22835787-22835860	547363	545691	427607	263551	305069	390336	0.0263185
XLOC_017358	CABLES1	TSS19432	24:34060067-34179035	1.89737	2.59557	1.70885	0.360404	0.567591	1.27852	0.0263367
XLOC_004302	LOC506251	TSS4777	12:17409447-17410270	12.3735	7.05282	7.73897	3.91723	3.08457	1.85283	0.0263418
XLOC_018237	EIF3CL	TSS20394	25:27872357-27892528	0.950483	0	0.891713	1.50452	1.89555	2.1349	0.0263813
XLOC_004023	SPG20	TSS4454	12:24760436-24791170	20.8217	35.6046	18.0612	2.91766	3.57385	8.74024	0.0263993
XLOC_017130	MIR2285O-4	TSS19152	24:41492811-42158042	2847.82	973.939	1282.43	5950.33	4259.56	3837.92	0.0264069
XLOC_015822	TEX264	TSS17689	22:49976616-50006696	0	0	0.667519	2.25252	1.33029	1.19861	0.0264295
XLOC_018949	BBIP1	TSS21181,TSS21182	26:31789762-31834076	0	0	0.27873	0.470282	0.370348	0.443087	0.0264631
XLOC_007480	P4HA3	TSS8314	15:53145397-53186366	5.09339	3.62899	2.62815	1.61247	0.952291	1.14404	0.026487
XLOC_001920	ZC3H14	TSS2144	10:102908743-102942569	0.323636	0	0.31723	0.535242	0.632207	0.759498	0.0265558
XLOC_013052	BAI2	TSS14592	2:127278155-127308845	1.46671	1.56753	1.96083	2.96013	2.1938	2.59435	0.026597
XLOC_004316	MIR15A	TSS4793	12:18813210-18813293	222971	59776.1	191988	353540	652168	493709	0.0266561
XLOC_012536	PRKAR1A	TSS14033	19:63187609-63670174	8.30619	4.73446	5.06519	0.657396	2.18431	2.33208	0.0266804
XLOC_029851	MIR545	TSS33281	X:46951620-47034036	3543.11	378.665	2368.38	5468.25	8777.77	6117.93	0.0266978
XLOC_027068	PTGER1	TSS30167	7:9552952-9555074	5.01734	8.57952	8.94349	1.58839	3.75228	2.81738	0.0267008
XLOC_027737	PPIP5K2	TSS30904	7:107507291-107619865	0.433049	0	0.325018	0.959667	0.647724	0.778143	0.0267066
XLOC_005227	LOC101904563	TSS5827,TSS5828	13:15826695-16078042	0.600414	1.02669	1.79809	2.63024	4.05234	2.70132	0.0267288
XLOC_011431	LOC100294820	TSS12817	19:41642806-41671288	1.00749	0	0.861571	10.5254	3.76732	8.14658	0.0267418
XLOC_018228	LOC104975874,XPO6	TSS20383,TSS20384	25:27471638-27591525	2.37466	1.47892	2.19026	1.19962	0.808321	0.437085	0.0267829
XLOC_000025	TIAM1	TSS25	1:3307453-3549019	0.819346	0.800607	1.25186	0.444668	0.437685	0.473232	0.0267881
XLOC_000892	MIR28	TSS984	1:79945054-80664096	79731	64543	61352.8	87002	104349	92590.8	0.0267914
XLOC_022987	ARHGEF5	TSS25645	4:111177269-111199938	0.839385	0.574131	0.755984	0.47832	0.376647	0.452485	0.0268043
XLOC_021001	TRNAV-CAC	TSS23460	3:22362686-22362759	672237	682114	492041	290565	314408	443160	0.0268447
XLOC_027367	DBN1	TSS30504	7:38243478-38257334	1.80685	3.08968	2.84782	1.02963	1.35128	1.21752	0.0268558
XLOC_018939	XPNPEP1	TSS21170	26:30743175-30795035	1.53354	2.62231	1.07904	4.00528	4.58751	3.10005	0.026859
XLOC_012966	SLC4A3	TSS14495	2:113476344-113490245	0.864017	0.738724	1.21589	2.25663	1.61542	1.60106	0.0269013
XLOC_020350	PRR33	TSS22763	29:51256244-51296811	4.17439	3.29451	3.43427	44.5255	41.5449	16.3675	0.026907
XLOC_016300	TRNAR-ACG	TSS18224	23:30100973-30101046	120018	154217	122229	45462.6	41506	96298.5	0.0269303
XLOC_006075	LOC104974142	TSS6768,TSS6769	14:79599100-79608765	0	0	0	19.6169	11.6447	6.85192	0.0269632
XLOC_002128	LOC104973099	TSS2362,TSS2363	10:25032159-25078680	4.26849	4.86601	3.91841	2.70265	1.06408	2.82379	0.0269724
XLOC_004338	FREM2	TSS4816	12:22949895-22984142	0.770491	1.31752	0.975847	0.182942	0.576222	0.259592	0.0270028
XLOC_026083	PROM1	TSS29070	6:115719346-115833724	3.35848	1.72288	2.07954	0.637939	0.753506	0.678918	0.0270428
XLOC_026459	LINGO3	TSS29496	7:19978316-19994553	1.16182	1.19201	3.26996	5.73786	4.34443	4.22754	0.0271016
XLOC_017221	NEDD4L	TSS19267,TSS19268,TSS19269	24:59174038-59375769	5.20909	4.26643	3.87354	3.05275	2.57948	3.21895	0.0271192
XLOC_020232	ZFPL1	TSS22638	29:44918293-44923070	2.15316	3.68186	2.42403	1.3633	0.536757	0.967251	0.0271773
XLOC_007590	ACP2	TSS8436	15:77457860-77465114	0.456115	0	0.513495	2.16596	1.02334	1.53673	0.0272562
XLOC_017731	LOC100847375	TSS19850	25:21071107-21093118	0.71609	1.83675	2.01544	3.74056	2.67769	3.37769	0.0272718
XLOC_016663	GPR110	TSS18641	23:20801977-20846604	1.45737	0.996825	0.656282	0	0	0.39281	0.0272976
XLOC_029194	PNLDC1	TSS32529	9:100288771-100309969	3.11119	2.12802	1.05078	14.1832	6.04954	10.9014	0.0272981
XLOC_012381	PECAM1	TSS13856	19:49653604-49716146	0.792146	0.451517	0.743166	0.250778	0.197472	0.35585	0.0273544
XLOC_018453	GPR146	TSS20635	25:43605053-43672495	8.89234	6.51672	7.82705	4.82597	2.00395	4.70798	0.0274737
XLOC_009752	KMT2B	TSS10886	18:45713660-45733951	4.92724	3.22677	4.36686	2.48916	2.58727	2.26053	0.0275053
XLOC_008514	SERTAD4	TSS9475	16:70982349-70989381	1.70817	0.834551	0.96153	0.23176	0	0.328864	0.0275333
XLOC_019685	TSPAN14	TSS22029	28:35229280-35424713	1.15637	1.97736	1.30184	0.366084	0.288269	0.779201	0.0275533
XLOC_018892	PDZD7	TSS21119	26:22281879-22308890	0.443883	0	0.749585	2.31866	1.65982	1.19641	0.0275598
XLOC_007742	TMCC2	TSS8597	16:2022150-2059719	2.17271	1.20545	1.83453	3.8691	2.84356	2.91972	0.0275941
XLOC_022376	RIMKLA	TSS24960	3:109748638-109767099	0.841743	0.479787	0.473818	0.26648	0	0	0.0277047
XLOC_025626	CD38	TSS28579	6:115539816-115595942	1.17758	0.671211	0.662861	0.3728	0	0	0.0277048
XLOC_016260	TRNAT-UGU	TSS18182	23:29270040-29270114	5996.91	4557.59	4125.82	8859.71	6976.47	7183.88	0.0277183
XLOC_009256	ANKRD13A	TSS10312	17:66358051-66392248	2.99227	3.83754	5.47415	0.473648	1.49187	1.84827	0.0277406
XLOC_023908	AGAP2	TSS26679	5:59874438-59885896	2.20565	1.2572	1.51746	3.72409	2.74921	2.80735	0.0277538
XLOC_009379	COMT	TSS10462	17:75974764-75984364	2.25189	3.2089	3.16898	1.42581	1.96479	1.0116	0.0277904
XLOC_026421	SIRT6	TSS29457	7:18481280-18489515	0.584027	0.998672	1.315	6.10143	3.05741	3.54184	0.0278763
XLOC_007034	CTNND1	TSS7836	15:81496982-81542330	2.32398	2.11944	1.48259	0.735728	0.463472	1.25278	0.0279293
XLOC_018400	TRRAP	TSS20579	25:39045068-39132735	0.928066	1.22075	1.52704	1.76285	1.81525	2.02041	0.0279385
XLOC_018567	MMS19	TSS20757	26:20716290-20751963	0.794843	0.453054	0.894836	2.76796	1.38701	2.3209	0.0279706
XLOC_014038	C20H5orf42	TSS15689,TSS15690	20:39154467-39262856	0.171613	0.298869	0.24595	0	0.12834	0.0588556	0.0280069
XLOC_007970	LOC104976500	TSS8852	16:48690278-48693103	0	0	0	0.35913	1.13117	0.764399	0.0280219
XLOC_014647	SSTR1	TSS16361	21:49255851-49257096	0	0	0	0.77823	2.45123	1.65644	0.0280219
XLOC_004542	IRS2	TSS5041	12:82466083-82494740	2.11491	2.41096	2.9762	0.669539	1.58166	1.4251	0.0280226
XLOC_014697	LOC104975433	TSS16420	21:58609975-58613345	0	0	0	0.654635	0.773226	0.232229	0.0280295
XLOC_023332	LOC784147	TSS26031	4:76221328-76271896	0	0	0	1.5387	1.81747	0.545784	0.0280363
XLOC_022860	SMKR1	TSS25514	4:96130756-96137878	9.6878	7.64581	9.22861	4.95434	4.45856	7.03013	0.0280941
XLOC_024619	LOC784038	TSS27474	5:35054156-35055099	8.06864	7.8841	9.08368	3.2842	1.72407	6.21363	0.0281312
XLOC_015115	PRIMA1	TSS16896	21:58630866-58690062	3.46733	3.9527	3.25293	5.48845	7.77926	5.45161	0.0281845
XLOC_020561	CYB561A3	TSS22991	29:41318225-41329553	2.5618	4.38061	2.59567	0	1.5327	0.345246	0.0282143
XLOC_014742	LOC104975443	TSS16467	21:65258041-65282846	35.0809	22.4953	24.6838	13.8291	11.998	15.7591	0.0282197
XLOC_030215	NRK	TSS33698	X:32468315-32596495	0	0	0.119576	0.302628	0.476601	0.214712	0.0282207
XLOC_013865	MIR103-1	TSS15495	20:2838873-2860687	1464040	1.0355e+06	1249180	1.90176e+06	3200400	3218610	0.0282238
XLOC_010644	IRGQ	TSS11942	18:51466131-51473327	3.1844	4.66736	2.73143	1.58419	1.70107	1.22615	0.0282274
XLOC_002943	PCYOX1	TSS3245	11:70485960-70497479	0.602104	1.02958	0.677849	0	0	0.405718	0.0282571
XLOC_007055	LOC788587	TSS7860	15:83417842-83418778	1.16363	1.98978	1.31002	0	0	0.784096	0.0282573
XLOC_014612	SCFD1	TSS16316	21:42102856-42349601	0.438586	0.749972	0.493761	0	0	0.295535	0.0282574
XLOC_019139	LOC104976050	TSS21404,TSS21405	27:16123147-16153768	0.957849	1.63792	1.07835	0	0	0.645427	0.0282575
XLOC_030208	RIPPLY1	TSS33687,TSS33688	X:31700430-31708792	0.821359	1.4048	0.924738	0	0	0.553407	0.0282612
XLOC_004138	LOC101907906	TSS4584	12:64224360-64258899	0.503248	0.860799	0.5666	0	0	0.339063	0.0282636
XLOC_010732	RASIP1	TSS12040	18:55137134-55150743	1.70585	3.40313	5.76136	16.2012	8.29235	17.242	0.0282658
XLOC_008285	VPS13D	TSS9217	16:37920109-38199175	0.814523	0.928544	0.703027	1.59875	1.09647	1.35384	0.0282659
XLOC_029040	RRAGD	TSS32349	9:63866190-63901508	9.30617	5.61647	11.0932	2.07964	3.27517	3.68872	0.0282707
XLOC_004295	MIR2285O-1	TSS4770	12:15485171-15506459	0	0	275.84	1396.22	2931.82	1320.81	0.0282788
XLOC_003274	TPC3	TSS3622	11:1706995-1761253	0.351286	0	0.197739	0.667262	0.788141	0.473417	0.0283108
XLOC_018721	PLEKHA1	TSS20927	26:42894142-42950110	2.47994	1.06016	2.06303	0.588826	0	0.417767	0.0283391
XLOC_017956	ZNF316	TSS20090	25:40300785-40314019	5.35931	5.68819	3.32884	2.28171	2.07312	2.49055	0.0283554
XLOC_018454	LOC618939	TSS20636	25:43674480-43679860	5.42465	2.31901	3.05354	0.322002	0.253556	0.685373	0.028358
XLOC_029294	MIR2478	TSS32645	9:29179701-29194236	10063.5	10122.6	13995.3	20802.2	15937.7	17152.3	0.0283648
XLOC_005915	MCMDC2	TSS6596,TSS6597	14:30844110-30895551	0.884158	0.452366	0.521228	0.179826	0.197834	0.0891341	0.0283715
XLOC_013702	TINAGL1	TSS15313	2:127461800-127473722	3.75933	5.14285	4.65559	1.42799	1.68674	3.29316	0.0284265
XLOC_020515	ARHGAP32	TSS22942	29:33819344-33948297	0.892583	1.09021	0.933094	0.726621	0.572169	0.343688	0.0284295
XLOC_024702	MIRLET7I	TSS27569	5:54870274-54870358	31888.9	31938.6	28464.1	52784.7	101868	81347	0.0284411
XLOC_026656	SEC24A	TSS29703	7:45341414-45341773	0	0	9.08393	76.6334	52.2982	137.739	0.0284435
XLOC_000913	MAP3K13	TSS1009	1:83253570-83378688	0.797064	0.45432	0.448668	0	0.198698	0.17903	0.0284535
XLOC_012178	PCGF2	TSS13638	19:40259830-40264859	1.19903	0.683435	0.674932	0	0.298902	0.269315	0.0284539
XLOC_026654	JADE2	TSS29695,TSS29696,TSS29697,TSS29698,TSS29699,TSS29700	7:45232844-45266807	4.64649	4.42123	5.17337	3.92582	2.72315	2.38689	0.0285068
XLOC_000547	LOC783811	TSS597	1:144920195-144921480	0.789191	1.3495	1.77694	0	0	0.531784	0.0285094
XLOC_017791	TRNAR-UCG	TSS19916	25:28497410-28497483	693.743	1186.28	1562.03	0	0	467.468	0.0285095
XLOC_011367	TTLL6	TSS12750	19:38622618-38662845	0.223156	0.381592	0.50246	0	0	0.150371	0.0285099
XLOC_015931	NR2C2	TSS17805	22:58603558-58638551	2.63017	3.74794	4.68833	2.08166	0.983505	0.886151	0.0285313
XLOC_014303	NIPBL	TSS15974	20:39278847-39489697	2.40241	1.67366	1.25215	0.507039	0.665436	0.719479	0.0285827
XLOC_004885	CABLES2	TSS5440	13:55394296-55406836	8.5338	4.56019	6.15472	1.01311	3.19106	1.79699	0.0285937
XLOC_027370	DDX41	TSS30507	7:38300917-38306495	53.8109	29.4147	81.1876	6.28359	3.29862	4.45815	0.0286673
XLOC_005616	CHD6	TSS6269	13:70696138-70895162	0.916353	0.870524	0.974319	2.1274	1.29447	1.7838	0.0286777
XLOC_022735	JAZF1	TSS25371	4:70230845-70561466	2.27167	3.88451	3.19682	1.07875	1.6989	1.53073	0.0286867
XLOC_025741	LOC104972679	TSS28708	6:18428430-18544521	0.22229	0.38011	0.291963	0.140745	0.0554142	0.149787	0.0287357
XLOC_010704	LOC104976566	TSS12010	18:53956367-53960616	6.77202	2.895	3.81198	0	0	1.14081	0.0287448
XLOC_004093	PSPC1	TSS4532	12:36422481-36494727	0	0	0.809044	3.1851	2.50807	1.29132	0.0288176
XLOC_015279	LOC101905143	TSS17078	22:15227855-15274078	0.21449	0	0.52825	1.4153	0.773396	0.989899	0.0288201
XLOC_000483	LOC100847999	TSS524	1:128423962-128524896	2.90816	2.48644	2.4555	2.0715	1.08745	1.46971	0.028831
XLOC_020273	TRNAS-GCU	TSS22680	29:46092431-46092513	443970	494387	470031	289017	255069	400534	0.0288389
XLOC_001151	DNAJC13	TSS1274	1:139453228-139617648	0.23119	0.197665	0.260274	0.329357	0.518696	0.545244	0.0289132
XLOC_008950	CRKL	TSS9957	17:75422563-75434350	10.8395	10.6578	11.4404	4.89	5.67452	9.13003	0.0289752
XLOC_029813	RGAG1	TSS33232,TSS33233,TSS33234,TSS33235,TSS33236	X:36645029-36780393	0.331403	0	0.186464	0.750398	0.827251	0.446727	0.0290156
XLOC_010000	ZNF473	TSS11174	18:56235593-56247819	0.370007	0.316352	0.624832	0	0.138357	0.124662	0.0290349
XLOC_028693	ZCCHC6	TSS31970	8:83675213-83732884	0.39168	0.334882	0.661431	0	0.146462	0.131964	0.029035
XLOC_009978	ALDH16A1	TSS11149	18:55817881-55832480	1.57134	1.61217	0.88451	0	0.70509	0.211765	0.0290377
XLOC_024657	FRS2	TSS27514,TSS27515,TSS27516	5:47284364-47393803	0.263145	0.224977	0.44443	0	0.0983812	0.0886399	0.0290444
XLOC_002314	MIR190A	TSS2554	10:47303605-47796977	51857.7	35320	61102.6	92659.6	163018	114011	0.0290546
XLOC_020640	LOC101907826	TSS23076	29:45422418-45441394	7.08578	10.3856	9.59381	4.01801	5.67516	1.36419	0.0290683
XLOC_007014	LOC521081	TSS7814	15:80552777-80594371	0	0	0.262988	0.443784	0.34944	0.589259	0.0290781
XLOC_007228	TRIM29	TSS8044	15:29104832-29131932	1.07145	1.22143	1.60831	0	0.801296	0.240659	0.029112
XLOC_024846	SLC5A8	TSS27717	5:69668738-69736023	2.61345	1.27684	1.89143	0	0.558431	0.75473	0.0291573
XLOC_029083	LOC101906317	TSS32394,TSS32395,TSS32396	9:73432279-73475895	0	0	0	0.445766	0.526527	1.10699	0.029158
XLOC_017373	LOC101909401	TSS19447	24:36180121-36197707	21.1882	36.2313	30.4797	8.94371	17.6065	7.93186	0.0291702
XLOC_016806	TRNAS-GCU	TSS18790	23:29532901-29532983	496403	562261	514441	307168	275958	442800	0.0292354
XLOC_016094	SLC22A7	TSS18001	23:17387081-17396371	0	0	0	0.710414	1.67822	0.756049	0.0292461
XLOC_008767	CCDC63	TSS9756	17:57241577-57329543	1.48037	0.843796	1.6666	0	0	0.665014	0.029253
XLOC_011208	TNK1	TSS12581,TSS12582,TSS12583	19:27265143-27277947	2.64306	3.01305	1.44811	0.684807	0.219628	0.989438	0.0292835
XLOC_000372	TNIK	TSS395	1:97682706-98087689	0.258373	0.22089	0.581897	0.859148	0.676506	0.783711	0.0293298
XLOC_001807	MPP5	TSS2015	10:81136220-81182783	0	0.228778	0.0753106	0.889464	0.500284	0.450763	0.0293369
XLOC_005657	WFDC3	TSS6314	13:75264864-75278279	9.35995	8.00265	3.95154	2.22239	0.874996	1.57677	0.0293679
XLOC_028518	PIGO	TSS31782	8:61795249-61801897	0.611458	0.443984	0.876927	0.986378	1.16507	1.2247	0.0293804
XLOC_029733	PLXNB3	TSS33143,TSS33144,TSS33145	X:23489349-23504131	2.63465	2.50287	1.40061	8.75805	4.30749	6.90416	0.0293892
XLOC_011166	TRNAK-UUU	TSS12539	19:25235347-25333460	7631.18	8303.99	5857.63	5271.02	3112.95	2804.81	0.0294102
XLOC_024221	LOC751788	TSS27029	5:109005462-109046716	3.34856	2.86298	1.481	0.908649	0.178876	0.644679	0.0294251
XLOC_000788	IGSF11	TSS869	1:64772326-64772614	36.9163	78.9074	20.7802	113.948	117.335	93.283	0.0294416
XLOC_019086	LOC104969749	TSS21337	27:6600326-6602730	1.30772	0.745389	0.981487	16.56	7.17196	8.51813	0.0294441
XLOC_006319	PKHD1L1	TSS7048	14:52592214-52669268	0.421187	0.480147	0.316115	0	0.209994	0.189207	0.0294785
XLOC_002998	ITSN2	TSS3307,TSS3308,TSS3309,TSS3310,TSS3311	11:76893766-76985984	0.981306	0.419443	0.702511	2.16869	4.69799	5.61916	0.0295309
XLOC_016214	GABBR1	TSS18134,TSS18135	23:27904868-27933644	0.648341	1.10865	0.506526	3.10096	1.61623	2.20351	0.0295381
XLOC_006462	ACAT1	TSS7210	15:16135035-16164091	1.26939	2.17063	1.07181	0.602798	0	0	0.0295886
XLOC_020621	CDC42BPG	TSS23056	29:44650889-44669282	2.26053	1.93272	2.5449	0.954187	0.751363	1.69247	0.0296183
XLOC_019305	RPL15	TSS21589	27:45924802-45928746	3.00693	4.40724	3.62701	2.03987	2.57003	1.73672	0.0296359
XLOC_012467	LOC100850735	TSS13960	19:56571134-56597929	2.95586	1.89542	2.49578	1.40365	1.38161	1.49382	0.0296444
XLOC_028025	MELK	TSS31224	8:63336484-63412283	0.381335	0.652073	0.429307	1.08651	0.855559	0.77087	0.0296597
XLOC_024635	TMEM117	TSS27491	5:39151627-39749565	0.987018	1.12518	1.85198	0.312471	0.492103	0.443391	0.0296705
XLOC_019821	SUPV3L1	TSS22188	28:24778929-24803982	2.35624	2.01456	1.32633	0.745941	0.587382	1.05848	0.0296894
XLOC_027324	PRDM6	TSS30452	7:29371050-29479364	2.77343	2.10778	2.42848	0.878015	1.61322	1.66118	0.0296899
XLOC_009575	LOC104976553	TSS10678	18:25369552-25375946	0.406895	0	0.533957	1.15935	1.52151	0.82254	0.0297026
XLOC_027574	MIR2284Y-7	TSS30727	7:59077057-59228877	591.972	0	0	1686.66	1328.14	797.783	0.0298326
XLOC_014584	SEMA7A	TSS16288	21:34298498-34321955	0.373188	0.638142	0.210068	1.77216	1.11637	1.00587	0.0298391
XLOC_001348	IQCH	TSS1491	10:13925413-14176107	0	0	0	1.9694	0.574486	1.55389	0.0298401
XLOC_014344	BASP1	TSS16020	20:59214424-59269530	13.4971	6.02079	17.5073	0.557338	0.877737	1.97713	0.0298765
XLOC_018347	CUX1	TSS20514,TSS20515,TSS20516	25:36855447-37198053	4.29484	4.4195	2.90963	1.53394	2.52244	2.00254	0.0298791
XLOC_029489	NHSL1	TSS32871	9:78925903-78994781	1.31448	2.24773	1.25787	0.374525	0.688136	0.442871	0.0299217
XLOC_022502	LOC101909493	TSS25098	3:126729630-126740985	3.19958	3.28272	6.12355	1.21551	0.95714	0.862395	0.0299456
XLOC_012061	MYH8	TSS13499	19:29744352-29774390	1.17481	1.75778	1.23994	0.557883	0.878597	0.692674	0.0299949
XLOC_007318	RBMXL2	TSS8140	15:44468428-44469991	25.127	29.0024	29.3488	23.8642	23.0197	22.8575	0.0300131
XLOC_003197	PPAPDC3	TSS3528	11:105031757-105047234	0	0	1.37692	1.85855	2.56111	1.97794	0.0300367
XLOC_022243	CYP2J2	TSS24814	3:91457218-91489100	0.459728	0.786172	1.29402	1.74668	2.06312	1.54907	0.0300775
XLOC_016194	IER3	TSS18106	23:27186454-27187726	4.40489	6.02581	4.46313	18.4075	10.5416	11.279	0.0301024
XLOC_026727	PCDHB14	TSS29789	7:51617595-51622207	0.38804	0	0.109214	0.552807	0.725502	1.0459	0.0301503
XLOC_001606	LOC104973137	TSS1790	10:42619458-42780512	0.139507	0.238548	0.17363	0	0.10433	0	0.0301895
XLOC_023572	MNX1	TSS26306	4:122004638-122017704	7.10498	10.4137	7.9988	5.78392	3.41586	4.44562	0.0302055
XLOC_026290	LOC104969065	TSS29312	7:11298728-11306327	3.0932	2.11572	1.74117	0.587549	0.462659	1.25058	0.0302823
XLOC_021010	TRNAV-UAC	TSS23469	3:22447661-22447734	443302	354699	363954	187780	242291	302920	0.0304033
XLOC_009636	NRN1L	TSS10750	18:34275081-34277693	2.13108	1.82205	2.09928	1.51798	0.398439	0.717998	0.0304359
XLOC_005778	RHPN1	TSS6449	14:1550247-1559362	0	0.698859	0.918899	2.32878	2.75114	1.3771	0.030498
XLOC_024329	MCHR1	TSS27149	5:118551912-118555388	2.07492	1.41922	1.63516	31.1361	14.5865	14.2611	0.0305052
XLOC_008388	KLHL17	TSS9337	16:48722565-48728208	3.61829	2.47488	3.05511	2.06187	0.811797	1.46288	0.0305278
XLOC_023549	TMUB1	TSS26275	4:117297959-117300384	2.40979	1.37356	1.35647	3.05157	4.20512	5.41266	0.030535
XLOC_026042	C6H4orf36	TSS29022,TSS29023,TSS29024,TSS29025,TSS29026,TSS29027,TSS29028	6:105838297-105847374	20.5915	19.885	13.2189	5.04322	10.5899	9.54166	0.0305551
XLOC_020177	INCENP	TSS22572,TSS22573	29:42044155-42127619	2.40694	1.54332	1.35475	0.85712	0.44985	0.608061	0.0306123
XLOC_003657	LOC104973428	TSS4051	11:76057763-76162228	0.300478	0	0.169139	0.85613	0.449433	0.607417	0.0306316
XLOC_007885	LOC104976497	TSS8750	16:39591899-39841886	1.34823	0.9973	2.27044	3.37201	3.15298	2.5445	0.0306331
XLOC_022367	ZNF691	TSS24948	3:109339239-109344602	1.22576	1.04801	0.689983	2.9104	2.29176	1.65192	0.0306541
XLOC_023026	AOC1	TSS25690	4:117094413-117106947	1.77667	1.51903	1.50013	0.843691	0.442903	1.19718	0.030689
XLOC_029199	MAP3K4	TSS32535	9:100878825-101028503	2.26175	1.51417	1.35796	0.716026	0.902081	0.711221	0.0307897
XLOC_012317	MPP3	TSS13784	19:44726788-44737135	0.77335	1.32241	0.870639	0.367242	0.28918	0.52111	0.0307934
XLOC_029980	PRDX4	TSS33428	X:73461585-73474532	6.64742	5.68346	7.48367	2.10445	4.97136	2.98617	0.0308345
XLOC_016643	MRPS18A	TSS18620	23:17672531-17688843	1.28216	0	0	4.8709	1.91776	4.31983	0.0308484
XLOC_017450	STARD6	TSS19541	24:55382605-55403182	1.35832	1.39362	1.37628	0.515998	0.406307	1.09834	0.0308534
XLOC_020590	WDR74	TSS23024	29:42633335-42641287	3.8344	0.936677	1.85005	6.24291	6.55454	4.4293	0.0308647
XLOC_020585	ZBTB3	TSS23019	29:42548376-42550703	10.6512	12.1422	4.28253	1.44512	1.51726	0	0.0308747
XLOC_016941	JARID2	TSS18933,TSS18934,TSS18935,TSS18936,TSS18937,TSS18938	23:41046091-41275160	2.43754	2.23134	2.77012	1.88006	1.49444	1.96799	0.0309039
XLOC_002996	ADCY3	TSS3305	11:76425074-76522602	0.247053	0.844909	0.556265	1.40782	1.4781	0.998837	0.0309247
XLOC_011999	DLG4	TSS13433	19:27110116-27132338	2.40479	2.05606	2.03049	0	1.49871	0.540143	0.0309312
XLOC_013656	LOC100851335	TSS15262	2:122857219-122926222	3.81055	6.51648	2.14539	0	0	0	0.0309605
XLOC_008675	PPID	TSS9650	17:42137036-42149955	0.669445	1.14473	0.376831	0	0	0	0.0309636
XLOC_010153	LOC783676	TSS11375	18:63601490-63604543	0.669445	1.14473	0.376831	0	0	0	0.0309636
XLOC_028249	UGCG	TSS31474	8:106354287-106391223	0.664766	1.13673	0.374197	0	0	0	0.0309637
XLOC_008641	SLC7A11	TSS9615	17:20866295-20947535	0.282433	0.482953	0.158982	0	0	0	0.0309638
XLOC_007038	LOC104968576	TSS7841	15:82130806-82131751	1.14957	1.96573	0.647092	0	0	0	0.0309638
XLOC_029640	LOC104970476	TSS33039	X:6686451-6689381	0.672601	1.15013	0.378608	0	0	0	0.0309638
XLOC_010414	LOC104974810	TSS11675	18:32152171-32299919	4.26606	7.29485	2.40137	0	0	0	0.0309638
XLOC_026542	PROP1	TSS29580	7:39139670-39143689	0.868464	1.48505	0.488859	0	0	0	0.0309638
XLOC_025476	ARL9	TSS28411,TSS28412	6:74405669-74419738	1.13283	1.93711	0.637671	0	0	0	0.0309639
XLOC_030039	TLR7	TSS33493	X:82205215-82208392	0.287557	0.491715	0.161866	0	0	0	0.0309639
XLOC_024401	TSPAN8	TSS27228	5:806394-872321	1.04056	1.77933	0.585731	0	0	0	0.030964
XLOC_020866	UBQLN4	TSS23313	3:15814938-15821051	0.678466	1.16016	0.381909	0	0	0	0.030964
XLOC_010256	SDR42E1	TSS11494	18:7542920-7555436	0.656606	1.12278	0.369604	0	0	0	0.030964
XLOC_020421	AQP11	TSS22842	29:19259598-19271188	1.28989	2.20568	0.72608	0	0	0	0.030964
XLOC_002959	LOC104973419	TSS3261	11:73246869-73302370	2.96612	5.07199	1.66963	0	0	0	0.030964
XLOC_013553	MYL1	TSS15147	2:102429347-102455444	0.518568	0.886738	0.291902	0	0	0	0.030964
XLOC_019861	AP3M1	TSS22233	28:29264125-29284968	0.557144	0.952703	0.313617	0	0	0	0.030964
XLOC_001161	LOC534913	TSS1286	1:141995523-142005185	1.62946	2.78634	0.917226	0	0	0	0.030964
XLOC_008602	LOC101906544	TSS9571	17:12054896-12121854	2.55831	4.37464	1.44007	0	0	0	0.030964
XLOC_006714	HBE4	TSS7487	15:47776964-47778519	2.20278	3.76669	1.23994	0	0	0	0.030964
XLOC_026539	RMND5B	TSS29577	7:38515603-38532800	0.523644	0.895418	0.294759	0	0	0	0.0309641
XLOC_006602	CALCA	TSS7371	15:36274533-36280042	1.7998	3.07762	1.01311	0	0	0	0.0309641
XLOC_009120	LOC101909829	TSS10144	17:48578440-48608293	1.37263	2.34717	0.772656	0	0	0	0.0309641
XLOC_024035	LOC101908161	TSS26813	5:75238204-75294958	0.961106	1.64347	0.541007	0	0	0	0.0309641
XLOC_030445	LOC104968405	TSS33949	X:81287999-81329449	0.586428	1.00278	0.330101	0	0	0	0.0309642
XLOC_000175	PHLDB2	TSS187	1:57304998-57396027	0.219945	0.376101	0.123807	0	0	0	0.0309642
XLOC_026502	LOC104969140	TSS29540	7:30247930-30254415	0.71712	1.22626	0.403667	0	0	0	0.0309642
XLOC_023930	NACA	TSS26704	5:61013824-61024826	1.1732	2.00615	0.660396	0	0	0	0.0309642
XLOC_009274	LOC104974684	TSS10335	17:68366168-68531906	0.665282	1.13762	0.374488	0	0	0	0.0309643
XLOC_022777	LOC104972144	TSS25422,TSS25423,TSS25424	4:77052936-77137123	1.99251	3.40717	1.12158	0	0	0	0.030965
XLOC_023723	KRT8	TSS26481	5:29959586-29967387	0	0	0.626302	2.64179	1.6642	1.1246	0.0309663
XLOC_018239	IL27	TSS20396	25:27920472-27930179	3.43207	4.40157	2.41489	0.814896	1.92504	0.578162	0.0310022
XLOC_003775	MAPKAP1	TSS4176	11:99572386-99805375	2.86324	4.89607	3.91417	1.16543	1.83541	2.20497	0.0310503
XLOC_010311	ANKRD11	TSS11556,TSS11557	18:13235768-13285549	2.05579	2.05805	2.2078	1.05038	1.79287	1.15176	0.0310537
XLOC_013465	NIFK	TSS15046	2:76223469-76233917	3.05784	5.22883	2.40976	1.16167	0.457369	0.412096	0.0311136
XLOC_016930	RNF144B	TSS18919	23:38576368-38665771	0.191932	0	0.64823	1.276	1.29185	0.775981	0.0311619
XLOC_016068	FOXP4	TSS17975	23:15886956-15920346	3.57675	4.48518	2.95292	2.26466	2.31826	1.92811	0.0312472
XLOC_001159	BRWD1	TSS1284	1:141813754-141935516	0.441227	0.565865	0.434642	0.314289	0	0.148657	0.0312978
XLOC_014433	RGMA	TSS16124	21:13347985-13397556	4.1072	4.01327	5.93057	2.78628	1.53581	2.56989	0.0313003
XLOC_013823	MRTO4	TSS15444	2:139257369-139262847	2.89027	1.23557	2.4404	0.686254	0.540382	0.486892	0.031343
XLOC_023074	FIGNL1	TSS25748	4:5143215-5147749	0.77686	0.664206	0.437295	0	0.290492	0.261738	0.031406
XLOC_001955	TICAM2	TSS2181	10:3940889-3943545	0.697135	0.596042	0.392418	0	0.260681	0.234877	0.031406
XLOC_001891	CIPC	TSS2114	10:90542158-90557837	0.463221	0.792096	0.391121	0	0.173213	0.156067	0.0314181
XLOC_021995	OLFML3	TSS24551	3:31651984-31654987	1.09414	0.93548	0.307947	0	0	0	0.0314887
XLOC_000503	NME9	TSS547	1:132782518-132791992	1.76741	1.51112	0.497439	0	0	0	0.0314888
XLOC_023946	RNF41	TSS26720	5:61383735-61410757	0.859987	0.735279	0.242044	0	0	0	0.0314888
XLOC_002282	CDKL1	TSS2519	10:43054080-43105276	1.02656	0.877698	0.288926	0	0	0	0.0314888
XLOC_024916	TEX33	TSS27790	5:80565562-80583424	3.80174	3.25044	1.07	0	0	0	0.0314889
XLOC_002155	RNASE10	TSS2391	10:25909438-25916446	0.356671	0.30495	0.100385	0	0	0	0.031489
XLOC_029855	MGC140080	TSS33285	X:47710192-47730361	1.57114	1.3433	0.442197	0	0	0	0.031489
XLOC_027561	SPINK5	TSS30710	7:58073777-58156902	0.499148	0.426766	0.140485	0	0	0	0.031489
XLOC_005650	LOC404061	TSS6303	13:74920893-74930716	1.93089	1.65088	0.543448	0	0	0	0.031489
XLOC_025605	EVC2	TSS28553	6:107853854-107909657	3.7659	3.2198	1.05991	0	0	0	0.0314891
XLOC_012674	LOC104971168	TSS14183	2:27498949-27522417	0	0	0	21.1855	6.6729	13.0268	0.0315336
XLOC_021369	LOC615989	TSS23861	3:97306409-97321168	1.05238	0	0.888571	3.99814	2.3612	2.12747	0.0316386
XLOC_012063	MYH1	TSS13501	19:29824086-29848116	0.887502	1.26467	1.16568	0	0.553109	0.59803	0.0317067
XLOC_027180	XAB2	TSS30286	7:14919821-14928566	1.41385	1.81323	1.59171	0	0.793023	0.952699	0.0317552
XLOC_004513	ZIC5	TSS5009	12:74233852-74239629	17.3607	13.062	11.3359	5.93576	8.30941	8.42275	0.031781
XLOC_010835	LOC787812	TSS12157	18:59043590-59065355	0	0	0	0.843983	0.443056	1.3972	0.0318319
XLOC_000760	ATG3	TSS835	1:58012220-58046818	0.641354	1.0967	1.44408	3.65473	2.39823	2.16083	0.0318329
XLOC_013216	GPR17	TSS14774	2:4920407-4959295	1.70466	1.36369	1.12227	0.757409	0.630939	0	0.0318484
XLOC_014277	LOC104975268	TSS15946	20:34084640-34096172	2.12956	1.05704	1.73986	2.93558	2.7739	2.49932	0.0318552
XLOC_014117	IRX2	TSS15775	20:73880006-73882754	1.94357	3.32345	1.09404	11.0753	9.08452	4.91116	0.0318775
XLOC_023443	C4H7orf49	TSS26154	4:101858879-101878483	3.49373	2.9871	6.88755	13.1322	10.1793	8.24663	0.0318862
XLOC_012277	P3H4	TSS13743	19:43036794-43043320	1.3203	1.12884	2.2296	4.38882	3.45592	2.669	0.0319424
XLOC_009123	FZD10	TSS10147	17:49298474-49300432	2.92199	0.832754	3.01544	5.55027	4.37049	4.59418	0.0319555
XLOC_009153	OGFOD2	TSS10183	17:55062733-55067275	0.798977	0	1.12436	2.27647	1.79258	1.61514	0.0319754
XLOC_012334	EFTUD2	TSS13803	19:45613765-45650312	1.64572	0.938049	1.54396	0	0.410259	0.739297	0.0320079
XLOC_007817	MIXL1	TSS8678	16:26267666-26270192	1.42945	1.22216	0	2.71522	2.13806	2.40803	0.0320574
XLOC_022749	HOXA4	TSS25386	4:71140727-71173229	3.50895	3.00011	1.64599	1.11087	0	0.788151	0.0321046
XLOC_016922	CDKAL1	TSS18911	23:36219067-36836521	1.83474	1.25494	0.826221	0	0.274427	0.494525	0.032154
XLOC_017590	CLDN9,LOC505972	TSS19695,TSS19696	25:2967499-2998420	10.5373	6.46088	8.60412	2.00628	4.72067	4.61735	0.0321932
XLOC_023351	LOC101909423	TSS26050	4:79392294-79428508	1.19319	0.679994	0.671531	0	0.336552	0.26785	0.0322187
XLOC_021380	NDC1	TSS23872	3:98073674-98133510	0.195129	0	0	0.370741	0.437915	0.789188	0.0322303
XLOC_029042	MIR2903	TSS32351	9:63916183-63940431	395.348	0	0	750.958	886.999	1598.4	0.0322313
XLOC_010570	SIRT2	TSS11857	18:48036437-48056275	0	0	0	0.994654	1.95807	0.705699	0.0322499
XLOC_025268	LOC104972667	TSS28188	6:16207760-16222166	0	0	0	1.38537	2.72724	0.98291	0.0322501
XLOC_006188	TBC1D31	TSS6895	14:16180726-16255909	1.34261	0.918282	1.36036	0.76508	0.200818	0.542811	0.0322635
XLOC_013044	BSDC1	TSS14583,TSS14584	2:126737761-126760673	0.997928	1.67108	0.733461	0.322579	0	0.22885	0.0322647
XLOC_004250	PCDH17	TSS4720	12:3568844-3683795	1.97595	1.5017	1.11227	0.417033	0.492581	0.887644	0.0323264
XLOC_010124	SYT5	TSS11335	18:62532455-62539046	0	0	0.687031	6.95508	4.10752	2.46729	0.0323853
XLOC_014491	LOC101902705	TSS16192	21:22856763-22860392	49.2137	41.2832	39.4629	70.5514	139.929	123.575	0.0323942
XLOC_024711	METTL21B	TSS27580	5:59834337-59841871	1.71138	0.731603	0.722501	0	0	0	0.0324102
XLOC_013851	LOC101908890	TSS15478	2:141936321-141949808	0	0	0.789107	1.33141	1.0484	1.88924	0.0324437
XLOC_017584	TCEB2	TSS19689	25:2843408-2847396	0	0	2.1744	3.66872	2.88889	5.20585	0.0324438
XLOC_027468	SAR1B	TSS30610	7:45302841-45333842	0	0	0.47071	0.794197	0.62538	1.12695	0.0324439
XLOC_005196	SEL1L2	TSS5794	13:7626553-7725626	0	0	0.328301	0.55392	0.436177	0.786003	0.032444
XLOC_004748	LOC101905102	TSS5292	13:39276800-39319051	0	0	2.63627	4.448	3.50252	6.31164	0.032444
XLOC_021178	SASS6	TSS23655	3:45824178-45864345	0	0	0.178939	0.301911	0.237736	0.428406	0.0324441
XLOC_018560	MIR1287,PYROXD2	TSS20749,TSS20750	26:19925685-19951088	0	0	0.267882	0.451979	0.355905	0.641351	0.0324441
XLOC_001260	LOC104971091	TSS1397	1:159820744-159821896	0	0	5.50065	9.28086	7.3081	13.1694	0.0324441
XLOC_010736	HSD17B14	TSS12044	18:55205116-55225539	0	0	0.580789	0.979925	0.77163	1.3905	0.0324441
XLOC_000538	LOC613664	TSS587	1:141813754-141935516	0	0	1.87265	3.15959	2.48798	4.48341	0.0324442
XLOC_028932	TRNAV-CAC	TSS32226	9:34855618-34855691	13874.9	16608	11324.7	2635.51	7782.38	8414.43	0.0324507
XLOC_003779	ANGPTL2	TSS4181	11:100987666-101285826	3.34187	2.60842	5.40574	0.579501	0.912642	1.43903	0.0324902
XLOC_028857	OGFRL1	TSS32143	9:10228926-10246771	0.336559	0.191836	0.442048	0.106548	0.0839	0.075595	0.0325432
XLOC_023734	KRT6B	TSS26492	5:30263838-30269332	0	0	0	4.499	1.28825	3.192	0.0325633
XLOC_009162	MLXIP	TSS10197	17:55750780-55806638	30.9548	43.095	19.7374	3.90253	9.8336	11.4444	0.0325808
XLOC_025120	BAIAP2L2	TSS28030	5:116342905-116372485	5.9123	9.43591	5.32486	2.24607	2.94773	2.92154	0.0325928
XLOC_021928	TRNAV-CAC	TSS24476	3:22723384-22723457	117936	99647.9	87473.9	74453.2	47731.9	67782.9	0.0325931
XLOC_011487	LOC104975090	TSS12875	19:44282339-44284284	1.57382	1.79413	2.06711	3.98593	3.92334	2.47449	0.0325947
XLOC_008150	MIR135B	TSS9058	16:2198660-2214471	1248.79	1067.92	1230.4	0	700.586	631.243	0.0326423
XLOC_008475	TRMT1L	TSS9433	16:63718115-63752827	0	0.44104	0.435553	2.93952	4.43648	7.99465	0.0326677
XLOC_028176	MIRLET7D	TSS31396	8:89772223-89772310	208797	158216	202108	264015	440286	396151	0.0327823
XLOC_019869	POLR3A	TSS22241	28:33002861-33051958	0.122599	0	0.414066	0.698624	0.64181	1.15656	0.0328186
XLOC_019056	LOC616097	TSS21305	26:51700397-51709392	6.24908	7.6327	10.5528	4.2393	3.672	4.21085	0.0328463
XLOC_005184	PAK7	TSS5781	13:2497217-2610771	6.29751	3.80068	2.50226	0	0.55408	0.998467	0.032872
XLOC_027703	LOC100848699	TSS30867,TSS30868,TSS30869,TSS30870	7:95117936-95279609	0.632402	1.87988	1.44391	2.36087	3.03873	2.56112	0.0329079
XLOC_019386	CFAP97	TSS21692	27:16664876-16690427	0.189509	0	0.320025	5.39956	1.70073	3.70324	0.032968
XLOC_027535	PCDH12	TSS30681	7:52345035-52357499	1.57276	0.768393	1.64414	0.426776	0.504089	0.302794	0.032972
XLOC_006588	MIR2313	TSS7354	15:32603218-32784828	3997.94	1139.4	375.074	6328.37	11461.3	6734.88	0.0329961
XLOC_024211	NECAP1	TSS27019	5:108397828-108409591	0	0	0.624215	3.15959	1.10577	2.49078	0.0330319
XLOC_003027	NT5C1B	TSS3347	11:82236213-82250635	0	0	0.305023	0.514644	1.21575	1.46054	0.033074
XLOC_011388	LOC100851952	TSS12773	19:39467071-39518737	0.998099	1.3323	0.685161	0	0.163728	0.525007	0.0330873
XLOC_030348	MIRLET7F-2	TSS33847	X:58799379-58956666	182817	163173	230811	323480	643690	525541	0.0331278
XLOC_008994	LOC101908681	TSS10004	17:5833020-5835250	2.15321	1.47278	2.42409	0.818	1.28825	0.580364	0.0331397
XLOC_002327	TRNAE-UUC	TSS2568	10:52160612-52160684	75875.8	70433.4	58167.7	38433.3	52421.3	49180	0.0331615
XLOC_001621	OAZ2	TSS1806	10:45405761-45419036	4.37355	2.2436	2.21569	0	0.654164	0.884115	0.0332082
XLOC_006197	LOC104974014	TSS6907	14:19468080-19474317	2.38341	1.25402	2.47684	0.870626	0.822677	0.494162	0.0332312
XLOC_002338	LOC101906580	TSS2579	10:54748257-54749656	5.35756	4.58065	7.53943	1.6961	1.33557	3.61011	0.0332353
XLOC_024879	NUAK1	TSS27750	5:74292860-74368794	3.3247	2.13194	3.04115	5.52582	4.66205	3.92053	0.0333455
XLOC_025200	CDPF1	TSS28116	5:122808343-122816706	0	0	1.05247	1.77576	2.09745	1.25989	0.03343
XLOC_019449	FUT10	TSS21764	27:31016566-31084277	0	0	0.81073	1.36789	1.61569	0.970506	0.0334302
XLOC_028824	BRINP1	TSS32109	8:113952701-114149151	2.07207	2.53085	1.49962	1.12453	1.10687	0.997308	0.0334319
XLOC_021942	LOC104976861	TSS24490	3:22892438-22893982	1.3446	0	0.756877	2.55405	2.01116	1.81208	0.0334681
XLOC_004424	DIS3	TSS4911	12:47552038-47576871	0.282526	0	0.159034	0.536654	0.422582	0.380752	0.0334683
XLOC_026030	HELQ	TSS29010	6:101927985-101968559	0.831493	1.42183	2.10621	0	0.466382	0.140072	0.0335275
XLOC_016718	MIC1	TSS18698	23:26781829-26863679	2.1487	0	0	9.18468	4.82158	4.3443	0.033546
XLOC_013884	BNIP1	TSS15517	20:4867364-4880550	5.68688	4.16761	2.74384	1.54316	1.21515	1.64229	0.0335563
XLOC_017374	ENOSF1	TSS19448	24:36408818-36430829	4.74926	4.64064	1.52764	0.644368	0	0	0.0336301
XLOC_017056	TPGS2	TSS19070	24:21041470-21105823	0.679697	0.581133	0.382602	0.322769	0	0	0.0336538
XLOC_025813	DHX15	TSS28781	6:45391519-45459147	0.617206	0.527704	0.347426	0.293094	0	0	0.0336538
XLOC_007857	GORAB	TSS8721	16:35541491-35564112	0.749316	0.640656	0.42179	0.355829	0	0	0.0336539
XLOC_015241	VILL	TSS17034	22:11560378-11578962	1.72824	1.47763	0.972829	0.547129	0.646245	0.776367	0.0336689
XLOC_023580	VIPR2	TSS26314	4:123286091-123344752	3.63536	2.33114	6.90642	10.7896	8.15626	8.87992	0.0337874
XLOC_010548	ZNF569	TSS11827	18:46704909-46734371	0.305332	0.52211	0.343743	0	0.114173	0.205743	0.033789
XLOC_024352	SMDT1	TSS27172	5:119606315-119610017	4.09959	7.0102	4.61532	0	1.53297	2.76245	0.0337894
XLOC_011459	NAGLU	TSS12846	19:43635964-43642945	0.827559	1.41511	1.86333	0	0.309451	0.557638	0.033842
XLOC_000779	LSAMP	TSS859	1:61346176-61672419	0.492449	0.168415	0.33264	0	0.0736569	0	0.0338447
XLOC_020768	PVRL4	TSS23209	3:9000758-9017256	2.4982	1.42396	2.03124	0	1.03795	0.748168	0.0339405
XLOC_015704	SETD5	TSS17553	22:17595286-17638294	0.560388	0.718687	0.630885	2.79418	2.61934	1.22723	0.0339423
XLOC_004229	MCF2L	TSS4685,TSS4686,TSS4687,TSS4688,TSS4689,TSS4690,TSS4691,TSS4692,TSS4693,TSS4694,TSS4695,TSS4696	12:84314777-84405580	4.86643	3.5856	6.07735	2.51758	2.79431	2.17219	0.03396
XLOC_004058	URAD	TSS4492	12:31824490-31833181	4.76464	6.11057	3.35253	2.26259	1.78165	2.40794	0.0339604
XLOC_002971	UCN	TSS3278	11:74374868-74375431	0	4.03681	0	6.72629	7.06204	12.726	0.033973
XLOC_002263	CDAN1	TSS2500	10:37800895-37814738	1.4432	1.76273	2.43713	0.783237	0.770938	1.1114	0.0339777
XLOC_015318	SSUH2	TSS17119	22:18371755-18398424	0.308381	0.729771	0.720692	1.21598	0.961596	1.43788	0.034038
XLOC_017432	DYM	TSS19522	24:50079428-50480824	2.41052	1.76654	1.35689	0.981162	0.257535	0.75024	0.0340879
XLOC_030280	DLG3	TSS33766	X:49849233-49902778	2.13955	1.66299	0.766408	0.18473	0.290926	0.262128	0.0340922
XLOC_022679	LOC104972057	TSS25309	4:53699438-53865495	4.50994	3.85594	8.88538	0	0	1.51946	0.0340959
XLOC_003176	PPP2R4	TSS3504	11:103070469-103102129	1.5474	1.32301	1.52431	2.20445	2.6038	1.82471	0.0341159
XLOC_018639	DUSP5	TSS20836	26:31417222-31430039	2.28597	1.30299	1.50124	0.723695	0.854797	0.513456	0.0341484
XLOC_008548	LOC104976795	TSS9510	16:75910102-76016798	7.21693	3.09313	8.44465	1.24306	1.03527	1.11935	0.0341639
XLOC_011621	CBX8	TSS13021	19:53885143-53887685	1.42351	3.65124	2.00323	0	0.532294	0	0.0341835
XLOC_011773	MPO	TSS13198	19:8456519-8468826	1.23122	1.40357	0.924073	0.389781	0.306928	0.829639	0.0341911
XLOC_002765	LOC101906077	TSS3054,TSS3055	11:26662367-26711937	0.348953	0.19888	0.327373	0.110448	0.0869631	0.172446	0.0342363
XLOC_010006	SPIB	TSS11183	18:56482957-56489125	4.38498	3.74911	3.39393	2.60288	1.22976	2.58541	0.0342468
XLOC_023720	SPRYD3	TSS26477	5:29808271-29821294	1.47019	0.837999	1.10343	0.465436	0.366502	0.660445	0.034261
XLOC_000660	SOD1	TSS721	1:2902718-2911384	3.91093	2.2292	2.93528	1.23813	0.974947	1.75688	0.0342615
XLOC_001680	LOC101908382	TSS1878	10:58937249-59016604	5.88176	3.35255	4.41446	1.86205	1.46625	2.64222	0.0342615
XLOC_011633	SOCS3	TSS13034	19:55003553-55004253	6.85336	14.6488	13.5022	3.25446	5.12537	2.30901	0.0342704
XLOC_013972	LOC104975241	TSS15617	20:23897973-24000916	6.41036	3.65385	3.60836	1.80286	1.59803	1.43984	0.0342757
XLOC_030372	MID1IP1	TSS33871	X:65008826-65010608	2.16477	2.77627	1.82782	1.54198	1.21421	1.09402	0.0342877
XLOC_022428	ZMYM4	TSS25015,TSS25016,TSS25017,TSS25018	3:116561115-116724858	1.0982	0.829064	0.750519	0.582323	0.0906485	0.332202	0.0343513
XLOC_011913	SLC43A2	TSS13344	19:22608132-22647587	3.13991	1.95243	2.57085	1.0844	1.7078	0.96172	0.034452
XLOC_005454	RTEL1	TSS6082	13:54558998-54579302	0.828074	1.41599	1.16531	0.196614	0.619286	0.557985	0.0345201
XLOC_014171	TRNAR-UCG	TSS15834	20:7770862-7770935	77699.3	103207	51937.6	17130.8	29573	36462.5	0.0345508
XLOC_026214	SLC35E1	TSS29221	7:6935091-6953813	1.54997	1.51452	2.11888	0.841186	0.496786	1.19363	0.0345593
XLOC_017222	MIR122	TSS19270	24:59476579-59476664	7031.55	3757.43	4205.44	2086.93	985.995	1776.79	0.0347593
XLOC_016659	RCAN2	TSS18636,TSS18637	23:20023359-20317862	20.9007	21.4438	14.9024	7.27844	13.5468	10.328	0.0348105
XLOC_018474	LOC100335986	TSS20656	26:5764704-5776392	2.93559	3.13736	3.09833	1.04552	2.19542	2.22536	0.0348371
XLOC_013207	CYFIP1	TSS14765	2:1032144-1140927	0.400289	0.684485	0.563307	1.90086	1.79617	3.64134	0.0348382
XLOC_015602	DNAJB8	TSS17443	22:60941517-60969520	3.46733	7.90539	5.8553	2.1954	0.864362	1.5576	0.034851
XLOC_018385	COPS6	TSS20555	25:38454012-38456778	5.64618	4.82741	7.94559	0	3.51881	1.9023	0.0348838
XLOC_008095	MIR29B-2	TSS8996	16:73731754-73731835	1590640	295647	1142970	1932320	2988020	2873510	0.0348924
XLOC_020427	LUZP2	TSS22848	29:21566670-21566929	0	0	0	11.8	9.29178	25.116	0.0349573
XLOC_024640	LOC101905089	TSS27496,TSS27497	5:42196184-42201566	0	0	0	2.73185	2.15116	5.81467	0.0349574
XLOC_008306	CORT	TSS9238	16:40047065-40048665	0	0	0	2.48926	1.96013	5.29832	0.0349575
XLOC_021208	LOC101909759	TSS23687	3:55321025-55335702	0	0	0	23.9209	18.8362	50.9151	0.0349576
XLOC_003273	ACOXL	TSS3621	11:1526468-1630638	0	0	0	0.784236	0.617537	1.66923	0.0349577
XLOC_003442	NRXN1	TSS3813	11:34724440-34846019	4.02566	2.2946	5.03566	1.27445	1.33807	1.20561	0.0349892
XLOC_026860	FAM151B	TSS29931	7:82410368-82445070	0.995822	0.567611	0.934248	0	0.496493	0	0.0349926
XLOC_028844	RPS7	TSS32129	8:116304100-116309266	51.759	54.9351	39.1818	18.646	33.3695	31.269	0.0349989
XLOC_010862	LOC100336431,LOC100849068	TSS12197,TSS12198,TSS12199,TSS12200	18:60700689-60761606	3.24409	2.70256	2.51808	0.649517	1.69342	1.91736	0.0350814
XLOC_000203	ARHGAP31	TSS218	1:64963724-65082269	0.474501	0.270462	0.534194	0	0.118287	0.213157	0.0351336
XLOC_003395	MAP4K3	TSS3761	11:22861609-23043740	0.840366	0.479002	0.946085	0	0.209493	0.377512	0.0351337
XLOC_015700	CPNE9	TSS17549	22:17404735-17425786	0.991483	0	0.279053	1.88331	1.48299	3.00643	0.035151
XLOC_000994	TRNAY-GUA	TSS1100	1:99329176-99329266	39543.4	33216	28897.6	11859.8	15564.8	25710.8	0.0351748
XLOC_016507	COL21A1	TSS18465	23:2303278-2544706	46.3707	25.4475	29.8657	14.5435	14.5168	12.4985	0.0351837
XLOC_013660	DNER	TSS15266	2:123123130-123274561	5.16462	1.96253	3.23019	9.26512	9.4415	5.80017	0.0352205
XLOC_016897	HIST1H3I	TSS18886	23:30986090-30988158	3.23735	2.7679	1.36673	0	0	1.09072	0.0352366
XLOC_020662	B4GAT1	TSS23098	29:46089703-46091936	1.90147	1.62573	0.802754	0	0	0.640638	0.0352367
XLOC_011769	SRSF1	TSS13193	19:8024025-8027762	2.67419	4.0012	3.01061	1.90485	1.99993	2.02721	0.0352445
XLOC_023043	ACTR3B	TSS25710,TSS25711,TSS25712	4:118724360-118802506	2.13147	2.36512	3.04409	0.516145	1.59404	1.39755	0.0352724
XLOC_023427	MIR29B-1	TSS26135	4:97322665-97322746	1645050	294778	1280940	2046780	3123030	2993790	0.035319
XLOC_005721	CBLN4	TSS6387	13:84014717-84021737	5.97659	3.40661	4.48563	1.89207	1.86236	2.68482	0.0353231
XLOC_026187	JUND	TSS29187	7:4860741-4862497	8.80379	9.40892	4.95566	4.18067	2.46901	2.22461	0.0353256
XLOC_014526	FAN1	TSS16227	21:27271666-27294565	0.46765	0.399835	0.658101	1.99866	2.62304	1.10292	0.0353485
XLOC_010450	ESRP2	TSS11717	18:34505382-34511406	3.53316	4.83329	5.56869	3.02003	2.64232	1.90461	0.0353566
XLOC_013330	TRNAR-UCU	TSS14892	2:27529737-27529809	18065.7	23477.8	19931.6	13039.9	16212.8	10225.6	0.0354027
XLOC_018891	MRPL43	TSS21118	26:22270097-22271266	3.35849	3.82862	1.89049	9.5691	5.02338	8.2979	0.0354374
XLOC_004187	ITGBL1	TSS4634	12:75441732-75572823	0.786291	1.34454	3.54083	5.97419	4.7043	4.23864	0.0355334
XLOC_005715	LOC101903404	TSS6381	13:82123528-82143426	0.985967	0.674392	0.555002	0.374566	0.336311	0.265752	0.0355405
XLOC_009755	PROSER3	TSS10889	18:45750246-45761792	6.76811	3.85777	7.19623	3.09494	2.24961	2.36475	0.0356486
XLOC_016064	APOBEC2	TSS17969	23:15480811-15493478	1.85353	4.75424	2.08671	0	0	0	0.0357091
XLOC_018829	FGFBP3	TSS21053	26:13974162-13975035	17.8168	19.5855	15.76	6.04336	13.3245	11.148	0.0357462
XLOC_014589	STOML1	TSS16293	21:34691640-34699908	1.69564	1.44975	1.90895	2.41563	3.80432	2.85645	0.0357588
XLOC_027227	UHRF1	TSS30340	7:17815712-17848884	4.72555	5.25238	2.52702	1.79522	1.06022	1.59212	0.0357857
XLOC_028695	GAS1	TSS31972	8:84452243-84454632	5.47529	2.67503	5.94394	1.48575	0.87745	1.84472	0.0357937
XLOC_009823	ITPKC	TSS10969	18:49534709-49552266	3.59221	3.78006	4.19966	1.57462	2.68648	2.97915	0.0358027
XLOC_027013	MRPL34	TSS30108	7:5787965-5789221	0	0	0.569126	0.960247	2.2684	1.36257	0.0358127
XLOC_017507	HBA1	TSS19600	25:677616-678405	0	0	1.25611	2.11934	5.00655	3.00731	0.0358129
XLOC_021749	LOC515418	TSS24278	3:12157013-12162951	0	0	0.149695	0.25257	0.596651	0.358393	0.0358129
XLOC_016039	RAB44	TSS17941	23:10982661-10996309	0.234081	0.400272	0.395292	5.3356	2.45085	2.36598	0.0358466
XLOC_004904	APCDD1L	TSS5460,TSS5461	13:58453748-58503370	2.43123	4.77719	3.73844	0.923618	1.45458	1.80207	0.0358598
XLOC_011249	TRNAS-GCU	TSS12624	19:28151270-28151352	449850	508632	457618	306702	268262	410110	0.0358627
XLOC_009535	IRX5	TSS10636	18:22586047-22589264	5.21456	4.05308	5.60372	0.900453	2.8362	3.19432	0.0358914
XLOC_023504	KEL	TSS26222,TSS26223,TSS26224	4:109586925-109846248	2.21689	2.52654	2.07982	1.05274	1.65793	1.74224	0.0359279
XLOC_004735	ZNF133	TSS5276	13:38318038-38332838	1.56723	1.33996	1.54384	0.372117	1.17208	0.528028	0.0359969
XLOC_022484	HDLBP	TSS25080	3:125301455-125361942	2.35671	2.68661	2.21099	3.73044	4.69999	3.17606	0.036
XLOC_022931	LOC519161	TSS25587	4:108294620-108295565	1.14957	0	0.647092	3.27538	2.57916	1.54924	0.0360099
XLOC_025479	REST	TSS28415	6:74782537-74807470	0.753784	0.25779	0.678889	0	0.112746	0.101585	0.0360556
XLOC_010390	CIAPIN1	TSS11649	18:25104787-25128158	1.1813	2.01999	1.32991	0	0.883449	0	0.0360923
XLOC_014889	LOC616063	TSS16632	21:19365003-19366630	0.599993	1.02597	0.675473	0	0.448713	0	0.0360925
XLOC_009957	FUT2	TSS11125	18:55113402-55114437	1.0256	1.75375	1.15462	0	0.767007	0	0.0360925
XLOC_023926	RDH16	TSS26700	5:60756751-60762661	0.515135	0.880868	0.579939	0	0.38525	0	0.0360926
XLOC_003131	ZBTB43	TSS3456	11:100895083-100921184	0.319072	0.545605	0.359211	0	0.238622	0	0.0360926
XLOC_009219	LOC104974664	TSS10265	17:63727480-63729944	0.387726	0.663002	0.436502	0	0.289966	0	0.0360927
XLOC_003362	SRD5A2	TSS3726	11:15060005-15106355	1.51608	2.59246	1.7068	0	1.13382	0	0.0360928
XLOC_026154	MRPL55	TSS29146	7:2911357-2925232	0.990009	1.69289	1.11456	0	0.740398	0	0.036093
XLOC_003371	HEATR5B	TSS3736,TSS3737	11:20201965-20296353	0.400182	0.456088	0.150175	0	0	0.0888608	0.0361522
XLOC_025634	MYL5	TSS28587	6:117828263-117831030	3.62015	6.88423	2.26066	0	0	0	0.0361698
XLOC_020338	CDKN1C	TSS22750	29:50400507-50402515	8.67584	8.90129	8.79055	2.47195	7.13718	2.92304	0.0361735
XLOC_014535	PCSK6	TSS16236,TSS16237	21:29025702-29157800	3.54093	2.82557	2.12596	1.12086	1.76534	1.43149	0.0362126
XLOC_003643	KCNK3	TSS4032	11:74885792-74942713	4.94964	5.64251	6.50103	52.4932	46.8876	17.7879	0.036273
XLOC_002837	LOC101904756	TSS3130	11:46609501-46629715	0.244908	0	0.137848	0.930473	0.366333	0.8252	0.0362893
XLOC_015361	MAGI1	TSS17166	22:36064897-36710649	2.44929	1.86555	2.35416	0.789442	1.63182	1.38226	0.0363173
XLOC_009813	SELV	TSS10958	18:48576326-48581202	3.72933	0	0.839696	9.20894	4.46244	7.53885	0.036327
XLOC_012790	DPP10	TSS14308	2:69476957-70339221	0.632719	0.540967	0.890394	0.30046	0.236594	0.426348	0.0363757
XLOC_008701	LRCOL1	TSS9683	17:46944901-46963762	2.21868	1.89694	3.12224	1.05359	0.829634	1.49502	0.036376
XLOC_018866	GOLGA7B	TSS21093	26:20418803-20431813	1.49275	1.27628	2.10068	0.708865	0.558187	1.00587	0.0363769
XLOC_012198	PGAP3	TSS13658	19:40994158-41008087	2.89097	4.32555	1.83074	35.3506	16.2154	16.5583	0.0364073
XLOC_014867	NR2F2	TSS16608	21:9511173-9518251	3.02382	3.4471	3.40422	1.27638	1.75887	2.71674	0.0364151
XLOC_023631	CDCA3	TSS26369	5:10582283-10584528	1.88206	1.60914	2.64853	0	0	1.2682	0.0364414
XLOC_019745	LOC104969888	TSS22107	28:1726036-1761496	2.9774	3.52015	5.18611	0.977568	2.30932	0.693576	0.0365024
XLOC_020616	RASGRP2	TSS23051	29:44559281-44571588	2.10488	1.79964	2.07346	1.49932	0.78708	1.41834	0.0365251
XLOC_008831	LOC100296211	TSS9827	17:66348272-66354159	1.82298	2.07817	1.36821	1.15424	0.454447	0	0.0365261
XLOC_012824	LOC104971267	TSS14346,TSS14347	2:83182565-83195976	0	0	1.01883	1.15867	1.99115	2.23799	0.0365281
XLOC_010112	SHISA7	TSS11319,TSS11320	18:62315372-62325472	0.885562	1.89302	1.62026	39.5882	32.4061	11.2709	0.0365289
XLOC_029191	WTAP	TSS32526	9:100223924-100250310	40.6835	67.5869	32.3871	6.07241	13.5704	17.6213	0.0365358
XLOC_020088	LOC104976247	TSS22476	29:29544424-29559564	2.44802	2.09303	1.37799	1.1625	0.457696	0.824781	0.036569
XLOC_017360	MIR2284Y-4	TSS19434	24:34269380-34333795	2959.75	3036.78	1332.83	6746.37	8411.4	4322.42	0.0365704
XLOC_018248	C25H16orf92	TSS20407	25:28101399-28114061	0.467685	0.772536	0.762925	0	0.337871	0.304426	0.0366072
XLOC_004325	DHRS12	TSS4802	12:20617661-20657929	0	1.11764	1.47164	3.72451	1.95521	3.52334	0.0366199
XLOC_019628	EIF4EBP2	TSS21964	28:25772308-25793560	9.57253	4.46422	5.87824	0	0.650814	2.93196	0.0366652
XLOC_020858	IQGAP3	TSS23305	3:15477306-15516660	2.2851	1.82348	0.943274	0.144684	0.113929	0.718563	0.0366763
XLOC_007753	RASSF5	TSS8609	16:3309419-3382665	2.75496	3.85438	3.24251	19.7427	14.6096	7.76307	0.0367042
XLOC_018958	NRAP	TSS21191	26:34562538-34672651	0.648118	1.10625	1.29611	0.153886	0.561647	0.158859	0.0367107
XLOC_014307	LOC104975278,SKP2	TSS15978,TSS15979	20:40168511-40207793	0.989808	0.476181	0.870777	0	0.208266	0.375289	0.0367411
XLOC_000582	SIK1	TSS636	1:148243161-148269154	2.38744	3.26598	2.68779	1.81397	1.42839	0.321749	0.0367609
XLOC_016412	KIF13A	TSS18347	23:38997882-39132811	0.516569	0	0.726981	1.47202	0.965912	1.21844	0.0367719
XLOC_013711	PTPRU	TSS15322	2:129640767-129748714	1.30092	1.11227	1.2815	1.54442	1.94581	2.30108	0.0367948
XLOC_009168	LOC104976525	TSS10203	17:56019758-56020748	14.2385	9.739	12.8238	8.11375	8.51876	7.67552	0.0368031
XLOC_011389	SP6	TSS12774,TSS12775	19:39545807-39551790	2.17207	1.65075	1.22266	0.687635	0.920258	0.16575	0.0368158
XLOC_005382	UCN3	TSS6003	13:43249764-43254463	0.810105	0	1.36803	3.07757	1.81754	3.82114	0.0368198
XLOC_020043	SAA2	TSS22430	29:27560638-27563851	6.64252	11.3585	4.98544	2.1029	1.6559	1.49199	0.0368359
XLOC_020666	CTSF	TSS23102	29:46317743-46323308	9.99588	13.6742	9.28403	7.12014	6.35422	6.73557	0.036849
XLOC_015886	NRADD	TSS17756	22:53593448-53597034	0	1.44261	0.949772	6.40993	2.52371	4.5478	0.036864
XLOC_012416	SLC25A10	TSS13894	19:52177825-52198289	4.45889	7.62459	4.97607	1.15495	3.03149	2.45827	0.0368932
XLOC_011884	MYO18A	TSS13310,TSS13311	19:20237570-20338777	6.5103	4.44762	3.93802	1.94853	2.93488	2.26639	0.0369382
XLOC_017192	MAPK4	TSS19234	24:51602523-51654309	0.553081	0.945756	0.31133	1.57586	1.24089	1.11806	0.0369494
XLOC_019673	LOC104971019	TSS22016,TSS22017	28:33968738-33977063	0	0	0.432763	1.09528	0.862475	0.518056	0.0369675
XLOC_017418	ATP5A1	TSS19502	24:47063521-47072429	1.00017	0.855135	0.844496	2.84972	1.49598	2.02185	0.037005
XLOC_000331	MAP6D1	TSS354	1:84915165-84922392	1.50289	0.856637	0.845979	0.475787	0	0.337567	0.0370361
XLOC_009348	ADORA2A	TSS10423,TSS10424	17:74603233-74618051	6.75138	5.41447	5.22007	2.23454	3.51913	4.37447	0.0370595
XLOC_007934	HES5	TSS8810	16:47570853-47572413	13.098	9.79883	11.5201	2.33246	6.73444	7.72268	0.0371313
XLOC_022082	DBT	TSS24644	3:45694241-45736304	0	0	0.192601	1.29985	0.767663	0.461116	0.0371416
XLOC_008465	LAMC1	TSS9423	16:61660248-61695731	3.08103	1.14532	1.43269	0	0	0.0902654	0.0371419
XLOC_010707	KPTN	TSS12013	18:54200505-54209037	5.35489	10.1742	6.69839	1.13017	2.66982	3.60831	0.0371766
XLOC_021688	FCRLB	TSS24215	3:8554576-8559618	4.06206	5.55682	9.14614	2.31475	1.21515	0.547431	0.0372508
XLOC_022795	CAMK2B	TSS25443	4:79270217-79360840	4.03606	4.31348	5.11178	2.87492	3.39572	1.69977	0.0373096
XLOC_025943	LOC781280	TSS28918	6:86805407-86807454	3.24468	1.58523	2.60919	8.36437	5.54646	4.68509	0.0373179
XLOC_011214	CHRNB1	TSS12589	19:27360165-27369366	0.740564	0.633173	0.833727	0	0.27692	0.499018	0.0373703
XLOC_019735	AGT	TSS22096	28:45853971-45862806	1.17608	1.00553	1.32403	0	0.439773	0.792483	0.0373706
XLOC_016320	TRNAV-CAC	TSS18244	23:30306591-30306664	553607	442484	441275	241149	338793	366963	0.0373796
XLOC_027317	PHAX	TSS30445	7:26171134-26183573	4.02435	3.12798	3.91281	1.73732	2.18885	2.95827	0.0374364
XLOC_017039	TMX3	TSS19053	24:8453436-8490056	0.267933	0.45816	0.30164	1.01787	1.00189	0.541629	0.0374716
XLOC_021213	LOC104971641	TSS23692	3:56519831-56583059	0	0	0	0.816025	0.21419	0.578963	0.0374932
XLOC_012844	C2H2orf47	TSS14369	2:91957948-91969505	0	0	0	2.66364	0.69915	1.88983	0.0374933
XLOC_012459	MGAT5B	TSS13952	19:56131641-56198676	1.35289	1.49845	2.41234	3.2437	5.29902	3.45207	0.0375444
XLOC_030300	MIR660	TSS33789	X:54773815-54957326	1227890	1011010	879275	1522140	2551550	1.94362e+06	0.0375829
XLOC_001979	OTP	TSS2209	10:8319581-8329026	6.59094	8.76582	9.48122	2.08657	6.02448	3.45427	0.0375868
XLOC_025860	LOC104968869	TSS28830	6:63156190-63165583	0	0	4.02133	13.5698	5.3427	14.4415	0.0375969
XLOC_021003	TRNAV-UAC	TSS23462	3:22383980-22384053	492558	408082	393633	254986	281722	357613	0.0376108
XLOC_020564	SYT7	TSS22995,TSS22996	29:41446138-41509056	1.63744	1.33521	2.33309	3.76753	2.90892	2.68936	0.0376266
XLOC_008522	CAMK1G	TSS9483	16:71734241-71764977	1.19069	1.35736	1.11706	0.376948	0.89047	0.802325	0.0376304
XLOC_022158	CYR61	TSS24724	3:61679495-61682405	1.89306	0	1.59841	4.4948	4.60119	2.55122	0.037695
XLOC_024546	IGFBP6	TSS27393	5:29798059-29801905	17.2204	11.7786	6.46224	3.27098	1.71713	1.54716	0.0377573
XLOC_029242	LOC104972957	TSS32582,TSS32583,TSS32584	9:12763548-12766947	3.00476	1.71268	2.25517	1.37976	0.749037	1.02197	0.037769
XLOC_010975	ANKFN1	TSS12330	19:6004278-6402277	1.036	1.18102	0.583165	0	0.516524	0	0.0378204
XLOC_025303	CENPE	TSS28227	6:23205343-23289003	0.284419	0.324253	0.160052	0	0.141771	0	0.0378306
XLOC_004803	LOC101904520	TSS5349	13:45086613-45144640	0.200238	0.342402	0.676285	1.33122	0.748754	1.25142	0.0378623
XLOC_029835	LOC101906457	TSS33259,TSS33260	X:41350335-41377642	0.553692	0.199198	0.557778	3.54339	2.37607	1.33548	0.0378629
XLOC_024515	COPZ1	TSS27358	5:28515345-28534649	2.01803	3.45078	1.13595	0	0	0.339955	0.0379093
XLOC_022355	SZT2	TSS24929,TSS24930	3:108528342-108584862	1.3938	0.981376	1.24333	0.85654	0.825937	0.828692	0.0379094
XLOC_018240	NUPR1	TSS20397	25:27945572-27946903	18.3298	23.5076	14.1871	2.17608	11.9947	0	0.037914
XLOC_017973	MIR2890	TSS20107	25:41134361-41134437	10463.8	6315.14	7276	4092.1	2301.62	4562.34	0.0379442
XLOC_023893	PPM1H	TSS26662	5:54519280-54825064	1.64017	0.934882	2.15425	2.44901	2.86212	2.94721	0.0379666
XLOC_030484	MXRA5	TSS33990	X:87808838-87838183	1.63534	1.61896	1.11433	2.94281	2.31728	2.0299	0.0379912
XLOC_029103	HEBP2	TSS32417	9:78910321-78917117	4.18014	2.38265	3.5295	5.95509	6.77338	4.69454	0.0380084
XLOC_018429	AP5Z1	TSS20610	25:41030709-41046385	2.40279	2.34784	1.93219	1.63002	0.256708	0.925191	0.0381236
XLOC_021016	TRNAV-AAC	TSS23475	3:22482561-22482634	563320	510102	416282	266187	294693	395946	0.0381273
XLOC_026794	SYNPO	TSS29862	7:62410689-62443035	0.559607	0.318972	1.15501	2.65742	1.39503	2.01111	0.0382003
XLOC_016856	TRNAS-GCU	TSS18842	23:30386935-30387017	471902	495225	503132	300652	271927	433885	0.0382018
XLOC_006174	TRIB1	TSS6880	14:14245872-14254030	1.56308	1.33641	1.17314	2.22678	1.75345	2.63314	0.0382423
XLOC_014158	STC2	TSS15821	20:5026252-5036906	8.4558	6.19681	8.83958	5.73631	2.71019	4.06987	0.0382855
XLOC_015450	HYAL2	TSS17275	22:50745906-50751045	1.00017	0.855135	0.562998	0.474953	0.373996	0.336975	0.0383015
XLOC_010291	MTHFSD	TSS11532	18:11507810-11525382	1.35478	1.15832	0.762609	0.643349	0.506597	0.45645	0.0383018
[truncated: 23,687 more rows]
