# Supplementary material for: Oral administration of bovine milk-derived extracellular vesicles induces senescence in the primary tumor but accelerates cancer metastasis
Source: Nat Commun. 2021 Jun 24;12:3950. doi: 10.1038/s41467-021-24273-8 (PMC8225634; doi:10.1038/s41467-021-24273-8)
Supplement: Supplementary file 5 — Dataset 3 [file 41467_2021_24273_MOESM5_ESM.xls]

## Sheet: Supplementary_Table_3
Supplementary Table 3: List of bovine proteotypic tryptic peptides
Peptide	Pepide count	Gene Symbol	Entrez Id	Description
SIGYDDTDESHCAEHIESR	9	PLIN2	280981	perilipin 2 [Source:HGNC Symbol;Acc:HGNC:248]
LKPNPSLIFSDVYQEMPAQLR	6	BCKDHA	282149	2-oxoisovalerate dehydrogenase subunit alpha, mitochondrial precursor [Source:RefSeq peptide;Acc:NP_776931]
IWCKDDQNPHSSNICNISCDK	5	LALBA	281894	lactalbumin alpha [Source:HGNC Symbol;Acc:HGNC:6480]
EAIKGAGTDEACLIEILASRSNEHIR	4	ANXA11	282142	annexin A11 [Source:RefSeq peptide;Acc:NP_776927]
EEGIKNFDVYAITPGHPLLPDFFLDEQPAMVTK	4	HSDL2	404131	hydroxysteroid dehydrogenase like 2 [Source:HGNC Symbol;Acc:HGNC:18572]
FGFYEVFKVLYSNMLGEENAYLWRTSLYLAASASAEFFADIALAPMEAAK	4	SLC25A3	282477	solute carrier family 25 member 3 [Source:HGNC Symbol;Acc:HGNC:10989]
GQTGEPGIAGFKGEQGPKGEPGPAGPQGAPGPAGEEGK	4	COL2A1	407142	collagen type II alpha 1 chain [Source:HGNC Symbol;Acc:HGNC:2200]
QCANLQNAIADAEQR	4	KRT5	281268	keratin 5 [Source:HGNC Symbol;Acc:HGNC:6442]
RSYSSPDITQAIQEEEK	4	USP8	538743	ubiquitin specific peptidase 8 [Source:HGNC Symbol;Acc:HGNC:12631]
SKGYAFIEFASFEDAKEALNSCNK	4	NCL	497013	Uncharacterized protein [Source:UniProtKB/TrEMBL;Acc:E1B8K6]
AGFQSVAPSGGAGASGGAGAAAALGPGGTPGPPVR	3	SMARCD1	533232	SWI/SNF related, matrix associated, actin dependent regulator of chromatin, subfamily d, member 1 [Source:HGNC Symbol;Acc:HGNC:11106]
ALKDEEKMEIQEIQLK	3	LOC104970173	104970173,101906472,497019,281544	Tropomyosin alpha-3 chain [Source:UniProtKB/Swiss-Prot;Acc:Q5KR47]
EAGTKEEPVTADVINPMALR	3	SART1	615704	squamous cell carcinoma antigen recognized by T-cells 1 [Source:HGNC Symbol;Acc:HGNC:10538]
EHSAFQAPAVKKGTENGVNGTVTSNGADSPR	3	TRAM1	281546	translocation associated membrane protein 1 [Source:HGNC Symbol;Acc:HGNC:20568]
ELPTLKDNDFLNEGQK	3	PIP4K2A	533289	phosphatidylinositol-5-phosphate 4-kinase type 2 alpha [Source:HGNC Symbol;Acc:HGNC:8997]
FMPIMQWLYFDALECLPEDKEALTEDK	3	UBA1	282869	ubiquitin like modifier activating enzyme 1 [Source:HGNC Symbol;Acc:HGNC:12469]
GAEDPGQGQEQPGAPR	3	SLC5A9	526890	solute carrier family 5 member 9 [Source:HGNC Symbol;Acc:HGNC:22146]
GISCYRGLTGGFGSR	3	KRT83	507421	Keratin, type II cuticular Hb3 [Source:UniProtKB/Swiss-Prot;Acc:A4FUZ0]
KMWVTGVVTQGASR	3	MFGE8	281913,787514	milk fat globule-EGF factor 8 protein [Source:HGNC Symbol;Acc:HGNC:7036]
LLAMMTLFFGSGFAAPFFIVR	3	LOC101903567	101903567,101902937,100335836	Cytochrome c oxidase subunit 7C, mitochondrial [Source:UniProtKB/Swiss-Prot;Acc:P00430]
NGGGGGGGGSGLHCAGNGGGGGGGPRVVR	3	SNX27	513214	sorting nexin family member 27 [Source:HGNC Symbol;Acc:HGNC:20073]
PFPVTTQGSQQTQPPQK	3	PAPOLA	338051	poly(A) polymerase alpha [Source:HGNC Symbol;Acc:HGNC:14981]
QTPPPVSATSGTFR	3	HMBOX1	539099	homeobox containing 1 [Source:HGNC Symbol;Acc:HGNC:26137]
SATAGPETLCGAELVDALQFVCGDRGFYFNKPTGYGSSSR	3	IGF1	281239	Insulin-like growth factor I [Source:UniProtKB/Swiss-Prot;Acc:P07455]
SREDSPELNPPPGIEDNR	3	KMT2A	508330	lysine methyltransferase 2A [Source:HGNC Symbol;Acc:HGNC:7132]
TGGVPTQDPAPQEETGGVSALPK	3	RSL1D1	508948	Ribosomal L1 domain-containing protein 1 [Source:UniProtKB/Swiss-Prot;Acc:A4FV97]
TVRQNLEPLFEQYINNLR	3	KRT6A	614456,540546	Uncharacterized protein [Source:UniProtKB/TrEMBL;Acc:M0QVY0]
VKVDEVGGEALGRLLVVYPWTQR	3	HBG	511735,788610,781674	Bos taurus hemoglobin, gamma (HBG), mRNA. [Source:RefSeq mRNA;Acc:NM_001014902]
VLYPALGPDGSALFDTVPR	3	PCDHGB2	100848197	protocadherin gamma subfamily B, 2 [Source:HGNC Symbol;Acc:HGNC:8709]
VVLEGPAPWGFR	3	PDLIM7	533851	PDZ and LIM domain 7 [Source:HGNC Symbol;Acc:HGNC:22958]
WEGEDEDEDVKDNWDDDDDEKK	3	EIF3J	539052	eukaryotic translation initiation factor 3 subunit J [Source:HGNC Symbol;Acc:HGNC:3270]
AAFGLSEAGFNTACVTK	2	SDHA	281480	succinate dehydrogenase [Source:RefSeq peptide;Acc:NP_776603]
AAPASIPPFPVLEPVTSCK	2	AFP	506011	alpha fetoprotein [Source:HGNC Symbol;Acc:HGNC:317]
ADIMLFRPPGTSDLGFPLDMTNGAALAANSNGIAGSMQPEEEAAR	2	PATZ1	532416	POZ/BTB and AT hook containing zinc finger 1 [Source:HGNC Symbol;Acc:HGNC:13071]
AKSCGECIQAGPNCGWCTNSTFLQEGMPTSARCDDLEALKK	2	ITGB1	281876	integrin subunit beta 1 [Source:HGNC Symbol;Acc:HGNC:6153]
ALQSNIIPFCDEVMQLLLENLGNENVHR	2	KPNB1	507804	karyopherin subunit beta 1 [Source:HGNC Symbol;Acc:HGNC:6400]
CVLKIGEHTPSSLAIMENANVLAR	2	ALDOA	509566	aldolase, fructose-bisphosphate A [Source:HGNC Symbol;Acc:HGNC:414]
DDPMLLSSGRVQLVVGDGR	2	PCMT1	613854	protein-L-isoaspartate (D-aspartate) O-methyltransferase [Source:HGNC Symbol;Acc:HGNC:8728]
DLDPNNVIIEQEER	2	ZCCHC17	538816	Uncharacterized protein [Source:UniProtKB/TrEMBL;Acc:F1N7K4]
DLKPSNLAVNEDCEIK	2	MAPK14	534492	mitogen-activated protein kinase 14 [Source:HGNC Symbol;Acc:HGNC:6876]
DMAGLLKPTACTMLVSSLR	2	PC	338471	pyruvate carboxylase [Source:HGNC Symbol;Acc:HGNC:8636]
DMAIATGGAVFGEEGLNLNLEDVQPHDLGK	2	HSPD1	511913	heat shock protein family D (Hsp60) member 1 [Source:HGNC Symbol;Acc:HGNC:5261]
DPPNGPNLPMATVDIK	2	WASL	281577	Wiskott-Aldrich syndrome like [Source:HGNC Symbol;Acc:HGNC:12735]
DSGPPPSTVSEAEFEDIMKR	2	CPSF7	504925	cleavage and polyadenylation specific factor 7 [Source:HGNC Symbol;Acc:HGNC:30098]
DSPSVWAAVPGKTFVNITPAEVGILVGK	2	PFN1	513895	Profilin-1 [Source:UniProtKB/Swiss-Prot;Acc:P02584]
DTQIHLDDALRGQEDLKEQLAMVER	2	MYH1	281337	myosin, heavy chain 1, skeletal muscle, adult [Source:HGNC Symbol;Acc:HGNC:7567]
EAGNPGSLFGYSVALHR	2	ITGA3	508490	integrin subunit alpha 3 [Source:HGNC Symbol;Acc:HGNC:6139]
EAPPDISKAEVTMGDPHQQTLAR	2	THOC5	533001	THO complex 5 [Source:HGNC Symbol;Acc:HGNC:19074]
EDIDMAMKLGAGYPMGPFELLDYVGLDTTKFILDGWHEMDSK	2	HADH	532785	hydroxyacyl-CoA dehydrogenase [Source:HGNC Symbol;Acc:HGNC:4799]
EDLHDMLASMGKNPTDEYLEGMMSEAPGPINFTMFLTMFGEK	2	MYL9	505964	myosin light chain 9 [Source:HGNC Symbol;Acc:HGNC:15754]
EEAGGGISEEEAAQYDR	2	SAE1	505512	SUMO1 activating enzyme subunit 1 [Source:HGNC Symbol;Acc:HGNC:30660]
EKTLGKDHPAVAATLNNLAVLYGK	2	KLC2	518136	kinesin light chain 2 [Source:HGNC Symbol;Acc:HGNC:20716]
ELALNTAQFAKSLAMLGSSEDNTALSR	2	SNX1	512029	sorting nexin 1 [Source:HGNC Symbol;Acc:HGNC:11172]
ENNVDAVHPGYGFLSERADFAQACQDAGVR	2	PC	338471	pyruvate carboxylase [Source:HGNC Symbol;Acc:HGNC:8636]
ERSLSPKSTSPPPSPEVWAESR	2	DMTN	512981	dematin actin binding protein [Source:HGNC Symbol;Acc:HGNC:3382]
ETYGDMADCCEKQEPER	2	ALB	280717	albumin [Source:HGNC Symbol;Acc:HGNC:399]
EVRFSEEPPEVYGDFEPR	2	TOR1AIP1	782528	torsin 1A interacting protein 1 [Source:HGNC Symbol;Acc:HGNC:29456]
FKQISQAYEVLSDAKK	2	DNAJA1	528862	DnaJ heat shock protein family (Hsp40) member A1 [Source:HGNC Symbol;Acc:HGNC:5229]
FVEVGRVAYVSFGPHAGKLVAIVDVIDQNR	2	RPL14	539373	ribosomal protein L14 [Source:HGNC Symbol;Acc:HGNC:10305]
FVVFAKMNDPVESSLR	2	ANK3	511203	ankyrin 3, node of Ranvier (ankyrin G) [Source:HGNC Symbol;Acc:HGNC:494]
GEAGAQGPMGPAGPAGAR	2	COL2A1	407142	collagen type II alpha 1 chain [Source:HGNC Symbol;Acc:HGNC:2200]
GEAGAQGPMGPAGPAGARGMPGPQGPR	2	COL2A1	407142	collagen type II alpha 1 chain [Source:HGNC Symbol;Acc:HGNC:2200]
GEAGPAGPAGPAGPR	2	COL1A2	282188	collagen type I alpha 2 chain [Source:HGNC Symbol;Acc:HGNC:2198]
GENGSPGAPGAPGHPGPPGPVGPAGK	2	COL3A1	510833	collagen alpha-1(III) chain precursor [Source:RefSeq peptide;Acc:NP_001070299]
GEPGDDGPSGPDGPPGPQGIAGQRGIVGLPGQR	2	COL2A1	407142	collagen type II alpha 1 chain [Source:HGNC Symbol;Acc:HGNC:2200]
GEPGDDGPSGPDGPPGPQGIAGQRGIVGLPGQRGER	2	COL2A1	407142	collagen type II alpha 1 chain [Source:HGNC Symbol;Acc:HGNC:2200]
GEPGPAGAVGPAGAVGPRGPSGPQGIRGDK	2	COL1A2	282188	collagen type I alpha 2 chain [Source:HGNC Symbol;Acc:HGNC:2198]
GEPGPAGPQGAPGPAGEEGKR	2	COL2A1	407142	collagen type II alpha 1 chain [Source:HGNC Symbol;Acc:HGNC:2200]
GFSGLQGPPGPPGSPGEQGPSGASGPAGPRGPPGSAGSPGK	2	COL1A1	282187	collagen type I alpha 1 [Source:HGNC Symbol;Acc:HGNC:2197]
GHNGLDGLKGQPGAPGVKGEPGAPGENGTPGQTGARGLPGER	2	COL1A2	282188	collagen type I alpha 2 chain [Source:HGNC Symbol;Acc:HGNC:2198]
GIIDPTKVVRTALLDAAGVASLLTTAEVVVTEIPK	2	HSPD1	511913	heat shock protein family D (Hsp60) member 1 [Source:HGNC Symbol;Acc:HGNC:5261]
GLGTDEESILTLLTSR	2	ANXA5	281626	annexin A5 [Source:HGNC Symbol;Acc:HGNC:543]
GLPGAPGLRGLPGKDGETGAAGPPGPAGPAGER	2	COL2A1	407142	collagen type II alpha 1 chain [Source:HGNC Symbol;Acc:HGNC:2200]
GLPGKDGETGAAGPPGPAGPAGER	2	COL2A1	407142	collagen type II alpha 1 chain [Source:HGNC Symbol;Acc:HGNC:2200]
GNVKAAWGKVGGHAAEYGAEALER	2	HBA	100140149,512439	Hemoglobin subunit alpha [Source:UniProtKB/Swiss-Prot;Acc:P01966]
GPNKHTLTQIKDAVR	2	CCT6B	538090	chaperonin containing TCP1 subunit 6B [Source:HGNC Symbol;Acc:HGNC:1621]
HNGTGGKSIYGEKFDDENFILK	2	PPIA	281418	Peptidyl-prolyl cis-trans isomerase A Peptidyl-prolyl cis-trans isomerase A, N-terminally processed [Source:UniProtKB/Swiss-Prot;Acc:P62935]
IECGPKYPEAPPFVR	2	UBE2V1	617771	ubiquitin conjugating enzyme E2 V1 [Source:HGNC Symbol;Acc:HGNC:12494]
IIHGNQIATNGVVHVIDRVLTQIGTSIQDFIEAEDELSSFR	2	POSTN	281960	periostin [Source:HGNC Symbol;Acc:HGNC:16953]
INNCKFDEFFSAGCAPGSPR	2	TF	280705	transferrin [Source:HGNC Symbol;Acc:HGNC:11740]
KGSKKAITKAQKKDGKKRKR	2	HIST1H2BB	525512	histone cluster 1, H2bb [Source:HGNC Symbol;Acc:HGNC:4751]
KQDEPIDLFMVEIMEMK	2	CCT6A	109578253	chaperonin containing TCP1 subunit 6A [Source:HGNC Symbol;Acc:HGNC:1620]
KQSAGPNSPTGGGGGGGSGGTRMR	2	ZSWIM8	533041	zinc finger SWIM-type containing 8 [Source:HGNC Symbol;Acc:HGNC:23528]
KWAGLSIGQEIEVSLYTFDKAK	2	NSF	504457	N-ethylmaleimide sensitive factor [Source:HGNC Symbol;Acc:HGNC:8016]
LDLSKNNITSSGIGPK	2	ECM2	533916	extracellular matrix protein 2 precursor [Source:RefSeq peptide;Acc:NP_001029769]
LDPFTLYTLTLEACTR	2	USH2A	100296635	usherin [Source:HGNC Symbol;Acc:HGNC:12601]
LEEQRPERVKPFMTGAAEQIKHILANFKNYQFFIGENMNPDGMVALLDYR	2	TPT1	326599	Translationally-controlled tumor protein [Source:UniProtKB/Swiss-Prot;Acc:Q5E984]
LFDQAFGLPRLPEEWSQWLSHSGWPGYVR	2	HSPB1	516099	heat shock protein family B (small) member 1 [Source:HGNC Symbol;Acc:HGNC:5246]
LGEDNINVVEGNEQFISASK	2	LOC780933	780933,615026	Cationic trypsin Alpha-trypsin chain 1 Alpha-trypsin chain 2 [Source:UniProtKB/Swiss-Prot;Acc:P00760]
LHSYATSIRKAVLASMDNENMHTPDIGGQGTTSEAIQDIIR	2	IDH3G	614145	isocitrate dehydrogenase 3 (NAD(+)) gamma [Source:HGNC Symbol;Acc:HGNC:5386]
LNECLQEVYEPDWPGR	2	BIN1	614576	bridging integrator 1 [Source:HGNC Symbol;Acc:HGNC:1052]
LTSLGFIIGVSVVGNLLISILLVK	2	GPR85	504208	G protein-coupled receptor 85 [Source:HGNC Symbol;Acc:HGNC:4536]
LTSLGFIIGVSVVGNLLISILLVKDKTLHR	2	GPR85	504208	G protein-coupled receptor 85 [Source:HGNC Symbol;Acc:HGNC:4536]
MDAHPPRLFACSNKIGR	2	GSN	535077	Gelsolin
MSEPHYGHAGTVYGGVMYISGGITHDTFQK	2	KLHL13	528138	kelch like family member 13 [Source:HGNC Symbol;Acc:HGNC:22931]
NAAQELATLLLSLPAPASVQQQSKSLLASLHTSR	2	UBR4	514561	ubiquitin protein ligase E3 component n-recognin 4 [Source:HGNC Symbol;Acc:HGNC:30313]
NGQVIGIGAGQQSR	2	ATIC	506343	5-aminoimidazole-4-carboxamide ribonucleotide formyltransferase/IMP cyclohydrolase [Source:HGNC Symbol;Acc:HGNC:794]
NLEQLGGTVTNPGSSGTTSR	2	STXBP2	515618	syntaxin binding protein 2 [Source:HGNC Symbol;Acc:HGNC:11445]
NLLFNDNTECLAKLGGRPTYEEYLGTEYVTAIANLK	2	LTF	280846	Lactotransferrin Lactoferricin-B [Source:UniProtKB/Swiss-Prot;Acc:P24627]
NYNVPYEPDSVVMAEAPPGVETDLIDVGFTDDVK	2	IST1	508900	IST1, ESCRT-III associated factor [Source:HGNC Symbol;Acc:HGNC:28977]
PLLAFVRLAPAVLLSGLTEVPVPTR	2	SLC4A7	510209	solute carrier family 4 member 7 [Source:HGNC Symbol;Acc:HGNC:11033]
QAEESNLQSLVSQYFQTVADYGK	2	APOA2	505394	apolipoprotein A2 [Source:HGNC Symbol;Acc:HGNC:601]
QDWEHAANDVSFATIR	2	STAT1	510814	signal transducer and activator of transcription 1
QEPQGQEHQVDNTVMEK	2	AMOTL1	541209	angiomotin like 1 [Source:HGNC Symbol;Acc:HGNC:17811]
QITINDLPVGRSVDETLR	2	PRDX1	281997	peroxiredoxin 1 [Source:HGNC Symbol;Acc:HGNC:9352]
QNFEVAFSSAETHADCPQLLDTEDMVR	2	SMTN	528013	smoothelin
QSSPSCGPVAETSSIGNGDGISK	2	MAP4K5	781335	mitogen-activated protein kinase kinase kinase kinase 5 [Source:HGNC Symbol;Acc:HGNC:6867]
QTSGGPVDAGPEYQQDLDR	2	ATP5J	282690	ATP synthase, H+ transporting, mitochondrial Fo complex subunit F6 [Source:HGNC Symbol;Acc:HGNC:847]
QVHPDTGISSKAMGIMNSFLNDIFER	2	-	-	Uncharacterized protein [Source:UniProtKB/TrEMBL;Acc:G3MZL8]
RDLISHDEMFSDIYK	2	TPT1	326599	Translationally-controlled tumor protein [Source:UniProtKB/Swiss-Prot;Acc:Q5E984]
RDNTNEIYSGKFCECDNFNCDRSNGLICGGNGVCK	2	ITGB1	281876	integrin subunit beta 1 [Source:HGNC Symbol;Acc:HGNC:6153]
SAMGAGFCYINDLTVIQSTQGMYKCFSDFKQR	2	PGM2L1	515366	phosphoglucomutase 2-like 1 [Source:HGNC Symbol;Acc:HGNC:20898]
SGDRGETGPAGPAGPIGPVGAR	2	COL1A1	282187	collagen type I alpha 1 [Source:HGNC Symbol;Acc:HGNC:2197]
SGETGASGPPGFVGEK	2	COL1A2	282188	collagen type I alpha 2 chain [Source:HGNC Symbol;Acc:HGNC:2198]
SGSMEEDVDTSPGGDYYTSPSSPTSSSRNWTEDMEGGISSPVKKTEMDK	2	NFIC	553098	Bos taurus nuclear factor I/C (CCAAT-binding transcription factor) (NFIC), mRNA. [Source:RefSeq mRNA;Acc:NM_001024574]
TEDFIIDTLELRSDMYILNESLTDPAIVK	2	EXOSC10	535340	exosome component 10 [Source:HGNC Symbol;Acc:HGNC:9138]
TGQAPGFSYTDANKNKGITWGEETLMEYLENPK	2	LOC100847700	100847700	Cytochrome c [Source:UniProtKB/Swiss-Prot;Acc:P62894]
VDPVNFKLLSHSLLVTLASHLPSDFTPAVHASLDKFLANVSTVLTSKYR	2	HBA1	100140149	Hemoglobin subunit alpha [Source:UniProtKB/Swiss-Prot;Acc:P01966]
VGGGGTAGGDRWEGEDEDEDVKDNWDDDDDEK	2	EIF3J	539052	eukaryotic translation initiation factor 3 subunit J [Source:HGNC Symbol;Acc:HGNC:3270]
VHKECCHGDLLECADDR	2	ALB	280717	albumin [Source:HGNC Symbol;Acc:HGNC:399]
VISYEEGKALAESWNAAFLESSAKENQTAVDVFR	2	RHEB	528204	Ras homolog enriched in brain [Source:HGNC Symbol;Acc:HGNC:10011]
VQASLSANTFAITGHAEAKPITEMIPGILSQLGADSLTSLRK	2	BTF3L4	539753	basic transcription factor 3-like 4 [Source:HGNC Symbol;Acc:HGNC:30547]
VTISCTGSSSNIGGGNCVGWYQQIPGSAPK	2	-	-	Uncharacterized protein [Source:UniProtKB/TrEMBL;Acc:G3N028]
WMALESILRFTHQSDVWSYGVTVWELMTFGAKPYDGIPAREIPDLLEK	2	ERBB2	505709	erb-b2 receptor tyrosine kinase 2 [Source:HGNC Symbol;Acc:HGNC:3430]
YILVTGGVISGIGKGIIASSVGTILK	2	CTPS1	506131	CTP synthase 1 [Source:HGNC Symbol;Acc:HGNC:2519]
YLAEVACGDDRKQTIDNSQGAYQEAFDISK	2	YWHAQ	768311	14-3-3 protein theta [Source:UniProtKB/Swiss-Prot;Acc:Q3SZI4]
YQCLKGTGKNYGGTVAVTESGHTCQR	2	PLG	280897	PLG protein; Plasminogen [Source:UniProtKB/TrEMBL;Acc:A7E350]
YQIDPDACFSAKVNNSSLIGLGYTQTLKPGIK	2	VDAC1	282119	voltage dependent anion channel 1 [Source:HGNC Symbol;Acc:HGNC:12669]
YSLQPVAVELKSLLGK	2	PGK1	507476	phosphoglycerate kinase 1 [Source:HGNC Symbol;Acc:HGNC:8896]
