# Supplementary material for: Oral administration of bovine milk-derived extracellular vesicles induces senescence in the primary tumor but accelerates cancer metastasis
Source: Nat Commun. 2021 Jun 24;12:3950. doi: 10.1038/s41467-021-24273-8 (PMC8225634; doi:10.1038/s41467-021-24273-8)
Supplement: Supplementary file 6 — Dataset 4 [file 41467_2021_24273_MOESM6_ESM.xls]

## Sheet: Supplementary_Table_4
Supplementary Table 4: List of proteins differentially abundant in liver tissue of control and milk EVs treated mice
				Liver Control	Liver Control	Liver Treated	Liver Treated	Treated/Control
Entrez Id	Gene Symbol	Gene desc	Alternate Names	Avg NSpC	SD	Avg NSpC	SD	Avg Fold
12843	Col1a2	collagen, type I, alpha 2	AA960264|AI325291|Col1a-2|Cola-2|Cola2|oim	0.707004	0.143577	3.10232	0.595167	6.68844
13209	Ddx6	DEAD (Asp-Glu-Ala-Asp) box polypeptide 6	1110001P04Rik|E230023J21Rik|HLR2|mRCK/P54|p54|rck	0.163355	0.022466	0.970465	0.0334055	6.01177
105847	Lmf2	lipase maturation factor 2	AI451006|Tmem112b|Tmem153	0.163355	0.022466	0.774207	0.0298818	4.77198
75751	Ipo4	importin 4	8430408O15Rik|AA409693|Imp4a|RanBP4	0.163355	0.022466	0.758708	0.162455	4.75793
13511	Dsg2	desmoglein 2	AA408168|D18Ertd293e	0.365743	0.084184	1.51453	0.0542911	4.44657
17281	Fyco1	FYVE and coiled-coil domain containing 1	2810409M01Rik|Mem2|RUFY3|ZFYVE7	0.163355	0.022466	0.729462	0.307424	4.3775
13858	Eps15	epidermal growth factor receptor pathway substrate 15	2410112D09Rik	0.163355	0.022466	0.713957	0.115088	4.36342
241274	Pnpla7	patatin-like phospholipase domain containing 7	BC027342|E430013P11Rik|Nre	0.163355	0.022466	0.713957	0.115088	4.36342
19358	Rad23a	RAD23 homolog A, nucleotide excision repair protein	2310040P19Rik|AL024030|HR23A|mHR23A	0.163355	0.022466	0.698456	0.0772467	4.34936
105522	Ankrd28	ankyrin repeat domain 28	AI465466|AI604979|E430019N21Rik|mKIAA0379	0.163355	0.022466	0.698456	0.0772467	4.34936
53605	Nap1l1	nucleosome assembly protein 1-like 1	AA407126|AI256722|D10Ertd68e|NAP-1	0.163355	0.022466	0.682959	0.26958	4.33532
216154	Med16	mediator complex subunit 16	95kDa|A630083L04|Thrap5|Trap95	0.163355	0.022466	0.682959	0.26958	4.33532
15139	Hc	hemolytic complement	C5|C5a|He	0.795989	0.07503	2.33254	0.400696	4.16405
66473	Ctrb1	chymotrypsinogen B1	2200008D09Rik|AI504462|Ctrb|Prt-2	0.281334	0.0144382	1.03072	0.118618	4.09473
12142	Prdm1	PR domain containing 1, with ZNF domain	Blimp-1|Blimp1|PRDI-BF1|ZNFPR1A1|b2b1765Clo	0.306754	0.0225263	1.16851	0.257927	3.97344
67573	Loxl4	lysyl oxidase-like 4	4833426I20Rik|Loxc	0.163355	0.022466	0.653709	0.200293	3.95487
14067	F5	coagulation factor V	AI173222|Cf-5|Cf5	0.163355	0.022466	0.638206	0.00795974	3.9408
73139	Cenpv	centromere protein V	3110013H01Rik|AA671303|Prr6	0.163355	0.022466	0.638206	0.00795974	3.9408
17769	Mthfr	5,10-methylenetetrahydrofolate reductase	AI323986	0.163355	0.022466	0.622707	0.184372	3.92675
19266	Ptprd	protein tyrosine phosphatase, receptor type, D	1110002J03Rik|3000002J10Rik|B230219D21Rik|R-PTP-delta	0.576307	0.0261537	1.57307	0.385624	3.771
103964	Try5	trypsin 5	1810049H19Rik|Tc|Tesp4	0.222344	0.0609571	0.818961	0.247666	3.66849
170759	Atp13a1	ATPase type 13A1	Atp13a|Cgi152|catp	0.496436	0.159817	1.71082	0.00900456	3.63762
18034	Nfkb2	nuclear factor of kappa light polypeptide gene enhancer in B cells 2, p49/p100	NF-kappaB2|lyt|p49|p49/p100|p50B|p52	0.163355	0.022466	0.593462	0.185495	3.54633
67281	Rpl37	ribosomal protein L37	3110005M08Rik	0.163355	0.022466	0.593462	0.185495	3.54633
100502825	Rpl37rt	ribosomal protein L37, retrotransposed	Gm13826|OTTMUSG00000014624	0.163355	0.022466	0.593462	0.185495	3.54633
99412	Golga2	golgi autoantigen, golgin subfamily a, 2	AW555139|GM130|mKIAA4150	0.163355	0.022466	0.562457	0.0991655	3.51818
244310	Dlgap2	discs, large (Drosophila) homolog-associated protein 2	6430596N04Rik|DAP2|Sapap2	0.163355	0.022466	0.562457	0.0991655	3.51818
108903	Tbcd	tubulin-specific chaperone d	2310057L06Rik|A030005L14Rik|mKIAA0988	0.222344	0.0609571	0.758708	0.162455	3.4415
234730	Fuk	fucokinase	1110046B12Rik|AI303278	0.378456	0.0326666	1.09275	0.0507792	3.41883
71175	Nipbl	Nipped-B homolog (Drosophila)	Idn3	0.340326	0.0827809	1.12025	0.0737491	3.38817
22074	Try4	trypsin 4	0910001B19Rik|Td	0.281334	0.0744382	0.879215	0.332878	3.24947
22295	Cdh23	cadherin 23 (otocadherin)	4930542A03Rik|USH1D|ahl|ahl1|bob|bus|mdfw|nmf112|nmf181|nmf252|sals|v	0.222344	0.0609571	0.743212	0.0547909	3.24588
72265	Tram1	translocating chain-associating membrane protein 1	1810049E02Rik|TRAMP	0.222344	0.0609571	0.698456	0.0772467	3.21452
68283	9530077C05Rik	RIKEN cDNA 9530077C05 gene	1110003N12Rik|Kiaa0895|mKIAA0895	0.306754	0.0325263	0.789711	0.22222	3.16063
20983	Syt4	synaptotagmin IV	SytIV	0.163355	0.022466	0.502209	0.0139611	3.10963
76866	Morn1	MORN repeat containing 1	2900057D20Rik|4930417P05Rik|AU042805	0.163355	0.022466	0.502209	0.0139611	3.10963
207781	C2cd2	C2 calcium-dependent domain containing 2	5730563M15|5830404H04Rik|AI314146|AI449533|BF168443|ORF25|mKIAA4045	0.163355	0.022466	0.502209	0.0139611	3.10963
235623	Scap	SREBF chaperone	9530044G19|mKIAA0199	0.163355	0.022466	0.502209	0.0139611	3.10963
12830	Col4a5	collagen, type IV, alpha 5	-	0.589008	0.176705	1.87443	0.31181	3.10523
235380	Dmxl2	Dmx-like 2	6330586A12|6430411K14Rik|E130119P06Rik|mKIAA0856	0.222344	0.0609571	0.682959	0.26958	3.01889
74140	Tm9sf1	transmembrane 9 superfamily member 1	1200014D02Rik|AI893436|MP70	0.222344	0.0609571	0.638206	0.00795974	2.98754
63958	Ube4b	ubiquitination factor E4B	4930551I19Rik|4933406G05Rik|AU014668|D4Bwg0973e|UFD2|UFD2a|Ufd2p|mKIAA0684	0.281334	0.0743822	0.863722	0.125218	2.98401
13043	Cttn	cortactin	1110020L01Rik|Ems1	0.235053	0.123863	0.653709	0.100293	2.96879
13006	Smc3	structural maintenance of chromosomes 3	Bamacan|Cspg6|HCAP|Mmip1|SMC-3|SmcD	0.365743	0.0718397	1.09275	0.150779	2.85762
17920	Myo6	myosin VI	BC029719|Tlc|sv	0.340326	0.127809	0.984238	0.295654	2.84538
338366	Mia3	melanoma inhibitory activity 3	9130229H14Rik|A930039G15Rik|AU022327|B230399H06Rik|C80126|Gm1525|TANGO1|Tango	2.65973	0.14904	7.45841	1.29812	2.81377
381280	Hjurp	Holliday junction recognition protein	6430706D22Rik|A730008H23Rik|C330011F01Rik|Gm975|Mfleg1	0.378456	0.0326666	0.880976	0.121697	2.76166
12387	Ctnnb1	catenin (cadherin associated protein), beta 1	Bfc|Catnb|Mesc	1.09095	0.333155	2.84393	0.11122	2.75065
108168953	Gm46858	predicted gene, 46858	-	0.163355	0.022466	0.441961	0.0712412	2.70554
13385	Dlg4	discs, large homolog 4 (Drosophila)	Dlgh4|PSD-95|PSD95|SAP90|SAP90A	0.163355	0.022466	0.441961	0.0712412	2.70109
20589	Ighmbp2	immunoglobulin mu binding protein 2	AEP|Catf1|RIPE3b1|Smbp-2|Smbp2|Smubp2|nmd|sma	0.163355	0.022466	0.441961	0.0712412	2.70109
27224	Tceb3	transcription elongation factor B (SIII), polypeptide 3	110kDa|AA408125|Tceb3a	0.163355	0.022466	0.441961	0.0712412	2.70109
56643	Slc15a1	solute carrier family 15 (oligopeptide transporter), member 1	D630032F02|PECT1|PEPT1	0.163355	0.022466	0.441961	0.0712412	2.70109
58176	Rhbg	Rhesus blood group-associated B glycoprotein	-	0.163355	0.022466	0.441961	0.0712412	2.70109
77042	Hyal4	hyaluronoglucosaminidase 4	4632428M18Rik|CSHY	0.163355	0.022466	0.441961	0.0712412	2.70109
80883	Ntng1	netrin G1	A930010C08Rik|AI853992|Lmnt1	0.163355	0.022466	0.441961	0.0712412	2.70109
94184	Pdxdc1	pyridoxal-dependent decarboxylase domain containing 1	2210010A19Rik|AA415817|Kiaa0251-hp	0.163355	0.022466	0.441961	0.0712412	2.70109
223455	March6	membrane-associated ring finger (C3HC4) 6	3830408G03|F830029L24Rik|mKIAA0597	0.163355	0.022466	0.441961	0.0712412	2.70109
232933	Ccdc61	coiled-coil domain containing 61	C530028I08Rik|Gm159	0.163355	0.022466	0.441961	0.0712412	2.70109
235610	Atrip	ATR interacting protein	6620401K05Rik	0.163355	0.022466	0.441961	0.0712412	2.70109
245650	Gucy2f	guanylate cyclase 2f	A930002I06|GC-F|GC2	0.163355	0.022466	0.441961	0.0712412	2.70109
17721	ND5	NADH dehydrogenase subunit 5	-	0.424733	0.0584146	1.09098	0.203833	2.62646
16882	Lig3	ligase III, DNA, ATP-dependent	D11Wsu78e	0.222344	0.0609571	0.562457	0.0991655	2.56493
321003	Xpnpep3	X-prolyl aminopeptidase 3, mitochondrial	APP3|E430012M05Rik	0.222344	0.0609571	0.562457	0.0991655	2.56493
20502	Slc16a2	solute carrier family 16 (monocarboxylic acid transporters), member 2	AW105741|Mct8|Xpct	0.235053	0.123863	0.593462	0.0854949	2.56025
12558	Cdh2	cadherin 2	CDHN|N-CAD|Ncad	0.719706	0.15874	1.78486	0.356584	2.5326
13191	Dctn1	dynactin 1	AL022633|Glued|p150|p150<glued>	1.20443	0.191437	3.02147	1.07685	2.52168
435927	Gm5724	predicted gene 5724	EG435927	0.281334	0.0743822	0.682959	0.26958	2.51257
637079	Gm16486	predicted gene 16486	ENSMUSG00000035586	0.281334	0.0743822	0.682959	0.26958	2.51257
76408	Abcc3	ATP-binding cassette, sub-family C (CFTR/MRP), member 3	1700019L09Rik|ABC31|MLP2|MOAT-D|MRP3	1.10367	0.0518008	2.80285	0.186248	2.40557
100043207	Amy2a1	amylase 2a1	Amy2-1|OTTMUSG00000022432|mAmy2-6	0.530012	0.0293272	1.25626	0.151844	2.39693
12759	Clu	clusterin	AI893575|ApoJ|Cli|D14Ucla3|SP-40|Sgp-2|Sgp2|Sugp-2	0.365743	0.14184	0.865467	0.329355	2.36993
26420	Mapk9	mitogen-activated protein kinase 9	AI851083|JNK2|Prkm9|p54aSAPK	0.306754	0.0825263	0.669215	0.192627	2.34354
12628	Cfh	complement component factor h	Mud-1|NOM|Sas-1|Sas1	2.39368	0.49491	4.97313	0.892995	2.07034
67811	Poldip2	polymerase (DNA-directed), delta interacting protein 2	1300003F06Rik|Pdip38	1.09095	0.333155	0.51771	0.178366	0.471572
22361	Vnn1	vanin 1	V-1	0.56814	0.061223	0.245725	0.134518	0.422763
108664	Atp6v1h	ATPase, H+ transporting, lysosomal V1 subunit H	0710001F19Rik|AU022349|CGI-11|SFD|SFDalpha|SFDbeta|VMA13	0.56814	0.061223	0.245725	0.134518	0.422763
11993	Aup1	ancient ubiquitous protein 1	AA589454	0.542718	0.108441	0.230225	0.0577992	0.421991
19039	Lgals3bp	lectin, galactoside-binding, soluble, 3 binding protein	90K|CyCAP|MAC-2BP|Ppicap|Tango10b	0.542718	0.108441	0.230225	0.0577992	0.421991
20019	Polr1a	polymerase (RNA) I polypeptide A	194kDa|3010014K16Rik|RPA194|Rpo1-4|mRPA1	0.542718	0.108441	0.230225	0.0577992	0.421991
236899	Pcyt1b	phosphate cytidylyltransferase 1, choline, beta isoform	AW045697|CTTbeta	0.542718	0.108441	0.230225	0.0577992	0.421991
14681	Gnao1	guanine nucleotide binding protein, alpha O	AW050213|Galphao|Gnao|alphaO	1.1164	0.702862	0.457465	0.163567	0.418365
22215	Ube3a	ubiquitin protein ligase E3A	4732496B02|5830462N02Rik|A130086L21Rik|Hpve6a|mKIAA4216	0.719706	0.35874	0.29047	0.0429995	0.404302
224020	Pi4ka	phosphatidylinositol 4-kinase, catalytic, alpha polypeptide	Pik4ca	1.7819	0.618091	0.712231	0.0394588	0.402508
14807	Grik3	glutamate receptor, ionotropic, kainate 3	9630027E11|GluK3|GluR7-3|Glur-7|Glur7	0.424733	0.0584146	0.16998	0.027399	0.399548
68479	Phf5a	PHD finger protein 5A	1110007B08Rik	0.424733	0.0584146	0.16998	0.027399	0.399548
70297	Gcc2	GRIP and coiled-coil domain containing 2	0610043A03Rik|2210420P05Rik|2600014C01Rik|AW112121|mKIAA0336	0.424733	0.0584146	0.16998	0.027399	0.399548
97487	Cmtm4	CKLF-like MARVEL transmembrane domain containing 4	Cklfsf4|D19397|ENSMUSG00000051554|Gm9853	0.424733	0.0584146	0.16998	0.027399	0.399548
245857	Ssh3	slingshot homolog 3 (Drosophila)	BC028922|SSH-3|mSSH-3L	0.424733	0.0584146	0.16998	0.027399	0.399548
231470	Fras1	Fraser extracellular matrix complex subunit 1	E130113P14Rik|bl|mKIAA1500	1.36877	0.276654	0.531468	0.0838211	0.395445
12704	Cit	citron	C030025P15Rik|CRIK|CRIK-SK|Cit-k	0.850407	0.340774	0.350718	0.0282018	0.389955
66592	Stoml2	stomatin (Epb7.2)-like 2	0610038F01Rik|MSLP2|SLP-2	1.60928	0.6027	0.667465	0.0619129	0.388239
170731	Mfn2	mitofusin 2	D630023P19Rik|Fzo	0.601713	0.191872	0.230225	0.0577992	0.386975
50884	Nckap1	NCK-associated protein 1	C79304|H19|Hem-2|Hem2|Nap1|mKIAA0587|mh19|p125Nap1	0.627132	0.177796	0.245725	0.134518	0.37655
216021	Stox1	storkhead box 1	4732470K04Rik|Gm63	0.614421	0.00703873	0.230225	0.0577992	0.374188
23920	Insrr	insulin receptor-related receptor	Irr	1.24253	0.286871	0.441961	0.0712412	0.372234
109136	Mmaa	methylmalonic aciduria (cobalamin deficiency) type A	2810018E08Rik|AI840684	0.901252	0.398601	0.305969	0.0493195	0.362884
16852	Lgals1	lectin, galactose binding, soluble 1	AA410090|Gal-1|Galbp|L-14.5|L14|Lect14|galectin-1	1.19624	0.0185732	0.426462	0.121083	0.35576
17240	Mdfi	MyoD family inhibitor	I-mf|I-mfa	0.483725	0.0250125	0.16998	0.027399	0.353336
27409	Abcg5	ATP-binding cassette, sub-family G (WHITE), member 5	cmp|sterolin-1|trac	0.483725	0.0250125	0.16998	0.027399	0.353336
52846	Cnot11	CCR4-NOT transcription complex, subunit 11	2410015L18Rik|C40|D1Bwg0212e	0.483725	0.0250125	0.16998	0.027399	0.353336
56332	Amotl2	angiomotin-like 2	AW549739|C79691|Lccp|MASCOT|mKIAA0989	0.483725	0.0250125	0.16998	0.027399	0.353336
68567	Cgref1	cell growth regulator with EF hand domain 1	1110004G24Rik|AW045201|Cgr11	0.483725	0.0250125	0.16998	0.027399	0.353336
68897	Disp1	dispatched homolog 1 (Drosophila)	1190008H24Rik|DispA	0.483725	0.0250125	0.16998	0.027399	0.353336
69697	Camsap3	calmodulin regulated spectrin-associated protein family, member 3	2310057J16Rik|Kiaa1543|Nezha	0.483725	0.0250125	0.16998	0.027399	0.353336
74052	Ttc21a	tetratricopeptide repeat domain 21A	4921538N17Rik|AA387572|Thm2	0.483725	0.0250125	0.16998	0.027399	0.353336
77583	Notum	notum pectinacetylesterase homolog (Drosophila)	5730593N15Rik	0.483725	0.0250125	0.16998	0.027399	0.353336
171508	Creld1	cysteine-rich with EGF-like domains 1	AI843811	0.483725	0.0250125	0.16998	0.027399	0.353336
223770	Brd1	bromodomain containing 1	1110059H06Rik|AI316859|mKIAA4191	0.483725	0.0250125	0.16998	0.027399	0.353336
223870	Senp1	SUMO1/sentrin specific peptidase 1	2310046A20Rik|D15Ertd528e|E330036L07Rik|suPr-2	0.483725	0.0250125	0.16998	0.027399	0.353336
232821	Ccdc106	coiled-coil domain containing 106	BC018462	0.483725	0.0250125	0.16998	0.027399	0.353336
269437	Plch1	phospholipase C, eta 1	BC042549|PLC-eta-1|PLCeta1|Plcl3	0.483725	0.0250125	0.16998	0.027399	0.353336
270091	Lrrc36	leucine rich repeat containing 36	BC036564	0.483725	0.0250125	0.16998	0.027399	0.353336
66273	Aamdc	adipogenesis associated Mth938 domain containing	1810020D17Rik|1810037D19Rik|LI2	0.496436	0.159817	0.16998	0.027399	0.351745
68556	Uckl1	uridine-cytidine kinase 1-like 1	1110007H10Rik|Urkl1	0.496436	0.159817	0.16998	0.027399	0.351745
56282	Mrpl12	mitochondrial ribosomal protein L12	0610034O11Rik|1500031N16Rik|MRP-L12|Rpml12	0.875823	0.0289116	0.305969	0.0493195	0.348611
14686	Gnat2	guanine nucleotide binding protein, alpha transducing 2	AW490837|Gnat-2|Gt-2|Tcalpha	0.686125	0.0943669	0.245725	0.104518	0.347943
242851	Gnat3	guanine nucleotide binding protein, alpha transducing 3	Ggust|Gtn	0.686125	0.0943669	0.245725	0.104518	0.347943
231580	Gak	cyclin G associated kinase	D130045N16Rik	0.888535	0.213756	0.305969	0.0493195	0.347738
17888	Myh6	myosin, heavy polypeptide 6, cardiac muscle, alpha	A830009F23Rik|AA517445|Myhc-a|Myhca|alpha-MHC	2.1924	0.424558	0.60897	0.0778269	0.344567
68537	Mrpl13	mitochondrial ribosomal protein L13	1110002D09Rik	1.30611	0.637424	0.457465	0.0635667	0.341702
319939	Tns3	tensin 3	BC023928|F830010I22Rik|TEM6|Tens1	0.95571	0.1925	0.29047	0.122999	0.338615
14674	Gna13	guanine nucleotide binding protein, alpha 13	AU024132|AU043124|Galpha13	0.93482	0.0545233	0.305969	0.0493195	0.329402
12568	Cdk5	cyclin-dependent kinase 5	AW048668|Crk6	0.74512	0.010936	0.245725	0.104518	0.32849
71268	Lrrfip2	leucine rich repeat (in FLII) interacting protein 2	5133400F20Rik|AI850587	0.542718	0.108441	0.16998	0.027399	0.324728
68691	Kansl1l	KAT8 regulatory NSL complex subunit 1-like	1110028C15Rik|1190030G24|AI427598|C430010P07Rik|mKIAA4189	0.56814	0.261223	0.16998	0.027399	0.322153
13417	Dnah8	dynein, axonemal, heavy chain 8	ATPase|Dnahc8|Hst6.7b|P1-Loop	0.909408	0.124213	0.29047	0.102999	0.317247
20638	Snrpb	small nuclear ribonucleoprotein B	AL024368|AU018828|SM-B|SM11|SMB|SNRNP-B	1.34784	0.0386229	0.471216	0.0386126	0.314891
242785	Klhl21	kelch-like 21	1810045K06Rik|D330008A20|mKIAA0469	0.770547	0.080616	0.245725	0.104518	0.314099
56280	Mrpl37	mitochondrial ribosomal protein L37	2300004O14Rik|AI132596|MRP-L2|Rpml2	0.732411	0.173903	0.230225	0.0577992	0.313815
14673	Gna12	guanine nucleotide binding protein, alpha 12	AI414047|AI504261|Galpha12	0.757832	0.195776	0.245725	0.104518	0.311721
11304	Abca4	ATP-binding cassette, sub-family A (ABC1), member 4	AW050280|Abc10|Abcr|D430003I15Rik|RmP	0.555427	0.0763903	0.16998	0.027399	0.305533
16508	Kcnd2	potassium voltage-gated channel, Shal-related family, member 2	AI839615|AW555701|Kv4.2|R75121|mKIAA1044	0.555427	0.0763903	0.16998	0.027399	0.305533
217351	Tnrc6c	trinucleotide repeat containing 6C	9930033H14Rik|mKIAA1582	0.601713	0.191872	0.16998	0.027399	0.305275
235184	Msantd2	Myb/SANT-like DNA-binding domain containing 2	2810450G17Rik|9530092B10Rik	0.601713	0.191872	0.16998	0.027399	0.305275
320405	Cadps2	Ca2+-dependent activator protein for secretion 2	A230044C21Rik|Caps-2|Caps2|Cpd2	0.601713	0.191872	0.16998	0.027399	0.305275
231887	Pdap1	PDGFA associated protein 1	HASPP28|PAP|PAP1	0.639847	0.262632	0.16998	0.027399	0.30203
69700	Col22a1	collagen, type XXII, alpha 1	2310067L16Rik|C80743	1.60483	0.6105	0.350718	0.0482018	0.296475
110350	Dync2h1	dynein cytoplasmic 2 heavy chain 1	4432416O06Rik|AI448217|D030010H02Rik|D330044F14Rik|DHC1b|DHC2|Dnchc2|b2b414Clo|mKIAA1997	1.25524	0.102014	0.366215	0.0358808	0.29155
329152	Hecw2	HECT, C2 and WW domain containing E3 ubiquitin protein ligase 2	A730039N16Rik|D030049F17Rik|Gm971|Nedl2|mKIAA1301	0.660709	0.275305	0.16998	0.027399	0.291188
11593	Aga	aspartylglucosaminidase	AW060726	1.02741	0.391097	0.29047	0.0929995	0.290812
18633	Pex16	peroxisomal biogenesis factor 16	-	1.31883	0.322286	0.397221	0.0487649	0.271527
24136	Zeb2	zinc finger E-box binding homeobox 2	9130203F04Rik|D130016B08Rik|SIP1|Zfhx1b|Zfx1b|Zfxh1b	0.837705	0.325616	0.16998	0.027399	0.26542
15212	Hexb	hexosaminidase B	-	1.07372	0.259391	0.16998	0.027399	0.247939
16956	Lpl	lipoprotein lipase	-	1.28067	0.267703	0.230225	0.0577992	0.188607
