# Supplementary material for: Oral administration of bovine milk-derived extracellular vesicles induces senescence in the primary tumor but accelerates cancer metastasis
Source: Nat Commun. 2021 Jun 24;12:3950. doi: 10.1038/s41467-021-24273-8 (PMC8225634; doi:10.1038/s41467-021-24273-8)
Supplement: Supplementary file 7 — Dataset 5 [file 41467_2021_24273_MOESM7_ESM.xls]

## Sheet: FinalResult
Supplementary Table 5: List of proteins identified in breast cancer cells treated with and without milk EVs for 72 h
				4T1.2 Untreated Rep 1			4T1.2 Untreated Rep 2			4T1.2 Untreated Rep 3			4T1.2 Untreated	4T1.2 Untreated	4T1.2 Treated Rep 1			4T1.2 Treated Rep 2			4T1.2 Treated Rep 3			4T1.2 Treated	4T1.2 Treated	4T1.2 Untreated / Treated
Entrez Id	Gene Symbol	Gene desc	Alternate Names	No.of peptides	No. of spectra	NspC	No.of peptides	No. of spectra	NspC	No.of peptides	No. of spectra	NspC	Average NspC	SD	No.of peptides	No. of spectra	NspC	No.of peptides	No. of spectra	NspC	No.of peptides	No. of spectra	NspC	Average NspC	SD	Fold
100019	Mdn1	midasin AAA ATPase 1	4833432B22Rik|A130070M06|AA958993|D4Abb1e|Gm135	0	0	0.3397	0	0	0.3835	3	3	1.0911	0.604767	0.421746	21	21	7.3283	15	15	5.9457	33	33	10.3117	7.8619	2.23138	0.0769237
319565	Syne2	spectrin repeat containing, nuclear envelope 2	6820443O06Rik|AW546258|Cpfl8|D12Ertd777e|KASH2|NUA|Nesp2g|dice|mKIAA1011	0	0	0.3397	3	3	1.304	1	1	0.5776	0.740433	0.502349	11	11	4.0334	7	7	3.0177	28	29	9.1063	5.3858	3.26182	0.137479
214987	Chtf8	CTF8, chromosome transmission fidelity factor 8	5830457O10Rik|Ctf8|Derpc	0	0	0.3397	0	0	0.3835	0	0	0.3209	0.348033	0.0321212	5	5	2.0574	9	9	3.7495	3	3	1.2784	2.36177	1.26335	0.147361
110521	Hivep1	human immunodeficiency virus type I enhancer binding protein 1	Cryabp1	0	0	0.3397	0	0	0.3835	0	0	0.3209	0.348033	0.0321212	4	4	1.7282	5	6	2.6518	1	1	0.6768	1.6856	0.988189	0.206474
54614	Prpf40b	pre-mRNA processing factor 40B	2610317D23Rik|Hypc	0	0	0.3397	0	0	0.3835	1	1	0.5776	0.4336	0.126616	6	6	2.3867	3	3	1.5543	6	6	2.181	2.04067	0.433581	0.21248
224139	Golgb1	golgi autoantigen, golgin subfamily b, macrogolgin 1	4930428L02Rik|628101|6330407A06Rik|AU042952|C130074L01Rik|F730017E11Rik|Gm6840|mKIAA4151	3	3	1.1552	6	6	2.2247	7	7	2.1183	1.83273	0.589168	23	23	7.9875	16	16	6.3118	35	36	11.2159	8.50507	2.49268	0.215487
70683	Utp20	UTP20 small subunit processome component	3830408P06Rik|AA617408|Drim|mDRIM|mDRIN	0	0	0.3397	4	4	1.6109	12	13	3.6595	1.87003	1.675	22	22	7.6579	24	24	9.2417	29	29	9.1063	8.66863	0.877935	0.215724
71175	Nipbl	NIPBL cohesin loading factor	Idn3	1	2	0.8833	0	0	0.3835	3	3	1.0911	0.785967	0.363703	7	7	2.716	6	6	2.6518	16	16	5.1908	3.51953	1.44772	0.223316
54214	Golga4	golgi autoantigen, golgin subfamily a, 4	AI225887|AU019508|Olp-1	1	1	0.6115	3	3	1.304	13	13	3.6595	1.85833	1.59782	18	18	6.3396	18	18	7.0441	34	35	10.9145	8.0994	2.46326	0.229441
665775	Bod1l	biorientation of chromosomes in cell division 1-like	A230054D04Rik|AI853319|FAM44A|mKIAA1327	0	0	0.3397	0	0	0.3835	4	4	1.3479	0.690367	0.569862	11	11	4.0334	5	5	2.286	7	7	2.4819	2.93377	0.957334	0.235318
72313	Fryl	FRY like transcription coactivator	2010313D22Rik|2310004H21Rik|2510002A14Rik|9030227G01Rik|mKIAA0826	0	0	0.3397	0	0	0.3835	1	1	0.5776	0.4336	0.126616	6	6	2.3867	3	3	1.5543	4	4	1.5792	1.84007	0.473562	0.235644
23856	Dido1	death inducer-obliterator 1	6720461J16Rik|D130048F08Rik|DATF-1|DIO-1|Datf1|dido	0	0	0.3397	3	3	1.304	5	5	1.6047	1.0828	0.660873	14	14	5.0216	10	10	4.1155	14	14	4.5887	4.57527	0.453199	0.236664
13518	Dst	dystonin	2310001O04Rik|A830042E19Rik|AW554249|BP230|BPAG1-n|Bpag|Bpag1|Macf2|ah|athetoid|dt|mKIAA0728|nmf203|nmf339	5	5	1.6988	7	7	2.5316	23	23	6.2292	3.48653	2.41144	35	35	11.9449	24	24	9.2417	74	75	22.9857	14.7241	7.2813	0.236791
16773	Lama2	laminin, alpha 2	5830440B04|dy|mKIAA4087|mer|merosin	0	0	0.3397	0	0	0.3835	0	0	0.3209	0.348033	0.0321212	5	6	2.3867	3	3	1.5543	0	0	0.376	1.439	1.0103	0.241858
51869	Rif1	replication timing regulatory factor 1	5730435J01Rik|6530403D07Rik|AU016181|AW549474|D2Ertd145e	0	0	0.3397	0	0	0.3835	5	5	1.6047	0.775967	0.718038	8	8	3.0453	10	10	4.1155	6	6	2.181	3.11393	0.969075	0.249192
110084	Dnah1	dynein, axonemal, heavy chain 1	B230373P09Rik|Dnahc1|E030034C22Rik|MDHC7	0	0	0.3397	0	0	0.3835	0	0	0.3209	0.348033	0.0321212	6	6	2.3867	1	1	0.8228	2	2	0.9776	1.3957	0.861714	0.249361
219189	Vwa8	von Willebrand factor A domain containing 8	1300010F03Rik|4932416F07Rik|AI957255|Kiaa0564|mKIAA0564	0	0	0.3397	4	4	1.6109	4	4	1.3479	1.0995	0.671017	11	12	4.3628	16	16	6.3118	6	6	2.181	4.2852	2.06649	0.256581
15982	Ifrd1	interferon-related developmental regulator 1	Ifnl|PC4|Tis7	0	0	0.3397	0	0	0.3835	0	0	0.3209	0.348033	0.0321212	3	3	1.399	4	5	2.286	0	0	0.376	1.35367	0.955807	0.257104
217882	Cep170b	centrosomal protein 170B	AI466840|AW555464|Kiaa0284|mKIAA0284	0	0	0.3397	0	0	0.3835	0	0	0.3209	0.348033	0.0321212	1	1	0.7406	5	5	2.286	2	2	0.9776	1.33473	0.8323	0.260751
233863	Gtf3c1	general transcription factor III C 1	-	1	1	0.6115	0	0	0.3835	4	4	1.3479	0.780967	0.50404	9	9	3.3746	4	4	1.9201	11	11	3.6857	2.99347	0.942488	0.26089
320528	Vps13c	vacuolar protein sorting 13C	AI552542|AV026040|C230055H22Rik|W51662|chorein	3	3	1.1552	2	2	0.9972	8	8	2.3752	1.5092	0.754127	12	12	4.3628	15	15	5.9457	22	22	6.9976	5.7687	1.32629	0.261619
11603	Agrn	agrin	Agrin|nmf380	0	0	0.3397	0	0	0.3835	1	2	0.8344	0.5192	0.273848	3	3	1.399	7	7	3.0177	3	3	1.2784	1.89837	0.971245	0.273498
64009	Syne1	spectrin repeat containing, nuclear envelope 1	8B|A330049M09Rik|BE692247|C130039F11Rik|CPG2|KASH1|Myne1|mKIAA1756|myne-1	2	2	0.8833	10	10	3.4525	9	9	2.632	2.3226	1.31225	22	23	7.9875	13	13	5.2135	39	39	12.1203	8.44043	3.47561	0.275175
16440	Itpr3	inositol 1,4,5-triphosphate receptor 3	IP3R 3|Ip3r3|Itpr-3|tf	2	3	1.1552	2	2	0.9972	9	9	2.632	1.5948	0.901709	16	17	6.0101	9	9	3.7495	23	24	7.6	5.78653	1.93496	0.275605
330914	Arhgap32	Rho GTPase activating protein 32	3426406O18Rik|Gc-gap|Grit|Px-rics|Rics|mKIAA0712|p200Rhogap|p250Gap	1	1	0.6115	0	0	0.3835	0	0	0.3209	0.438633	0.152944	4	7	2.716	0	0	0.4571	2	4	1.5792	1.5841	1.12946	0.276898
16439	Itpr2	inositol 1,4,5-triphosphate receptor 2	AI649341|InsP3R-2|InsP3R-5|Ip3r2|Itpr5|insP3R2	0	0	0.3397	0	0	0.3835	3	3	1.0911	0.604767	0.421746	2	2	1.0698	2	2	1.1886	13	13	4.2877	2.18203	1.82453	0.277157
50720	Sacs	sacsin	A230052M14|DNAJC29|E130115J16Rik|mKIAA0730	0	0	0.3397	1	1	0.6903	0	0	0.3209	0.4503	0.208059	4	4	1.7282	3	3	1.5543	4	4	1.5792	1.62057	0.094041	0.277866
59026	Huwe1	HECT, UBA and WWE domain containing 1	5430439H10Rik|AU041296|Arf-bp1|C430014N20Rik|C80292|Gm1718|Ib772|LASU1|Mule|Ureb1	3	3	1.1552	11	12	4.0666	13	13	3.6595	2.96043	1.57657	38	39	13.2647	19	19	7.4103	35	36	11.2159	10.6303	2.97081	0.27849
17909	Myo10	myosin X	AW048724|D15Ertd600e|mKIAA0799|myosin-X	0	0	0.3397	1	1	0.6903	0	0	0.3209	0.4503	0.208059	3	3	1.399	3	3	1.5543	5	5	1.8801	1.61113	0.245534	0.279493
67892	Coa6	cytochrome c oxidase assembly factor 6	1810063B05Rik|AI447995	0	0	0.3397	0	0	0.3835	0	0	0.3209	0.348033	0.0321212	2	2	1.0698	4	4	1.9201	1	1	0.6768	1.22223	0.635512	0.284752
12704	Cit	citron	C030025P15Rik|CRIK|CRIK-SK|Cit-k	0	0	0.3397	0	0	0.3835	0	0	0.3209	0.348033	0.0321212	1	1	0.7406	3	4	1.9201	2	2	0.9776	1.21277	0.623925	0.286975
21411	Tcf20	transcription factor 20	2810438H08Rik|SPBP|mKIAA0292	0	0	0.3397	0	0	0.3835	2	2	0.8344	0.5192	0.273848	4	4	1.7282	2	2	1.1886	7	7	2.4819	1.79957	0.649597	0.288514
66185	Virma	vir like m6A methyltransferase associated	1110037F02Rik|4930422M05Rik|Kiaa1429|mKIAA1429	0	0	0.3397	2	2	0.9972	0	0	0.3209	0.5526	0.38515	5	5	2.0574	5	5	2.286	3	3	1.2784	1.87393	0.528261	0.294888
105689	Mycbp2	MYC binding protein 2	AU023734|AW107953|AW546647|C130061D10Rik|Pam|Phr1|R75243	0	0	0.3397	0	0	0.3835	0	0	0.3209	0.348033	0.0321212	2	2	1.0698	2	2	1.1886	3	3	1.2784	1.17893	0.104635	0.29521
17847	Usp34	ubiquitin specific peptidase 34	A530081C03Rik|Murr2	0	0	0.3397	0	0	0.3835	0	0	0.3209	0.348033	0.0321212	2	2	1.0698	2	2	1.1886	3	3	1.2784	1.17893	0.104635	0.29521
69116	Ubr4	ubiquitin protein ligase E3 component n-recognin 4	1810009A16Rik|A930005E13Rik|D930005K06Rik|Gm1032|Gm1666|N28143|RBAF600|Zubr1|mKIAA0462|p600	5	5	1.6988	6	6	2.2247	24	24	6.4862	3.4699	2.62539	23	23	7.9875	28	29	11.0738	49	51	15.7395	11.6003	3.90272	0.299122
100683	Trrap	transformation/transcription domain-associated protein	AI481500	3	3	1.1552	1	1	0.6903	2	2	0.8344	0.8933	0.237981	1	1	0.7406	7	7	3.0177	16	16	5.1908	2.98303	2.2253	0.29946
12648	Chd1	chromodomain helicase DNA binding protein 1	4930525N21Rik|AI851787|AW555109	0	0	0.3397	0	0	0.3835	1	1	0.5776	0.4336	0.126616	1	1	0.7406	5	5	2.286	2	3	1.2784	1.435	0.784511	0.30216
15572	Elavl4	ELAV like RNA binding protein 4	Elav|Hud|PNEM	0	0	0.3397	0	0	0.3835	0	0	0.3209	0.348033	0.0321212	1	2	1.0698	0	0	0.4571	3	5	1.8801	1.13567	0.713783	0.306457
22018	Tpo	thyroid peroxidase	-	0	0	0.3397	0	0	0.3835	0	0	0.3209	0.348033	0.0321212	1	1	0.7406	4	5	2.286	0	0	0.376	1.1342	1.01401	0.306854
74081	Cep350	centrosomal protein 350	4933409L06Rik|6430546F08Rik	0	0	0.3397	2	2	0.9972	0	0	0.3209	0.5526	0.38515	5	5	2.0574	6	6	2.6518	1	1	0.6768	1.79533	1.01325	0.307798
70790	Ubr5	ubiquitin protein ligase E3 component n-recognin 5	Edd|Edd1	1	1	0.6115	2	2	0.9972	7	7	2.1183	1.24233	0.782738	11	11	4.0334	9	9	3.7495	13	13	4.2877	4.02353	0.269236	0.308767
268721	Zswim8	zinc finger SWIM-type containing 8	2310021P13Rik|4832404P21Rik|Kiaa0913|mKIAA0913	0	0	0.3397	0	0	0.3835	0	0	0.3209	0.348033	0.0321212	1	1	0.7406	3	4	1.9201	1	1	0.6768	1.1125	0.700129	0.312839
75560	Ep400	E1A binding protein p400	1700020J09Rik|AU023439|mDomino|mKIAA1498|p400	0	0	0.3397	0	0	0.3835	0	0	0.3209	0.348033	0.0321212	1	1	0.7406	3	3	1.5543	2	2	0.9776	1.09083	0.418501	0.319053
329877	Dennd4c	DENN/MADD domain containing 4C	1700065A05Rik|AA420392	0	0	0.3397	0	0	0.3835	0	0	0.3209	0.348033	0.0321212	3	3	1.399	2	2	1.1886	1	1	0.6768	1.08813	0.371434	0.319844
327954	Dnah2	dynein, axonemal, heavy chain 2	2900022L05Rik|4930564A01|D130094J20|D330014H01Rik|Dnahc2|Dnhd3	0	0	0.3397	0	0	0.3835	0	0	0.3209	0.348033	0.0321212	3	3	1.399	1	2	1.1886	1	1	0.6768	1.08813	0.371434	0.319844
16548	Khk	ketohexokinase	-	0	0	0.3397	0	0	0.3835	0	0	0.3209	0.348033	0.0321212	3	5	2.0574	1	1	0.8228	0	0	0.376	1.0854	0.870917	0.32065
22284	Usp9x	ubiquitin specific peptidase 9, X chromosome	5730589N07Rik|AA407302|AA407699|AL022658|AL022749|Dffrx|FAF-X|Fafl	7	7	2.2426	7	7	2.5316	16	16	4.4303	3.06817	1.18846	30	30	10.2956	20	20	7.7765	32	34	10.6131	9.56173	1.55419	0.32088
230775	Adgrb2	adhesion G protein-coupled receptor B2	Bai2	0	0	0.3397	0	0	0.3835	1	1	0.5776	0.4336	0.126616	3	3	1.399	0	0	0.4571	3	6	2.181	1.3457	0.863185	0.322211
11426	Macf1	microtubule-actin crosslinking factor 1	ABP620|Acf7|Aclp7|MACF|R74989|mKIAA0465	8	10	3.0583	9	10	3.4525	13	18	4.9442	3.81833	0.994751	23	24	8.3172	24	26	9.9745	53	56	17.2483	11.8467	4.75078	0.322313
57753	Noc3l	NOC3 like DNA replication regulator	AF233884|Fad24	0	0	0.3397	0	0	0.3835	0	0	0.3209	0.348033	0.0321212	2	2	1.0698	2	2	1.1886	2	2	0.9776	1.07867	0.105779	0.322651
80877	Lrba	LPS-responsive beige-like anchor	C80285|D3Ertd775e|Lab300|Lba	1	1	0.6115	3	3	1.304	6	6	1.8615	1.259	0.626214	11	11	4.0334	6	7	3.0177	14	14	4.5887	3.87993	0.796664	0.32449
239731	Rimbp3	RIMS binding protein 3	Gm1759|Gm603|RIM-BP3|mKIAA1666	0	0	0.3397	1	1	0.6903	0	0	0.3209	0.4503	0.208059	5	5	2.0574	1	1	0.8228	3	3	1.2784	1.3862	0.62432	0.324845
71169	Nbas	neuroblastoma amplified sequence	4933425L03Rik|Nag	0	0	0.3397	0	0	0.3835	2	2	0.8344	0.5192	0.273848	5	5	2.0574	1	1	0.8228	5	5	1.8801	1.58677	0.667527	0.327206
99412	Golga2	golgi autoantigen, golgin subfamily a, 2	AW555139|GM130|mKIAA4150	0	0	0.3397	0	0	0.3835	0	0	0.3209	0.348033	0.0321212	4	4	1.7282	0	0	0.4571	2	2	0.9776	1.0543	0.639012	0.330108
64340	Dhx38	DEAH (Asp-Glu-Ala-His) box polypeptide 38	5730550P09Rik|AI325984|AW540902|Ddx38|KIAA0224|Prp16	2	2	0.8833	2	2	0.9972	0	0	0.3209	0.7338	0.362089	4	5	2.0574	2	2	1.1886	10	10	3.3847	2.21023	1.106	0.332001
17250	Abcc1	ATP-binding cassette, sub-family C (CFTR/MRP), member 1	Abcc1a|Abcc1b|MRP|Mdrap|Mrp1	0	0	0.3397	0	0	0.3835	0	0	0.3209	0.348033	0.0321212	1	1	0.7406	1	1	0.8228	4	4	1.5792	1.04753	0.462268	0.332241
17925	Myo9b	myosin IXb	-	1	1	0.6115	0	0	0.3835	0	0	0.3209	0.438633	0.152944	4	4	1.7282	3	3	1.5543	1	1	0.6768	1.31977	0.563573	0.332357
380698	Obscn	obscurin, cytoskeletal calmodulin and titin-interacting RhoGEF	BC046431|Gm878|UNC89	0	0	0.3397	3	3	1.304	0	0	0.3209	0.654867	0.562245	2	2	1.0698	6	6	2.6518	6	6	2.181	1.96753	0.812316	0.332836
320487	Heatr5a	HEAT repeat containing 5A	C230081H03Rik|D930036F22Rik|mKIAA1316	0	0	0.3397	0	0	0.3835	1	1	0.5776	0.4336	0.126616	2	2	1.0698	3	3	1.5543	3	3	1.2784	1.30083	0.243028	0.333325
57080	Gtf2ird1	general transcription factor II I repeat domain-containing 1	1700012P16Rik|BEN|Cream1|ESTM9|GTF3|Gtf2il|MusTRD1|Tg(Alb1-Myc)166.8Sst|WBSCR11|X83320	0	0	0.3397	1	1	0.6903	0	0	0.3209	0.4503	0.208059	0	0	0.4114	4	6	2.6518	2	2	0.9776	1.34693	1.16497	0.334315
23965	Tenm3	teneurin transmembrane protein 3	2610100B16Rik|Odz1|Odz3|Ten-m3|mKIAA1455	0	0	0.3397	0	0	0.3835	0	0	0.3209	0.348033	0.0321212	2	2	1.0698	0	0	0.4571	3	4	1.5792	1.03537	0.561842	0.336145
100986	Akap9	A kinase (PRKA) anchor protein (yotiao) 9	5730481H23Rik|AKAP-9|AKAP450|AW545847|C79026|G1-448-15|PRKA9|mKIAA0803|mei2-5|repro12	0	0	0.3397	1	1	0.6903	3	3	1.0911	0.707033	0.375979	3	3	1.399	2	2	1.1886	11	11	3.6857	2.0911	1.38497	0.338116
26431	Git2	G protein-coupled receptor kinase-interactor 2	1500036H07Rik|5830420E16Rik|6430510B20Rik|9630056M03Rik|B230104M05Rik|CAT2|mKIAA0148	0	0	0.3397	0	0	0.3835	0	0	0.3209	0.348033	0.0321212	1	1	0.7406	0	0	0.4571	5	5	1.8801	1.02593	0.753189	0.339236
14609	Gja1	gap junction protein, alpha 1	AU042049|AW546267|Cnx43|Cx43|Cx43alpha1|Gja-1|Npm1|connexin43	0	0	0.3397	0	0	0.3835	0	0	0.3209	0.348033	0.0321212	1	1	0.7406	0	0	0.4571	4	5	1.8801	1.02593	0.753189	0.339236
22589	Atrx	ATRX, chromatin remodeler	4833408C14Rik|AI447451|ATR2|DXHXS6677E|HP1-BP38|Hp1bp2|Hp1bp38|MRXS3|RAD54L|Rad54|XH2|Xnp|ZNF-HX	1	1	0.6115	2	2	0.9972	5	5	1.6047	1.07113	0.500711	5	5	2.0574	4	4	1.9201	17	17	5.4919	3.15647	2.02371	0.339346
16179	Irak1	interleukin-1 receptor-associated kinase 1	AA408924|IRAK|IRAK-1|IRAK1-S|IRAK1b|Il1rak|Plpk|mPLK	0	0	0.3397	0	0	0.3835	0	0	0.3209	0.348033	0.0321212	0	0	0.4114	5	5	2.286	0	0	0.376	1.02447	1.09266	0.339721
74376	Myo18b	myosin XVIIIb	4932408L24Rik|4933411E19Rik|Gm448	0	0	0.3397	0	0	0.3835	0	0	0.3209	0.348033	0.0321212	0	0	0.4114	5	5	2.286	0	0	0.376	1.02447	1.09266	0.339721
68153	Gtf2e2	general transcription factor II E, polypeptide 2 (beta subunit)	34kDa|AI462509|C330006J08Rik	2	2	0.8833	0	0	0.3835	1	1	0.5776	0.6148	0.251968	6	6	2.3867	0	0	0.4571	6	7	2.4819	1.77523	1.14253	0.346321
668894	Gm14025	predicted gene 14025	-	0	0	0.3397	0	0	0.3835	0	0	0.3209	0.348033	0.0321212	0	0	0.4114	4	4	1.9201	1	1	0.6768	1.00277	0.805441	0.347073
54351	Elp5	elongator acetyltransferase complex subunit 5	Derp6|Rai12	1	1	0.6115	0	0	0.3835	0	0	0.3209	0.438633	0.152944	4	4	1.7282	0	0	0.4571	4	4	1.5792	1.25483	0.694863	0.349555
11735	Ank3	ankyrin 3, epithelial	2900054D09Rik|AI314020|Ank-3|AnkG|Ankyrin-3|Ankyrin-G	0	0	0.3397	4	4	1.6109	0	0	0.3209	0.757167	0.739415	4	4	1.7282	5	5	2.286	7	7	2.4819	2.16537	0.391063	0.349671
17345	Mki67	antigen identified by monoclonal antibody Ki 67	D630048A14Rik|Ki-67|Ki67	12	12	3.6022	17	18	5.9091	36	36	9.5717	6.361	3.0103	54	56	18.8777	39	39	14.7399	63	68	20.8712	18.1629	3.12752	0.350219
207932	Urb1	URB1 ribosome biogenesis 1 homolog (S. cerevisiae)	4921511H13Rik|5730405K23Rik|AA670781|AI645590|mKIAA0539	0	0	0.3397	0	0	0.3835	0	0	0.3209	0.348033	0.0321212	1	1	0.7406	3	3	1.5543	1	1	0.6768	0.990567	0.489248	0.351348
329908	Usp24	ubiquitin specific peptidase 24	2700066K03Rik|2810030C21Rik|AI414051|B130021E18|C79851	0	0	0.3397	0	0	0.3835	2	2	0.8344	0.5192	0.273848	4	4	1.7282	1	1	0.8228	5	5	1.8801	1.47703	0.571651	0.351515
58996	Arhgap23	Rho GTPase activating protein 23	A330041B18Rik	0	0	0.3397	0	0	0.3835	0	0	0.3209	0.348033	0.0321212	2	2	1.0698	2	2	1.1886	1	1	0.6768	0.9784	0.267862	0.355717
12816	Col12a1	collagen, type XII, alpha 1	-	0	0	0.3397	0	0	0.3835	0	0	0.3209	0.348033	0.0321212	2	2	1.0698	2	2	1.1886	1	1	0.6768	0.9784	0.267862	0.355717
20185	Ncor1	nuclear receptor co-repressor 1	5730405M06Rik|A230020K14Rik|N-CoR|RIP13|Rxrip13|mKIAA1047	1	1	0.6115	0	0	0.3835	1	1	0.5776	0.5242	0.123023	5	5	2.0574	0	0	0.4571	5	5	1.8801	1.46487	0.877242	0.357848
71765	Klhdc3	kelch domain containing 3	1300011D16Rik|Peas	0	0	0.3397	0	0	0.3835	0	0	0.3209	0.348033	0.0321212	1	1	0.7406	2	2	1.1886	2	2	0.9776	0.968933	0.224126	0.359192
108000	Cenpf	centromere protein F	6530404A22Rik|AI325968|CENF|Lek1|PRO1779|mitosin	0	0	0.3397	3	3	1.304	0	0	0.3209	0.654867	0.562245	6	6	2.3867	2	2	1.1886	5	5	1.8801	1.81847	0.601423	0.36012
235542	Ppp2r3a	protein phosphatase 2, regulatory subunit B'', alpha	3222402P14Rik|A730042E07	0	0	0.3397	0	0	0.3835	0	0	0.3209	0.348033	0.0321212	3	3	1.399	1	1	0.8228	1	1	0.6768	0.9662	0.381858	0.360208
30841	Kdm2b	lysine (K)-specific demethylase 2B	Cxxc2|Fbl10|Fbxl10|Jhdm1b|PCCX2	0	0	0.3397	0	0	0.3835	0	0	0.3209	0.348033	0.0321212	2	3	1.399	1	1	0.8228	1	1	0.6768	0.9662	0.381858	0.360208
18582	Pde6d	phosphodiesterase 6D, cGMP-specific, rod, delta	AI841218|PrBP/delta	0	0	0.3397	0	0	0.3835	1	1	0.5776	0.4336	0.126616	2	2	1.0698	3	3	1.5543	2	2	0.9776	1.20057	0.309791	0.361163
68667	Trpm4	transient receptor potential cation channel, subfamily M, member 4	1110030C19Rik|AW047689|LTRPC4|LTrpC-4|TRPM4B	0	0	0.3397	0	0	0.3835	0	0	0.3209	0.348033	0.0321212	5	5	2.0574	0	0	0.4571	0	0	0.376	0.9635	0.948213	0.361218
18763	Pkd1	polycystin 1, transient receptor poteintial channel interacting	PC1|mFLJ00285	0	0	0.3397	0	0	0.3835	0	0	0.3209	0.348033	0.0321212	0	0	0.4114	2	2	1.1886	3	3	1.2784	0.959467	0.476759	0.362736
20679	Sox6	SRY (sex determining region Y)-box 6	AI987981|SOX-LZ	0	0	0.3397	0	0	0.3835	0	0	0.3209	0.348033	0.0321212	0	0	0.4114	2	2	1.1886	3	3	1.2784	0.959467	0.476759	0.362736
234023	Arglu1	arginine and glutamate rich 1	9430010O03Rik|C130008N12	2	3	1.1552	0	0	0.3835	1	1	0.5776	0.705433	0.401418	4	4	1.7282	4	4	1.9201	6	6	2.181	1.9431	0.227275	0.363045
107868	Usp9y	ubiquitin specific peptidase 9, Y chromosome	Dffry|Fafl2	3	3	1.1552	2	2	0.9972	5	5	1.6047	1.25237	0.315191	12	12	4.3628	5	5	2.286	10	11	3.6857	3.44483	1.05914	0.363549
56531	Ylpm1	YLP motif containing 1	A930013E17Rik|ZAP|Zap3	2	2	0.8833	6	6	2.2247	9	9	2.632	1.91333	0.914986	9	9	3.3746	15	16	6.3118	17	19	6.0941	5.26017	1.63657	0.36374
14218	Sh3pxd2a	SH3 and PX domains 2A	2310014D11Rik|AA589508|AI256723|AI413738|C230050L11|EG329070|Fish|Gm5098|Sh3md1|TSK5|Tks5	0	0	0.3397	0	0	0.3835	0	0	0.3209	0.348033	0.0321212	2	2	1.0698	1	1	0.8228	2	2	0.9776	0.956733	0.124815	0.363773
229227	4932438A13Rik	RIKEN cDNA 4932438A13 gene	4732443H21|B830039D19Rik|D630029K19Rik|FSA|Kiaa1109|Tweek	0	0	0.3397	0	0	0.3835	0	0	0.3209	0.348033	0.0321212	2	2	1.0698	1	1	0.8228	2	2	0.9776	0.956733	0.124815	0.363773
13511	Dsg2	desmoglein 2	AA408168|D18Ertd293e	0	0	0.3397	0	0	0.3835	0	0	0.3209	0.348033	0.0321212	2	2	1.0698	1	1	0.8228	2	2	0.9776	0.956733	0.124815	0.363773
207304	Hectd1	HECT domain E3 ubiquitin protein ligase 1	A630086P08Rik|AI844876|b2b327Clo|opm	2	2	0.8833	3	3	1.304	7	8	2.3752	1.52083	0.769223	10	10	3.704	7	7	3.0177	18	18	5.793	4.17157	1.44552	0.364571
12821	Col17a1	collagen, type XVII, alpha 1	BP180|Bpag|Bpag2	0	0	0.3397	0	0	0.3835	0	0	0.3209	0.348033	0.0321212	4	4	1.7282	0	0	0.4571	1	1	0.6768	0.954033	0.679388	0.364802
217716	Mlh3	mutL homolog 3	AV125803|BB126472	0	0	0.3397	0	0	0.3835	0	0	0.3209	0.348033	0.0321212	4	4	1.7282	0	0	0.4571	1	1	0.6768	0.954033	0.679388	0.364802
226747	Ahctf1	AT hook containing transcription factor 1	6230412P20Rik|AV011447|Elys	2	2	0.8833	8	8	2.8386	16	16	4.4303	2.7174	1.7766	22	22	7.6579	13	14	5.5796	29	29	9.1063	7.44793	1.7727	0.364853
210982	Bicral	BRD4 interacting chromatin remodeling complex associated protein like	Gltscr1l|mKIAA0240	0	0	0.3397	1	1	0.6903	0	0	0.3209	0.4503	0.208059	2	3	1.399	2	4	1.9201	0	0	0.376	1.2317	0.785527	0.365592
233904	Setd1a	SET domain containing 1A	BC010250|KMT2F|Nsccn1|mKIAA0339|mNSC1	0	0	0.3397	0	0	0.3835	0	0	0.3209	0.348033	0.0321212	1	1	0.7406	1	1	0.8228	3	3	1.2784	0.947267	0.2897	0.367408
105446	Gmpr2	guanosine monophosphate reductase 2	1810008P16Rik|5730544D12Rik|AA959850|GMPR 2	4	4	1.427	0	0	0.3835	2	2	0.8344	0.881633	0.523351	8	8	3.0453	0	0	0.4571	11	11	3.6857	2.39603	1.70942	0.367955
218734	3830406C13Rik	RIKEN cDNA 3830406C13 gene	-	0	0	0.3397	0	0	0.3835	0	0	0.3209	0.348033	0.0321212	3	3	1.399	0	0	0.4571	1	2	0.9776	0.944567	0.471818	0.368458
27225	Ddx24	DEAD (Asp-Glu-Ala-Asp) box polypeptide 24	1700055J08Rik|2510027P10Rik|AI649272	2	2	0.8833	1	1	0.6903	1	1	0.5776	0.717067	0.154598	4	4	1.7282	4	4	1.9201	6	6	2.181	1.9431	0.227275	0.369032
108153	Adamts7	a disintegrin-like and metallopeptidase (reprolysin type) with thrombospondin type 1 motif, 7	ADAM-TS7|ADAMTS7B	1	1	0.6115	1	1	0.6903	1	1	0.5776	0.626467	0.0578215	3	5	2.0574	2	6	2.6518	0	0	0.376	1.69507	1.18037	0.369582
12835	Col6a3	collagen, type VI, alpha 3	AI507288|Col6a-3	0	0	0.3397	0	0	0.3835	0	0	0.3209	0.348033	0.0321212	2	2	1.0698	0	0	0.4571	3	3	1.2784	0.9351	0.426898	0.372188
66860	Tanc1	tetratricopeptide repeat, ankyrin repeat and coiled-coil containing 1	1200003E16Rik|Tanc|mKIAA1728	5	5	1.6988	9	9	3.1455	8	8	2.3752	2.4065	0.723858	26	26	8.9766	17	17	6.6779	11	11	3.6857	6.44673	2.65301	0.37329
109181	Trip11	thyroid hormone receptor interactor 11	2610511G22Rik|3110031G15Rik|6030460N08Rik|AI450776|GMAP-210|TRIP230	1	1	0.6115	3	3	1.304	3	3	1.0911	1.0022	0.354706	13	13	4.6922	6	6	2.6518	1	1	0.6768	2.6736	2.00779	0.37485
235567	Dnajc13	DnaJ heat shock protein family (Hsp40) member C13	D030002L11Rik|Gm1124|RME-8|Rme8|mKIAA0678	10	10	3.0583	13	13	4.3736	25	26	7.0003	4.81073	2.00703	37	39	13.2647	32	33	12.5399	29	40	12.4218	12.7421	0.456392	0.377545
232339	Ankrd26	ankyrin repeat domain 26	5730521P14Rik|BC008111|mKIAA1074	0	0	0.3397	1	1	0.6903	0	0	0.3209	0.4503	0.208059	1	1	0.7406	2	3	1.5543	3	3	1.2784	1.1911	0.413815	0.378054
11630	Crybg1	crystallin beta-gamma domain containing 1	AI462491|AI463325|Aim1	2	2	0.8833	6	6	2.2247	8	8	2.3752	1.82773	0.821358	17	20	6.9987	10	10	4.1155	10	10	3.3847	4.83297	1.91084	0.37818
22138	Ttn	titin	1100001C23Rik|2310036G12Rik|2310057K23Rik|2310074I15Rik|AF006999|AV006427|D330041I19Rik|D830007G01Rik|L56|mdm|shru	13	13	3.8742	18	18	5.9091	4	3	1.0911	3.6248	2.41866	26	26	8.9766	32	32	12.1734	23	24	7.6	9.58333	2.34629	0.37824
14897	Trip12	thyroid hormone receptor interactor 12	1110036I07Rik|6720416K24Rik|AA410158|Gtl6|TRIP-12	0	0	0.3397	2	2	0.9972	2	2	0.8344	0.723767	0.342427	4	4	1.7282	7	7	3.0177	2	2	0.9776	1.90783	1.03184	0.379366
93760	Arid1a	AT rich interactive domain 1A (SWI-like)	1110030E03Rik|BAF250a|Osa1|Smarcf1	0	0	0.3397	0	0	0.3835	3	3	1.0911	0.604767	0.421746	4	4	1.7282	6	6	2.6518	0	0	0.376	1.58533	1.14461	0.381476
11855	Arhgap5	Rho GTPase activating protein 5	p190-B|p190B	1	1	0.6115	0	0	0.3835	0	0	0.3209	0.438633	0.152944	1	1	0.7406	1	1	0.8228	5	5	1.8801	1.14783	0.635492	0.38214
19647	Rbbp6	retinoblastoma binding protein 6, ubiquitin ligase	4933422O15Rik|AI316869|BB233631|C030034J04Rik|C77662|P2P-R|PACT	0	0	0.3397	0	0	0.3835	4	4	1.3479	0.690367	0.569862	7	7	2.716	1	1	0.8228	5	5	1.8801	1.8063	0.948755	0.382199
68511	Dcdc2c	doublecortin domain containing 2C	1110015M06Rik	0	0	0.3397	1	1	0.6903	0	0	0.3209	0.4503	0.208059	4	4	1.7282	1	1	0.8228	2	2	0.9776	1.1762	0.484271	0.382843
244059	Chd2	chromodomain helicase DNA binding protein 2	2810013C04Rik|2810040A01Rik|5630401D06Rik|AI851092|BC029703|CHD-2	1	1	0.6115	1	1	0.6903	3	3	1.0911	0.797633	0.257185	8	8	3.0453	4	4	1.9201	2	3	1.2784	2.08127	0.894408	0.383244
30952	Cngb3	cyclic nucleotide gated channel beta 3	CCNC2|CNG6|Cngbeta2	0	0	0.3397	0	0	0.3835	0	0	0.3209	0.348033	0.0321212	0	0	0.4114	4	4	1.9201	0	0	0.376	0.9025	0.881445	0.385633
269116	Nfasc	neurofascin	AA387016|D430023G06Rik|NF|mKIAA0756	0	0	0.3397	0	0	0.3835	0	0	0.3209	0.348033	0.0321212	0	0	0.4114	4	4	1.9201	0	0	0.376	0.9025	0.881445	0.385633
226525	Rasal2	RAS protein activator like 2	6530401P13|A330066M24Rik	0	0	0.3397	0	0	0.3835	0	0	0.3209	0.348033	0.0321212	0	0	0.4114	4	4	1.9201	0	0	0.376	0.9025	0.881445	0.385633
239102	Zfhx2	zinc finger homeobox 2	ZFH-5	0	0	0.3397	0	0	0.3835	0	0	0.3209	0.348033	0.0321212	0	0	0.4114	4	4	1.9201	0	0	0.376	0.9025	0.881445	0.385633
30949	Lcmt1	leucine carboxyl methyltransferase 1	AL033290|LCMT-1|Lcmt	0	0	0.3397	0	0	0.3835	2	2	0.8344	0.5192	0.273848	3	3	1.399	0	0	0.4571	6	6	2.181	1.3457	0.863185	0.385822
20568	Slpi	secretory leukocyte peptidase inhibitor	-	0	0	0.3397	0	0	0.3835	3	6	1.8615	0.861567	0.866245	4	7	2.716	3	6	2.6518	3	3	1.2784	2.2154	0.8121	0.388899
110829	Lims1	LIM and senescent cell antigen-like domains 1	2310016J22Rik|4921524A02Rik|AI507642|AU021743|AW551584|C430041B13Rik|Lims1l|PINCH|PINCH1	2	2	0.8833	0	0	0.3835	2	2	0.8344	0.7004	0.27553	4	4	1.7282	2	2	1.1886	5	7	2.4819	1.79957	0.649597	0.389205
223650	Eppk1	epiplakin 1	6230424I18Rik|EPIPL|EPIPL1|EPPK	2	2	0.8833	4	4	1.6109	3	3	1.0911	1.1951	0.374783	8	8	3.0453	8	8	3.3836	8	8	2.7828	3.07057	0.301196	0.389212
75607	Wnk2	WNK lysine deficient protein kinase 2	1810073P09Rik|AW122246|ESTM15|X83337|mKIAA1760	0	0	0.3397	0	0	0.3835	0	0	0.3209	0.348033	0.0321212	1	1	0.7406	3	3	1.5543	0	0	0.376	0.8903	0.603246	0.390917
14367	Fzd5	frizzled class receptor 5	5330434N09Rik|AI427138|Fz-5|Fz5|mFz5	0	0	0.3397	0	0	0.3835	0	0	0.3209	0.348033	0.0321212	1	1	0.7406	3	3	1.5543	0	0	0.376	0.8903	0.603246	0.390917
21826	Thbs2	thrombospondin 2	TSP2|Thbs-2	0	0	0.3397	0	0	0.3835	0	0	0.3209	0.348033	0.0321212	1	1	0.7406	3	3	1.5543	0	0	0.376	0.8903	0.603246	0.390917
108797	Mex3b	mex3 RNA binding family member B	4931439A04Rik|M-04814|Rkhd3|mKIAA2009	0	0	0.3397	0	0	0.3835	0	0	0.3209	0.348033	0.0321212	1	1	0.7406	3	3	1.5543	0	0	0.376	0.8903	0.603246	0.390917
94176	Dock2	dedicator of cyto-kinesis 2	AI662014|AW122239|CED-5|Hch|MBC	0	0	0.3397	0	0	0.3835	1	1	0.5776	0.4336	0.126616	0	0	0.4114	4	4	1.9201	2	2	0.9776	1.10303	0.762131	0.393098
75723	Amotl1	angiomotin-like 1	2310010G08Rik|2310067L22Rik|4932416D09Rik|JEAP|mFLJ00155	0	0	0.3397	0	0	0.3835	0	0	0.3209	0.348033	0.0321212	0	0	0.4114	3	3	1.5543	1	1	0.6768	0.880833	0.598145	0.395118
67998	Retreg3	reticulophagy regulator family member 3	1300010M03Rik|4933404C01Rik|AI551748|Fam134c	0	0	0.3397	0	0	0.3835	0	0	0.3209	0.348033	0.0321212	2	2	1.0698	2	2	1.1886	0	0	0.376	0.878133	0.438898	0.396333
235604	Camkv	CaM kinase-like vesicle-associated	1G5|BB074618|BC017634	0	0	0.3397	0	0	0.3835	0	0	0.3209	0.348033	0.0321212	2	2	1.0698	2	2	1.1886	0	0	0.376	0.878133	0.438898	0.396333
73324	Clhc1	clathrin heavy chain linker domain containing 1	1700034F02Rik	0	0	0.3397	0	0	0.3835	0	0	0.3209	0.348033	0.0321212	2	2	1.0698	1	2	1.1886	0	0	0.376	0.878133	0.438898	0.396333
78304	Naa38	N(alpha)-acetyltransferase 38, NatC auxiliary subunit	1500034E06Rik|Lsmd1	0	0	0.3397	0	0	0.3835	0	0	0.3209	0.348033	0.0321212	2	2	1.0698	2	2	1.1886	0	0	0.376	0.878133	0.438898	0.396333
12925	Crip1	cysteine-rich protein 1 (intestinal)	CRHP|CRP1|Crip	0	0	0.3397	1	1	0.6903	1	2	0.8344	0.621467	0.254432	2	4	1.7282	2	5	2.286	1	1	0.6768	1.56367	0.81712	0.397442
66170	Chchd5	coiled-coil-helix-coiled-coil-helix domain containing 5	1110027L01Rik|AW045710	0	0	0.3397	0	0	0.3835	1	1	0.5776	0.4336	0.126616	1	1	0.7406	2	3	1.5543	2	2	0.9776	1.09083	0.418501	0.397494
332110	Mapk15	mitogen-activated protein kinase 15	BC048082	0	0	0.3397	0	0	0.3835	1	1	0.5776	0.4336	0.126616	2	3	1.399	2	2	1.1886	1	1	0.6768	1.08813	0.371434	0.398481
50997	Mpp2	membrane protein, palmitoylated 2 (MAGUK p55 subfamily member 2)	D11Bwg0652e|Dlg2|Dlgh2|Pals4	0	0	0.3397	0	0	0.3835	0	0	0.3209	0.348033	0.0321212	1	1	0.7406	2	2	1.1886	1	1	0.6768	0.868667	0.278901	0.400652
72275	2200002D01Rik	RIKEN cDNA 2200002D01 gene	2010005J02Rik|H2RSP|IMUP|IMUP-1|IMUP-2	0	0	0.3397	0	0	0.3835	0	0	0.3209	0.348033	0.0321212	1	1	0.7406	2	2	1.1886	1	1	0.6768	0.868667	0.278901	0.400652
53901	Rcan2	regulator of calcineurin 2	Csp2|Dscr1l1|MCIP2|ZAKI-4	0	0	0.3397	0	0	0.3835	0	0	0.3209	0.348033	0.0321212	1	1	0.7406	2	2	1.1886	1	1	0.6768	0.868667	0.278901	0.400652
245683	Klhl34	kelch-like 34	Gm388	0	0	0.3397	0	0	0.3835	0	0	0.3209	0.348033	0.0321212	1	1	0.7406	2	2	1.1886	1	1	0.6768	0.868667	0.278901	0.400652
242481	Palm2	paralemmin 2	53-H12|B130066I24|R75368|pEN70	0	0	0.3397	0	0	0.3835	0	0	0.3209	0.348033	0.0321212	1	1	0.7406	2	2	1.1886	1	1	0.6768	0.868667	0.278901	0.400652
74355	Smchd1	SMC hinge domain containing 1	4931400A14Rik|AW554188|MommeD1|mKIAA0650	11	11	3.3303	13	13	4.3736	20	20	5.4581	4.38733	1.06397	34	38	12.9347	32	34	12.9065	22	22	6.9976	10.9463	3.41967	0.400806
209630	Frmd4a	FERM domain containing 4A	2700017I06Rik|5330420J21|AI594879|C230040M21Rik|Frmd4|Gm13190|mKIAA1294	0	0	0.3397	0	0	0.3835	0	0	0.3209	0.348033	0.0321212	3	3	1.399	1	1	0.8228	0	0	0.376	0.865933	0.512862	0.401917
272381	Lrrc4b	leucine rich repeat containing 4B	A830007M12|Lrig4	0	0	0.3397	0	0	0.3835	0	0	0.3209	0.348033	0.0321212	3	3	1.399	1	1	0.8228	0	0	0.376	0.865933	0.512862	0.401917
245827	Fat2	FAT atypical cadherin 2	EMI2|Fath2|Gm523|mKIAA0811	0	0	0.3397	0	0	0.3835	0	0	0.3209	0.348033	0.0321212	3	3	1.399	1	1	0.8228	0	0	0.376	0.865933	0.512862	0.401917
213109	Phf3	PHD finger protein 3	2310061N19Rik|mKIAA0244	2	2	0.8833	1	1	0.6903	3	3	1.0911	0.888233	0.200446	4	4	1.7282	7	7	3.0177	5	5	1.8801	2.20867	0.704748	0.402158
67254	2900011O08Rik	RIKEN cDNA 2900011O08 gene	MINP	0	0	0.3397	0	0	0.3835	0	0	0.3209	0.348033	0.0321212	0	0	0.4114	2	2	1.1886	2	2	0.9776	0.8592	0.4019	0.405067
72055	Slc38a10	solute carrier family 38, member 10	1810073N04Rik	0	0	0.3397	1	1	0.6903	0	0	0.3209	0.4503	0.208059	3	3	1.399	3	3	1.5543	0	0	0.376	1.10977	0.640187	0.405761
18711	Pikfyve	phosphoinositide kinase, FYVE type zinc finger containing	5230400C17Rik|Pip5k|Pip5k3|Pipk5k3|PipkIII|p235	0	0	0.3397	0	0	0.3835	0	0	0.3209	0.348033	0.0321212	2	2	1.0698	1	1	0.8228	1	1	0.6768	0.856467	0.198651	0.406359
73301	Ttc29	tetratricopeptide repeat domain 29	1700031F13Rik	0	0	0.3397	0	0	0.3835	0	0	0.3209	0.348033	0.0321212	2	2	1.0698	1	1	0.8228	1	1	0.6768	0.856467	0.198651	0.406359
320473	Heatr5b	HEAT repeat containing 5B	2010013B10Rik|A230048G03Rik|AV071430|D330050P16Rik|mKIAA1414	0	0	0.3397	0	0	0.3835	0	0	0.3209	0.348033	0.0321212	2	2	1.0698	1	1	0.8228	1	1	0.6768	0.856467	0.198651	0.406359
258319	Olfr187	olfactory receptor 187	MOR183-8	0	0	0.3397	0	0	0.3835	0	0	0.3209	0.348033	0.0321212	2	2	1.0698	1	1	0.8228	1	1	0.6768	0.856467	0.198651	0.406359
64898	Lpin2	lipin 2	2610511G02Rik|AI481352|AW742896	0	0	0.3397	0	0	0.3835	0	0	0.3209	0.348033	0.0321212	2	2	1.0698	1	1	0.8228	1	1	0.6768	0.856467	0.198651	0.406359
16551	Kif11	kinesin family member 11	Eg5|Kif8|Kifl1|Knsl1	2	2	0.8833	3	3	1.304	4	4	1.3479	1.1784	0.256505	5	5	2.0574	6	6	2.6518	12	12	3.9867	2.89863	0.988051	0.406536
17533	Mrc1	mannose receptor, C type 1	AW259686|CD206|MR	0	0	0.3397	0	0	0.3835	1	1	0.5776	0.4336	0.126616	2	3	1.399	1	1	0.8228	2	2	0.9776	1.06647	0.298202	0.406576
18596	Pdgfrb	platelet derived growth factor receptor, beta polypeptide	AI528809|CD140b|PDGFR-1|Pdgfr	0	0	0.3397	0	0	0.3835	1	1	0.5776	0.4336	0.126616	2	3	1.399	1	1	0.8228	2	2	0.9776	1.06647	0.298202	0.406576
117109	Pop5	processing of precursor 5, ribonuclease P/MRP family (S. cerevisiae)	1500019J17Rik|2700077E03Rik|AW049989|Rnasep3	0	0	0.3397	0	0	0.3835	2	2	0.8344	0.5192	0.273848	4	4	1.7282	1	1	0.8228	3	3	1.2784	1.27647	0.452703	0.406748
620078	C130026I21Rik	RIKEN cDNA C130026I21 gene	4930565N07Rik	0	0	0.3397	0	0	0.3835	0	0	0.3209	0.348033	0.0321212	3	4	1.7282	0	0	0.4571	0	0	0.376	0.853767	0.758366	0.407645
17095	Lyl1	lymphoblastomic leukemia 1	Lyl-1|bHLHa18	0	0	0.3397	0	0	0.3835	0	0	0.3209	0.348033	0.0321212	4	4	1.7282	0	0	0.4571	0	0	0.376	0.853767	0.758366	0.407645
19386	Ranbp2	RAN binding protein 2	A430087B05Rik|AI256741|NUP358	25	26	7.4112	20	22	7.1379	33	34	9.0573	7.8688	1.0383	62	63	21.1908	38	38	14.3732	70	72	22.0794	19.2145	4.21614	0.409525
101994	Champ1	chromosome alignment maintaining phosphoprotein 1	AA675043|AI116001|D8Ertd457e|D8Ertd569e|Zfp828|Znf828|mKIAA1802	0	0	0.3397	0	0	0.3835	0	0	0.3209	0.348033	0.0321212	1	1	0.7406	1	1	0.8228	2	2	0.9776	0.847	0.120339	0.410901
71819	Kif23	kinesin family member 23	3110001D19Rik|C87313|CHO1|Knsl5|MKLP-1|MKLP1	0	0	0.3397	0	0	0.3835	0	0	0.3209	0.348033	0.0321212	1	1	0.7406	1	1	0.8228	2	2	0.9776	0.847	0.120339	0.410901
208898	Unc13c	unc-13 homolog C (C. elegans)	1500037O19Rik|AU019458|D9Ertd414e|Munc13-3|Unc13h3	0	0	0.3397	0	0	0.3835	0	0	0.3209	0.348033	0.0321212	1	1	0.7406	1	1	0.8228	2	2	0.9776	0.847	0.120339	0.410901
217430	Pqlc3	PQ loop repeat containing	C78076|E030024M05Rik	0	0	0.3397	0	0	0.3835	0	0	0.3209	0.348033	0.0321212	1	1	0.7406	1	1	0.8228	2	2	0.9776	0.847	0.120339	0.410901
20926	Supt6	suppressor of Ty 6	5131400N11Rik|AI132449|SPT6|Supt6h|mKIAA0162	10	10	3.0583	9	9	3.1455	18	18	4.9442	3.716	1.06455	28	29	9.9658	24	24	9.2417	25	25	7.9012	9.03623	1.04752	0.411233
75690	Vsig10l	V-set and immunoglobulin domain containing 10 like	-	0	0	0.3397	0	0	0.3835	0	0	0.3209	0.348033	0.0321212	3	3	1.399	0	0	0.4571	1	1	0.6768	0.8443	0.492784	0.412215
27059	Sh3d19	SH3 domain protein D19	AW011754|Kryn	0	0	0.3397	0	0	0.3835	0	0	0.3209	0.348033	0.0321212	3	3	1.399	0	0	0.4571	1	1	0.6768	0.8443	0.492784	0.412215
17126	Smad2	SMAD family member 2	7120426M23Rik|Madh2|Madr2|Smad-2|mMad2	2	3	1.1552	1	1	0.6903	2	2	0.8344	0.8933	0.237981	4	4	1.7282	5	5	2.286	6	7	2.4819	2.16537	0.391063	0.41254
100038992	Gm2001	predicted gene 2001	-	1	1	0.6115	1	1	0.6903	4	8	2.3752	1.22567	0.996304	6	10	3.704	3	7	3.0177	4	6	2.181	2.96757	0.762737	0.413021
233328	Lrrk1	leucine-rich repeat kinase 1	AW319595|C230002E15Rik|D130026O16Rik|mKIAA1790	0	0	0.3397	0	0	0.3835	0	0	0.3209	0.348033	0.0321212	0	0	0.4114	1	1	0.8228	3	3	1.2784	0.837533	0.433688	0.415546
228421	Kif18a	kinesin family member 18A	AU024633|B130001M12Rik|gcd2	0	0	0.3397	0	0	0.3835	0	0	0.3209	0.348033	0.0321212	0	0	0.4114	1	1	0.8228	3	3	1.2784	0.837533	0.433688	0.415546
109294	Prex2	phosphatidylinositol-3,4,5-trisphosphate-dependent Rac exchange factor 2	6230420N16Rik|AI316880|AI553603|C030045D06Rik|D430013K02|Depdc2|P-Rex2	0	0	0.3397	0	0	0.3835	0	0	0.3209	0.348033	0.0321212	0	0	0.4114	1	1	0.8228	3	3	1.2784	0.837533	0.433688	0.415546
74211	1700017B05Rik	RIKEN cDNA 1700017B05 gene	AA682102|D9Ertd278e	0	0	0.3397	1	1	0.6903	0	0	0.3209	0.4503	0.208059	0	0	0.4114	3	3	1.5543	3	3	1.2784	1.08137	0.596382	0.416417
114873	Dscaml1	DS cell adhesion molecule like 1	4921507G06Rik|4930435C18Rik|BB239540|mKIAA1132	0	0	0.3397	0	0	0.3835	0	0	0.3209	0.348033	0.0321212	2	2	1.0698	0	0	0.4571	2	2	0.9776	0.834833	0.330359	0.41689
229589	Prune1	prune exopolyphosphatase	9230112O05Rik|C130058A12|DRES-17|HTCD37|PRUNEM1|Prune|Prune-M1	0	0	0.3397	0	0	0.3835	0	0	0.3209	0.348033	0.0321212	2	2	1.0698	0	0	0.4571	2	2	0.9776	0.834833	0.330359	0.41689
60532	Wtap	Wilms tumour 1-associating protein	2810408K05Rik|9430038B09Rik	1	1	0.6115	4	4	1.6109	2	2	0.8344	1.01893	0.524633	5	5	2.0574	7	8	3.3836	5	5	1.8801	2.44037	0.82166	0.417533
19156	Psap	prosaposin	AI037048|SGP-1	4	5	1.6988	2	4	1.6109	10	17	4.6872	2.66563	1.75128	12	18	6.3396	11	22	8.5091	10	13	4.2877	6.3788	2.11097	0.417889
99480	Dnttip2	deoxynucleotidyltransferase, terminal, interacting protein 2	4930588M11Rik|AA408582|AU014960|HSU15552	3	3	1.1552	3	3	1.304	3	3	1.0911	1.18343	0.109222	8	8	3.0453	6	6	2.6518	8	8	2.7828	2.82663	0.200379	0.418672
234069	Pcid2	PCI domain containing 2	A730042J05Rik	1	1	0.6115	0	0	0.3835	0	0	0.3209	0.438633	0.152944	1	1	0.7406	1	1	0.8228	3	4	1.5792	1.04753	0.462268	0.41873
223267	Ggact	gamma-glutamylamine cyclotransferase	A2ld1	0	0	0.3397	1	1	0.6903	1	1	0.5776	0.535867	0.178987	2	2	1.0698	2	2	1.1886	4	4	1.5792	1.2792	0.266511	0.418908
17129	Smad5	SMAD family member 5	1110051M15Rik|AI451355|Dwf-C|Madh5|MusMLP	0	0	0.3397	1	1	0.6903	1	1	0.5776	0.535867	0.178987	2	2	1.0698	2	2	1.1886	3	4	1.5792	1.2792	0.266511	0.418908
12283	Cab39	calcium binding protein 39	AA408805|AA960512|C78372|MO25|MO25alpha	5	5	1.6988	0	0	0.3835	3	3	1.0911	1.0578	0.658282	11	11	4.0334	0	0	0.4571	9	9	3.0838	2.52477	1.85253	0.418969
110816	Pwp2	PWP2 periodic tryptophan protein homolog (yeast)	6530411D08Rik|Pwp2h|wdp103	1	1	0.6115	2	2	0.9972	1	1	0.5776	0.728767	0.233087	5	5	2.0574	3	3	1.5543	4	4	1.5792	1.7303	0.28355	0.421179
98999	Znfx1	zinc finger, NFX1-type containing 1	AI481105|Astx3	0	0	0.3397	0	0	0.3835	0	0	0.3209	0.348033	0.0321212	1	1	0.7406	0	0	0.4571	3	3	1.2784	0.825367	0.41716	0.421671
271564	Vps13a	vacuolar protein sorting 13A	4930425F11|4930516E05Rik|4930543C13Rik|9930023P20|Chac|Chorein|D330038K10Rik|mKIAA0986	0	0	0.3397	0	0	0.3835	0	0	0.3209	0.348033	0.0321212	1	1	0.7406	0	0	0.4571	3	3	1.2784	0.825367	0.41716	0.421671
319800	Slc22a30	solute carrier family 22, member 30	AA986766|C730048C13Rik|UST1R	0	0	0.3397	0	0	0.3835	0	0	0.3209	0.348033	0.0321212	1	1	0.7406	0	0	0.4571	3	3	1.2784	0.825367	0.41716	0.421671
17420	Mnat1	menage a trois 1	E130115E11Rik|MAT1|P36	1	1	0.6115	0	0	0.3835	2	2	0.8344	0.6098	0.225455	3	3	1.399	0	0	0.4571	7	7	2.4819	1.446	1.01322	0.421715
77604	Rbm12b2	RNA binding motif protein 12 B2	AV299215|C430048L16Rik|Rbm12bb	0	0	0.3397	1	2	0.9972	0	0	0.3209	0.5526	0.38515	1	3	1.399	3	3	1.5543	1	2	0.9776	1.3103	0.298407	0.421735
69089	Oxa1l	oxidase assembly 1-like	1810020M02Rik|AI894287	2	2	0.8833	0	0	0.3835	0	0	0.3209	0.529233	0.308224	4	4	1.7282	0	0	0.4571	4	4	1.5792	1.25483	0.694863	0.421756
68133	Gcsh	glycine cleavage system protein H (aminomethyl carrier)	1100001L02Rik|5730591C18Rik	1	2	0.8833	1	1	0.6903	2	4	1.3479	0.973833	0.338019	4	6	2.3867	2	6	2.6518	4	5	1.8801	2.3062	0.392097	0.422268
11881	Arsb	arylsulfatase B	1110007C02Rik|AI480648|As-1|As-1r|As-1s|As-1t|As1|As1-r|As1-s|As1-t|Asr-1|Ast-1	0	0	0.3397	2	2	0.9972	0	0	0.3209	0.5526	0.38515	1	2	1.0698	3	3	1.5543	2	3	1.2784	1.30083	0.243028	0.424805
210463	Slc22a22	solute carrier family 22 (organic cation transporter), member 22	oat-pg	0	0	0.3397	2	2	0.9972	0	0	0.3209	0.5526	0.38515	2	2	1.0698	3	3	1.5543	3	3	1.2784	1.30083	0.243028	0.424805
67291	Ccdc137	coiled-coil domain containing 137	3110023B02Rik	2	2	0.8833	0	0	0.3835	0	0	0.3209	0.529233	0.308224	3	3	1.399	0	0	0.4571	5	5	1.8801	1.2454	0.723828	0.42495
20042	Rps12	ribosomal protein S12	-	7	10	3.0583	6	10	3.4525	9	22	5.9721	4.16097	1.58082	13	26	8.9766	10	27	10.3409	16	32	10.0103	9.77593	0.711705	0.425634
52033	Pbk	PDZ binding kinase	2810434B10Rik|AW538537|D14Ertd732e|TOPK	3	3	1.1552	0	0	0.3835	2	2	0.8344	0.791033	0.387673	4	4	1.7282	0	0	0.4571	9	10	3.3847	1.85667	1.46802	0.42605
76459	Car12	carbonic anhydrase 12	2310047E01Rik|AI314958|CA-XII|Ca12	0	0	0.3397	0	0	0.3835	0	0	0.3209	0.348033	0.0321212	0	0	0.4114	0	0	0.4571	2	4	1.5792	0.8159	0.661432	0.426564
56794	Hacl1	2-hydroxyacyl-CoA lyase 1	1600020H07Rik|Hpcl|Phyh2	0	0	0.3397	0	0	0.3835	0	0	0.3209	0.348033	0.0321212	0	0	0.4114	0	0	0.4571	4	4	1.5792	0.8159	0.661432	0.426564
70359	Gtpbp3	GTP binding protein 3	2410009F13Rik|AI607903	0	0	0.3397	0	0	0.3835	0	0	0.3209	0.348033	0.0321212	0	0	0.4114	0	0	0.4571	4	4	1.5792	0.8159	0.661432	0.426564
19348	Kif20a	kinesin family member 20A	AA415432|Rab6kifl	0	0	0.3397	0	0	0.3835	0	0	0.3209	0.348033	0.0321212	0	0	0.4114	0	0	0.4571	4	4	1.5792	0.8159	0.661432	0.426564
66923	Pbrm1	polybromo 1	2610016F04Rik|AI507524|BAF180|Pb1	0	0	0.3397	1	1	0.6903	3	3	1.0911	0.707033	0.375979	3	3	1.399	5	5	2.286	3	3	1.2784	1.65447	0.550238	0.427348
66177	Ubl5	ubiquitin-like 5	1110030M22Rik|beacon	1	1	0.6115	1	1	0.6903	4	8	2.3752	1.22567	0.996304	5	9	3.3746	3	7	3.0177	4	6	2.181	2.85777	0.612662	0.42889
117146	Ube3b	ubiquitin protein ligase E3B	AI449831|AU020130	0	0	0.3397	1	6	2.2247	0	0	0.3209	0.961767	1.09377	4	6	2.3867	1	3	1.5543	1	8	2.7828	2.24127	0.62703	0.429117
227648	Sec16a	SEC16 homolog A, endoplasmic reticulum export factor	AU024582|C230052J16Rik	0	0	0.3397	5	5	1.9178	5	5	1.6047	1.2874	0.835529	7	7	2.716	5	5	2.286	12	12	3.9867	2.99623	0.884304	0.429673
16438	Itpr1	inositol 1,4,5-trisphosphate receptor 1	D6Pas2|Gm10429|IP3R 1|IP3R1|InsP3R|Ip3r|Itpr-1|P400|Pcp-1|Pcp1|insP3R1|opt|wblo	1	1	0.6115	0	0	0.3835	3	3	1.0911	0.695367	0.361178	3	3	1.399	3	3	1.5543	5	5	1.8801	1.61113	0.245534	0.431601
29856	Smtn	smoothelin	smsmo	3	3	1.1552	1	1	0.6903	1	1	0.5776	0.8077	0.306174	2	2	1.0698	6	6	2.6518	5	5	1.8801	1.86723	0.791078	0.432565
232341	Wnk1	WNK lysine deficient protein kinase 1	6430573H23Rik|EG406236|Hsn2|Prkwnk1|mKIAA0344	0	0	0.3397	1	1	0.6903	2	2	0.8344	0.621467	0.254432	3	3	1.399	4	4	1.9201	2	2	0.9776	1.43223	0.472128	0.433914
11867	Arpc1b	actin related protein 2/3 complex, subunit 1B	41kDa|AA408064|AA408534|AA571392|AF007010|AW208418|L72|SOP2Hs|p41-ARC	7	14	4.1462	2	2	0.9972	5	8	2.3752	2.5062	1.57858	12	18	6.3396	8	8	3.3836	16	24	7.6	5.7744	2.16428	0.434019
192897	Itgb4	integrin beta 4	AA407042|C230078O20|CD104	5	5	1.6988	3	3	1.304	8	8	2.3752	1.79267	0.541734	10	10	3.704	9	9	3.7495	15	15	4.8898	4.11443	0.671873	0.435702
216080	Ube2d1	ubiquitin-conjugating enzyme E2D 1	UBCH5	1	1	0.6115	0	0	0.3835	1	1	0.5776	0.5242	0.123023	1	2	1.0698	2	3	1.5543	1	2	0.9776	1.20057	0.309791	0.436627
21453	Tcof1	treacle ribosome biogenesis factor 1	AA408847|AW209012|treacle	4	4	1.427	2	2	0.9972	13	13	3.6595	2.0279	1.42926	12	14	5.0216	11	13	5.2135	10	11	3.6857	4.64027	0.832229	0.437022
16004	Igf2r	insulin-like growth factor 2 receptor	AI661837|CD222|CI-MPR|M6P/IGF2R|Mpr300	9	9	2.7864	2	2	0.9972	17	17	4.6872	2.8236	1.84528	9	9	3.3746	15	15	5.9457	32	32	10.0103	6.44353	3.34574	0.438207
20658	Son	Son DNA binding protein	2900011L12Rik|AA409051|AU067731|C81487|mKIAA1019|nrebp	7	7	2.2426	11	12	4.0666	10	11	3.1457	3.15163	0.912014	26	26	8.9766	14	14	5.5796	19	22	6.9976	7.1846	1.7062	0.438665
56040	Rplp1	ribosomal protein, large, P1	2410042H16Rik|Arpp1|C430017H15Rik	1	1	0.6115	2	4	1.6109	3	4	1.3479	1.1901	0.51805	2	4	1.7282	3	7	3.0177	5	10	3.3847	2.7102	0.870009	0.439119
13196	Asap1	ArfGAP with SH3 domain, ankyrin repeat and PH domain1	AV239055|DEF-1|Ddef1|PAP|mKIAA1249|s19	0	0	0.3397	2	2	0.9972	0	0	0.3209	0.5526	0.38515	2	2	1.0698	1	1	0.8228	5	5	1.8801	1.25757	0.553094	0.43942
74868	Tmem65	transmembrane protein 65	2610029O13Rik|4930438D12Rik	1	1	0.6115	0	0	0.3835	1	1	0.5776	0.5242	0.123023	1	1	0.7406	3	3	1.5543	3	3	1.2784	1.1911	0.413815	0.440097
110323	Cox6b1	cytochrome c oxidase, subunit VIb polypeptide 1	2010000G05Rik|Cox6b	2	2	0.8833	3	5	1.9178	5	5	1.6047	1.4686	0.530509	7	12	4.3628	6	9	3.7495	5	5	1.8801	3.3308	1.29323	0.440915
14950	H13	histocompatibility 13	1200006O09Rik|4930443L17Rik|5031424B04Rik|AV020344|H-13|Hm13|PSL3|Spp	3	3	1.1552	0	0	0.3835	1	1	0.5776	0.705433	0.401418	2	4	1.7282	2	2	1.1886	4	5	1.8801	1.59897	0.363413	0.441181
76044	Ncapg2	non-SMC condensin II complex, subunit G2	5830426I05Rik|Luzp5|Mtb|mCAP-G2	0	0	0.3397	1	1	0.6903	1	1	0.5776	0.535867	0.178987	1	1	0.7406	4	4	1.9201	1	2	0.9776	1.21277	0.623925	0.441855
22288	Utrn	utrophin	AA589569|DRP|Dmdl	12	12	3.6022	28	28	8.9816	29	29	7.7716	6.78513	2.82211	45	45	15.245	34	34	12.9065	57	58	17.8519	15.3345	2.47391	0.442476
100862468	LOC100862468	NHP2-like protein 1	-	2	5	1.6988	4	4	1.6109	5	8	2.3752	1.89497	0.41821	7	10	3.704	9	12	4.8475	9	13	4.2877	4.27973	0.571792	0.442777
74133	Smg8	smg-8 homolog, nonsense mediated mRNA decay factor (C. elegans)	1200011M11Rik	1	1	0.6115	0	0	0.3835	0	0	0.3209	0.438633	0.152944	1	1	0.7406	3	3	1.5543	1	1	0.6768	0.990567	0.489248	0.442811
237943	Gpatch8	G patch domain containing 8	5430405G24Rik|AU018890|Fbm1|Gpatc8|mKIAA0553	0	0	0.3397	0	0	0.3835	1	1	0.5776	0.4336	0.126616	4	4	1.7282	1	1	0.8228	0	0	0.376	0.975667	0.688939	0.444414
70769	Nolc1	nucleolar and coiled-body phosphoprotein 1	NOPP130|NOPP140|P130	0	0	0.3397	1	1	0.6903	4	5	1.6047	0.878233	0.653104	5	5	2.0574	5	5	2.286	4	4	1.5792	1.9742	0.360671	0.444855
65102	Nif3l1	Ngg1 interacting factor 3-like 1 (S. pombe)	1110030G24Rik	2	2	0.8833	0	0	0.3835	3	3	1.0911	0.785967	0.363703	4	5	2.0574	0	0	0.4571	6	8	2.7828	1.76577	1.18996	0.445114
16571	Kif4	kinesin family member 4	AI323435|D330050K22Rik|Kns4	4	4	1.427	2	2	0.9972	0	0	0.3209	0.915033	0.557609	3	3	1.399	5	5	2.286	7	7	2.4819	2.05563	0.577035	0.445135
13599	Ecel1	endothelin converting enzyme-like 1	DINE|xce	0	0	0.3397	0	0	0.3835	0	0	0.3209	0.348033	0.0321212	0	0	0.4114	3	3	1.5543	0	0	0.376	0.780567	0.670306	0.445873
16531	Kcnma1	potassium large conductance calcium-activated channel, subfamily M, alpha member 1	5730414M22Rik|BKCa|MaxiK|Slo|Slo1|mSlo|mSlo1	0	0	0.3397	0	0	0.3835	0	0	0.3209	0.348033	0.0321212	0	0	0.4114	3	3	1.5543	0	0	0.376	0.780567	0.670306	0.445873
20787	Srebf1	sterol regulatory element binding transcription factor 1	ADD1|SREBP1|bHLHd1	0	0	0.3397	0	0	0.3835	0	0	0.3209	0.348033	0.0321212	0	0	0.4114	3	3	1.5543	0	0	0.376	0.780567	0.670306	0.445873
66761	4933417A18Rik	RIKEN cDNA 4933417A18 gene	-	0	0	0.3397	0	0	0.3835	0	0	0.3209	0.348033	0.0321212	0	0	0.4114	3	3	1.5543	0	0	0.376	0.780567	0.670306	0.445873
72635	Lins1	lines homolog 1	2700083B01Rik|AW547219|Lins|Lins2|Wins2	0	0	0.3397	0	0	0.3835	0	0	0.3209	0.348033	0.0321212	0	0	0.4114	3	3	1.5543	0	0	0.376	0.780567	0.670306	0.445873
73296	Rhobtb3	Rho-related BTB domain containing 3	1700040C17Rik|2610033K01Rik|4930503C18Rik|AI317148|AW208826|mKIAA0878	0	0	0.3397	0	0	0.3835	0	0	0.3209	0.348033	0.0321212	0	0	0.4114	3	3	1.5543	0	0	0.376	0.780567	0.670306	0.445873
76510	Trappc9	trafficking protein particle complex 9	1810044A24Rik|2900005P22Rik|4632408O18Rik|Ibp|Nibp|TRS130|mKIAA1882	0	0	0.3397	0	0	0.3835	0	0	0.3209	0.348033	0.0321212	0	0	0.4114	3	3	1.5543	0	0	0.376	0.780567	0.670306	0.445873
258139	Olfr591	olfactory receptor 591	MOR24-1P	0	0	0.3397	0	0	0.3835	0	0	0.3209	0.348033	0.0321212	0	0	0.4114	3	3	1.5543	0	0	0.376	0.780567	0.670306	0.445873
384059	Tlr12	toll-like receptor 12	Gm1365|Tlr11	0	0	0.3397	0	0	0.3835	0	0	0.3209	0.348033	0.0321212	0	0	0.4114	3	3	1.5543	0	0	0.376	0.780567	0.670306	0.445873
622675	Zfp827	zinc finger protein 827	2810449M09Rik|D630040G17Rik|Znf827	0	0	0.3397	0	0	0.3835	0	0	0.3209	0.348033	0.0321212	0	0	0.4114	3	3	1.5543	0	0	0.376	0.780567	0.670306	0.445873
18572	Pdcd11	programmed cell death 11	1110021I22Rik|ALG-4|Pdcd7|mKIAA0185	12	12	3.6022	12	12	4.0666	23	25	6.7433	4.80403	1.69543	33	39	13.2647	28	29	11.0738	25	25	7.9012	10.7466	2.69668	0.44703
83925	Trps1	transcriptional repressor GATA binding 1	AI115454|AI447310|D15Ertd586e	1	1	0.6115	2	2	0.9972	1	1	0.5776	0.728767	0.233087	5	5	2.0574	3	3	1.5543	2	3	1.2784	1.63003	0.394983	0.447087
237465	Ccdc38	coiled-coil domain containing 38	4933417K05Rik	0	0	0.3397	2	2	0.9972	0	0	0.3209	0.5526	0.38515	1	1	0.7406	3	5	2.286	1	1	0.6768	1.23447	0.911213	0.447643
18973	Pole	polymerase (DNA directed), epsilon	-	0	0	0.3397	3	3	1.304	3	4	1.3479	0.9972	0.569835	3	3	1.399	7	8	3.3836	5	5	1.8801	2.2209	1.03526	0.449007
171170	Mbnl3	muscleblind like splicing factor 3	A530038J18Rik|AI661274|CHCR|E430034C16Rik|MBLX|MBLX39|MBXL	1	1	0.6115	0	0	0.3835	1	1	0.5776	0.5242	0.123023	2	3	1.399	1	1	0.8228	2	3	1.2784	1.16673	0.303898	0.449289
68813	Dock5	dedicator of cytokinesis 5	1110060D06Rik|AI666732|AI956923|BC016533|E130320D18|lr2|rlc	1	1	0.6115	6	6	2.2247	5	5	1.6047	1.4803	0.813763	7	8	3.0453	9	9	3.7495	9	9	3.0838	3.29287	0.395924	0.449548
83946	Phip	pleckstrin homology domain interacting protein	2810004D21Rik|4632404O06Rik|Ndrp|Wdr11	2	2	0.8833	2	2	0.9972	6	6	1.8615	1.24733	0.534924	6	6	2.3867	8	9	3.7495	6	6	2.181	2.7724	0.852421	0.449911
66394	Nosip	nitric oxide synthase interacting protein	2310061K06Rik|CGI-25	2	2	0.8833	0	0	0.3835	2	2	0.8344	0.7004	0.27553	4	4	1.7282	0	0	0.4571	7	7	2.4819	1.55573	1.02336	0.450206
14933	Gk	glycerol kinase	D930012N15Rik|Gyk	0	0	0.3397	1	1	0.6903	0	0	0.3209	0.4503	0.208059	2	2	1.0698	3	3	1.5543	0	0	0.376	1.00003	0.59224	0.450285
27993	Imp4	IMP4, U3 small nucleolar ribonucleoprotein	AA409888|AV031295|D1Wsu40e	3	3	1.1552	0	0	0.3835	0	0	0.3209	0.619867	0.464668	6	6	2.3867	0	0	0.4571	3	3	1.2784	1.37407	0.968351	0.451118
243911	Kirrel2	kirre like nephrin family adhesion molecule 2	C330019F22Rik|NEPH3|NLG1	0	0	0.3397	0	0	0.3835	1	1	0.5776	0.4336	0.126616	0	0	0.4114	2	2	1.1886	3	3	1.2784	0.959467	0.476759	0.451918
17921	Myo7a	myosin VIIA	Hdb|Myo7|USH1B|nmf371|polka|sh-1|sh1	0	0	0.3397	2	2	0.9972	0	0	0.3209	0.5526	0.38515	2	2	1.0698	4	4	1.9201	1	1	0.6768	1.22223	0.635512	0.452123
327987	Med13	mediator complex subunit 13	1110067M05Rik|D030023K18|Thrap1|Trap240	0	0	0.3397	0	0	0.3835	0	0	0.3209	0.348033	0.0321212	1	1	0.7406	2	2	1.1886	0	0	0.376	0.7684	0.407013	0.452933
12259	C1qa	complement component 1, q subcomponent, alpha polypeptide	AI255395|C1q	0	0	0.3397	0	0	0.3835	0	0	0.3209	0.348033	0.0321212	1	1	0.7406	2	2	1.1886	0	0	0.376	0.7684	0.407013	0.452933
20393	Sgk1	serum/glucocorticoid regulated kinase 1	Sgk	0	0	0.3397	0	0	0.3835	0	0	0.3209	0.348033	0.0321212	1	1	0.7406	2	2	1.1886	0	0	0.376	0.7684	0.407013	0.452933
22084	Tsc2	tuberous sclerosis 2	Nafld|Tcs2	0	0	0.3397	0	0	0.3835	0	0	0.3209	0.348033	0.0321212	1	1	0.7406	2	2	1.1886	0	0	0.376	0.7684	0.407013	0.452933
50768	Dlc1	deleted in liver cancer 1	A730069N07Rik|Arhgap7|HP|STARD12|dlc-1	0	0	0.3397	0	0	0.3835	0	0	0.3209	0.348033	0.0321212	1	1	0.7406	2	2	1.1886	0	0	0.376	0.7684	0.407013	0.452933
66435	Uggt2	UDP-glucose glycoprotein glucosyltransferase 2	1810064L21Rik|3110001A05Rik|3110027P15Rik|A230065J02Rik|AW047562|Ugcgl2	0	0	0.3397	0	0	0.3835	0	0	0.3209	0.348033	0.0321212	1	1	0.7406	2	2	1.1886	0	0	0.376	0.7684	0.407013	0.452933
66975	Trappc13	trafficking protein particle complex 13	2410002O22Rik|2610524F24Rik|AI451892|AU017229	0	0	0.3397	0	0	0.3835	0	0	0.3209	0.348033	0.0321212	1	1	0.7406	2	2	1.1886	0	0	0.376	0.7684	0.407013	0.452933
84505	Setdb1	SET domain, bifurcated 1	AU022152|ESET|KMT1E|mKIAA0067	0	0	0.3397	0	0	0.3835	0	0	0.3209	0.348033	0.0321212	1	1	0.7406	2	2	1.1886	0	0	0.376	0.7684	0.407013	0.452933
228796	Bpifb6	BPI fold containing family B, member 6	Bpil3|Gm119|Lplunc6	0	0	0.3397	0	0	0.3835	0	0	0.3209	0.348033	0.0321212	1	1	0.7406	2	2	1.1886	0	0	0.376	0.7684	0.407013	0.452933
319634	Efcab5	EF-hand calcium binding domain 5	4930563A03Rik	0	0	0.3397	0	0	0.3835	0	0	0.3209	0.348033	0.0321212	1	1	0.7406	2	2	1.1886	0	0	0.376	0.7684	0.407013	0.452933
319767	Atp10b	ATPase, class V, type 10B	5930426O13Rik|9030605H24Rik	0	0	0.3397	0	0	0.3835	0	0	0.3209	0.348033	0.0321212	1	1	0.7406	2	2	1.1886	0	0	0.376	0.7684	0.407013	0.452933
433292	Nms	neuromedin S	AB164466	0	0	0.3397	0	0	0.3835	0	0	0.3209	0.348033	0.0321212	1	1	0.7406	2	2	1.1886	0	0	0.376	0.7684	0.407013	0.452933
381260	Gm973	predicted gene 973	AW554518	0	0	0.3397	0	0	0.3835	0	0	0.3209	0.348033	0.0321212	1	1	0.7406	2	2	1.1886	0	0	0.376	0.7684	0.407013	0.452933
217843	Unc79	unc-79 homolog (C. elegans)	9030205A07Rik|Mlca3	0	0	0.3397	0	0	0.3835	0	0	0.3209	0.348033	0.0321212	1	1	0.7406	2	2	1.1886	0	0	0.376	0.7684	0.407013	0.452933
263406	Plekhg3	pleckstrin homology domain containing, family G (with RhoGef domain) member 3	BC030417	0	0	0.3397	0	0	0.3835	0	0	0.3209	0.348033	0.0321212	1	1	0.7406	2	2	1.1886	0	0	0.376	0.7684	0.407013	0.452933
407823	Baz2b	bromodomain adjacent to zinc finger domain, 2B	5830435C13Rik|BC053917|D2Ertd794e	0	0	0.3397	0	0	0.3835	0	0	0.3209	0.348033	0.0321212	1	1	0.7406	2	2	1.1886	0	0	0.376	0.7684	0.407013	0.452933
545389	Cep170	centrosomal protein 170	4933426L22Rik|A330004A13Rik|AI195353	4	4	1.427	6	6	2.2247	13	13	3.6595	2.43707	1.1313	14	18	6.3396	11	13	5.2135	14	14	4.5887	5.3806	0.88733	0.452936
243219	2900026A02Rik	RIKEN cDNA 2900026A02 gene	8430408O14Rik|A530094D01|AW539426|Gm449|Kiaa1671|mKIAA1671	0	0	0.3397	2	2	0.9972	0	0	0.3209	0.5526	0.38515	4	4	1.7282	3	3	1.5543	0	0	0.376	1.2195	0.735649	0.453137
75786	Ckap5	cytoskeleton associated protein 5	3110043H24Rik|4930432B04Rik|D730027C18Rik|T25636|mKIAA0097	17	17	4.9622	14	14	4.6807	21	22	5.9721	5.205	0.679075	36	38	12.9347	25	26	9.9745	36	37	11.5174	11.4755	1.48054	0.453574
67728	Dph2	DPH2 homolog	9130020C19Rik|AI467389|Dph2l2	0	0	0.3397	1	1	0.6903	0	0	0.3209	0.4503	0.208059	3	3	1.399	2	2	1.1886	0	0	0.376	0.987867	0.540234	0.455831
67809	Rmdn3	regulator of microtubule dynamics 3	1200015F23Rik|AI131757|Fam82a2|Ptpip51|RMD-3|Rmd3	1	1	0.6115	2	2	0.9972	3	3	1.0911	0.899933	0.254165	5	5	2.0574	4	5	2.286	4	4	1.5792	1.9742	0.360671	0.455847
71833	Dcaf7	DDB1 and CUL4 associated factor 7	1700012F10Rik|2610037L01Rik|C86529|HAN11|Wdr68	1	2	0.8833	0	0	0.3835	1	1	0.5776	0.6148	0.251968	3	3	1.399	0	0	0.4571	6	6	2.181	1.3457	0.863185	0.456863
66671	Ccnh	cyclin H	6330408H09Rik|AI661354|AV102684|AW538719	3	3	1.1552	0	0	0.3835	0	0	0.3209	0.619867	0.464668	4	4	1.7282	0	0	0.4571	5	5	1.8801	1.35513	0.781419	0.457421
17125	Smad1	SMAD family member 1	AI528653|Madh1|Madr1|Mlp1|MusMLP	0	0	0.3397	1	1	0.6903	1	1	0.5776	0.535867	0.178987	1	1	0.7406	2	2	1.1886	3	4	1.5792	1.16947	0.419627	0.458215
72649	Tmem209	transmembrane protein 209	2700094F01Rik|AI428435	1	1	0.6115	0	0	0.3835	0	0	0.3209	0.438633	0.152944	2	2	1.0698	1	1	0.8228	2	2	0.9776	0.956733	0.124815	0.45847
12808	Cobl	cordon-bleu WH2 repeat	-	0	0	0.3397	0	0	0.3835	0	0	0.3209	0.348033	0.0321212	0	0	0.4114	2	2	1.1886	1	1	0.6768	0.758933	0.395056	0.458582
56460	Pkp3	plakophilin 3	2310056L12Rik	0	0	0.3397	0	0	0.3835	0	0	0.3209	0.348033	0.0321212	0	0	0.4114	2	2	1.1886	1	1	0.6768	0.758933	0.395056	0.458582
69922	Vrk2	vaccinia related kinase 2	2810003O05Rik|AI447698	0	0	0.3397	0	0	0.3835	0	0	0.3209	0.348033	0.0321212	0	0	0.4114	2	2	1.1886	1	1	0.6768	0.758933	0.395056	0.458582
70153	2210016F16Rik	RIKEN cDNA 2210016F16 gene	-	0	0	0.3397	0	0	0.3835	0	0	0.3209	0.348033	0.0321212	0	0	0.4114	2	2	1.1886	1	1	0.6768	0.758933	0.395056	0.458582
70799	Cep192	centrosomal protein 192	4631422C13Rik|D430014P18Rik	0	0	0.3397	0	0	0.3835	0	0	0.3209	0.348033	0.0321212	0	0	0.4114	2	2	1.1886	1	1	0.6768	0.758933	0.395056	0.458582
73724	Mcee	methylmalonyl CoA epimerase	1110007A04Rik	0	0	0.3397	0	0	0.3835	0	0	0.3209	0.348033	0.0321212	0	0	0.4114	2	2	1.1886	1	1	0.6768	0.758933	0.395056	0.458582
77480	Kidins220	kinase D-interacting substrate 220	3110039L19Rik|AI194387|AI316525|C330002I19Rik|mKIAA1250	0	0	0.3397	0	0	0.3835	0	0	0.3209	0.348033	0.0321212	0	0	0.4114	2	2	1.1886	1	1	0.6768	0.758933	0.395056	0.458582
242939	Cpz	carboxypeptidase Z	AV136066	0	0	0.3397	0	0	0.3835	0	0	0.3209	0.348033	0.0321212	0	0	0.4114	2	2	1.1886	1	1	0.6768	0.758933	0.395056	0.458582
546144	Wdr72	WD repeat domain 72	AW558070|D230040E23	0	0	0.3397	0	0	0.3835	0	0	0.3209	0.348033	0.0321212	0	0	0.4114	2	2	1.1886	1	1	0.6768	0.758933	0.395056	0.458582
667693	Gm8765	predicted gene 8765	EG667693	0	0	0.3397	0	0	0.3835	0	0	0.3209	0.348033	0.0321212	0	0	0.4114	2	2	1.1886	1	1	0.6768	0.758933	0.395056	0.458582
100862066	Cfap99	cilia and flagella associated protein 99	Gm21446	0	0	0.3397	0	0	0.3835	0	0	0.3209	0.348033	0.0321212	0	0	0.4114	2	2	1.1886	1	1	0.6768	0.758933	0.395056	0.458582
207209	Ccdc154	coiled-coil domain containing 154	Ccdc157|Gm317	0	0	0.3397	0	0	0.3835	0	0	0.3209	0.348033	0.0321212	0	0	0.4114	2	2	1.1886	1	1	0.6768	0.758933	0.395056	0.458582
21423	Tcf3	transcription factor 3	A1|AA408400|ALF2|AW209082|E12|E12/E47|E2A|E47|KA1|ME2|Pan1|Pan2|TCF-3|Tcfe2a|VDIR|bHLHb21	0	0	0.3397	0	0	0.3835	0	0	0.3209	0.348033	0.0321212	0	0	0.4114	2	2	1.1886	1	1	0.6768	0.758933	0.395056	0.458582
103266	Tmem263	transmembrane protein 263	AI597468	0	0	0.3397	0	0	0.3835	0	0	0.3209	0.348033	0.0321212	0	0	0.4114	2	2	1.1886	1	1	0.6768	0.758933	0.395056	0.458582
17922	Myo7b	myosin VIIB	-	0	0	0.3397	0	0	0.3835	0	0	0.3209	0.348033	0.0321212	0	0	0.4114	2	2	1.1886	1	1	0.6768	0.758933	0.395056	0.458582
53867	Col5a3	collagen, type V, alpha 3	-	0	0	0.3397	0	0	0.3835	0	0	0.3209	0.348033	0.0321212	0	0	0.4114	2	2	1.1886	1	1	0.6768	0.758933	0.395056	0.458582
110862	Kcnq3	potassium voltage-gated channel, subfamily Q, member 3	-	0	0	0.3397	0	0	0.3835	0	0	0.3209	0.348033	0.0321212	0	0	0.4114	2	2	1.1886	1	1	0.6768	0.758933	0.395056	0.458582
67772	Chd8	chromodomain helicase DNA binding protein 8	5830451P18Rik|AU015341|Duplin|HELSNF1|mKIAA1564	5	5	1.6988	3	3	1.304	5	5	1.6047	1.53583	0.206213	10	10	3.704	5	6	2.6518	10	11	3.6857	3.34717	0.602275	0.458846
17760	Map6	microtubule-associated protein 6	2810411E12Rik|Map-6|Mtap6|STOP	1	1	0.6115	0	0	0.3835	0	0	0.3209	0.438633	0.152944	4	4	1.7282	0	0	0.4571	1	1	0.6768	0.954033	0.679388	0.459767
13591	Ebf1	early B cell factor 1	Ebf|O/E-1|OE-1|Olf-1|Olf1	0	0	0.3397	0	0	0.3835	0	0	0.3209	0.348033	0.0321212	2	2	1.0698	1	1	0.8228	0	0	0.376	0.7562	0.351662	0.46024
20563	Slit2	slit guidance ligand 2	Drad-1|E030015M03Rik|E130320P19Rik|Slil3|b2b1200.1Clo|mKIAA4141|slit-2	0	0	0.3397	0	0	0.3835	0	0	0.3209	0.348033	0.0321212	2	2	1.0698	1	1	0.8228	0	0	0.376	0.7562	0.351662	0.46024
53883	Celsr2	cadherin, EGF LAG seven-pass G-type receptor 2	Adgrc2|EGFL2|Flamingo1|flamingo|mKIAA0279|mfmi1	0	0	0.3397	0	0	0.3835	0	0	0.3209	0.348033	0.0321212	2	2	1.0698	1	1	0.8228	0	0	0.376	0.7562	0.351662	0.46024
74562	Fer1l4	fer-1-like 4 (C. elegans)	9130402C12Rik	0	0	0.3397	0	0	0.3835	0	0	0.3209	0.348033	0.0321212	2	2	1.0698	1	1	0.8228	0	0	0.376	0.7562	0.351662	0.46024
218333	Ice1	interactor of little elongation complex ELL subunit 1	C77245|mKIAA0947	0	0	0.3397	0	0	0.3835	0	0	0.3209	0.348033	0.0321212	2	2	1.0698	1	1	0.8228	0	0	0.376	0.7562	0.351662	0.46024
224090	Tmem44	transmembrane protein 44	1700007N03Rik|9330161C17Rik|B230220N21	0	0	0.3397	0	0	0.3835	0	0	0.3209	0.348033	0.0321212	2	2	1.0698	1	1	0.8228	0	0	0.376	0.7562	0.351662	0.46024
239029	Antxrl	anthrax toxin receptor-like	1700112N15Rik|4933430J11	0	0	0.3397	0	0	0.3835	0	0	0.3209	0.348033	0.0321212	2	2	1.0698	1	1	0.8228	0	0	0.376	0.7562	0.351662	0.46024
26885	Casp8ap2	caspase 8 associated protein 2	D4Ertd659e|FLASH	0	0	0.3397	0	0	0.3835	0	0	0.3209	0.348033	0.0321212	2	2	1.0698	1	1	0.8228	0	0	0.376	0.7562	0.351662	0.46024
232430	Crebl2	cAMP responsive element binding protein-like 2	AI046348|B230205M03	0	0	0.3397	0	0	0.3835	0	0	0.3209	0.348033	0.0321212	2	2	1.0698	1	1	0.8228	0	0	0.376	0.7562	0.351662	0.46024
50540	Igbp1b	immunoglobulin (CD79A) binding protein 1b	alpha4-b	0	0	0.3397	1	1	0.6903	0	0	0.3209	0.4503	0.208059	2	2	1.0698	2	2	1.1886	1	1	0.6768	0.9784	0.267862	0.460241
218699	Pxk	PX domain containing serine/threonine kinase	C230080L11Rik|D14Ertd813e|Monaka|Slob	0	0	0.3397	1	1	0.6903	0	0	0.3209	0.4503	0.208059	2	2	1.0698	2	2	1.1886	1	1	0.6768	0.9784	0.267862	0.460241
225115	Svil	supervillin	AU024053|B430302E16Rik	6	6	1.9707	9	9	3.1455	17	17	4.6872	3.2678	1.36237	21	21	7.3283	21	21	8.1428	18	18	5.793	7.08803	1.19318	0.461031
381813	Prmt8	protein arginine N-methyltransferase 8	Hrmt1l3|Hrmt1l4	0	0	0.3397	1	1	0.6903	1	1	0.5776	0.535867	0.178987	2	2	1.0698	1	1	0.8228	4	4	1.5792	1.15727	0.385711	0.463045
18483	Palm	paralemmin	-	0	0	0.3397	1	1	0.6903	0	0	0.3209	0.4503	0.208059	1	1	0.7406	2	2	1.1886	2	2	0.9776	0.968933	0.224126	0.464738
67655	Ctdp1	CTD (carboxy-terminal domain, RNA polymerase II, polypeptide A) phosphatase, subunit 1	4930563P03Rik|AW553592	0	0	0.3397	3	3	1.304	1	1	0.5776	0.740433	0.502349	3	3	1.399	2	2	1.1886	6	6	2.181	1.58953	0.522916	0.465818
18139	Zfp638	zinc finger protein 638	AI323587|Np220|Zfml|Znf638|mNP220	1	1	0.6115	2	2	0.9972	2	2	0.8344	0.814367	0.193629	4	4	1.7282	4	4	1.9201	4	4	1.5792	1.7425	0.170899	0.467355
238505	Mtr	5-methyltetrahydrofolate-homocysteine methyltransferase	AI894170|D830038K18Rik|MS	0	0	0.3397	0	0	0.3835	0	0	0.3209	0.348033	0.0321212	3	3	1.399	0	0	0.4571	0	0	0.376	0.744033	0.568665	0.467766
12826	Col4a1	collagen, type IV, alpha 1	Bru|Col4a-1|Raw|Svc	0	0	0.3397	0	0	0.3835	0	0	0.3209	0.348033	0.0321212	3	3	1.399	0	0	0.4571	0	0	0.376	0.744033	0.568665	0.467766
12843	Col1a2	collagen, type I, alpha 2	AA960264|AI325291|Col1a-2|Cola-2|Cola2|oim	0	0	0.3397	0	0	0.3835	0	0	0.3209	0.348033	0.0321212	3	3	1.399	0	0	0.4571	0	0	0.376	0.744033	0.568665	0.467766
16867	Lhcgr	luteinizing hormone/choriogonadotropin receptor	Gpcr19-rs1|LH-R|Lhr	0	0	0.3397	0	0	0.3835	0	0	0.3209	0.348033	0.0321212	2	3	1.399	0	0	0.4571	0	0	0.376	0.744033	0.568665	0.467766
56233	Hdac7	histone deacetylase 7	5830434K02Rik|HD7|HD7a|Hdac7a|mFLJ00062	0	0	0.3397	0	0	0.3835	0	0	0.3209	0.348033	0.0321212	3	3	1.399	0	0	0.4571	0	0	0.376	0.744033	0.568665	0.467766
83669	Wdr6	WD repeat domain 6	mWDR6	0	0	0.3397	0	0	0.3835	0	0	0.3209	0.348033	0.0321212	3	3	1.399	0	0	0.4571	0	0	0.376	0.744033	0.568665	0.467766
230622	Skint6	selection and upkeep of intraepithelial T cells 6	-	0	0	0.3397	0	0	0.3835	0	0	0.3209	0.348033	0.0321212	3	3	1.399	0	0	0.4571	0	0	0.376	0.744033	0.568665	0.467766
240255	Ythdc2	YTH domain containing 2	3010002F02Rik|BC037178	0	0	0.3397	0	0	0.3835	0	0	0.3209	0.348033	0.0321212	3	3	1.399	0	0	0.4571	0	0	0.376	0.744033	0.568665	0.467766
70892	Ttll7	tubulin tyrosine ligase-like family, member 7	1110049N09Rik|4921517B04Rik|C630030B20|mTTLL7	0	0	0.3397	0	0	0.3835	0	0	0.3209	0.348033	0.0321212	3	3	1.399	0	0	0.4571	0	0	0.376	0.744033	0.568665	0.467766
110350	Dync2h1	dynein cytoplasmic 2 heavy chain 1	4432416O06Rik|AI448217|D030010H02Rik|D330044F14Rik|DHC1b|DHC2|Dnchc2|b2b414Clo|mKIAA1997	0	0	0.3397	0	0	0.3835	0	0	0.3209	0.348033	0.0321212	3	3	1.399	0	0	0.4571	0	0	0.376	0.744033	0.568665	0.467766
52440	Tax1bp1	Tax1 (human T cell leukemia virus type I) binding protein 1	1200003J11Rik|1700069J21Rik|AA930106|D6Ertd404e|D6Ertd772e|T6bp|TXBP151	0	0	0.3397	0	0	0.3835	0	0	0.3209	0.348033	0.0321212	3	3	1.399	0	0	0.4571	0	0	0.376	0.744033	0.568665	0.467766
230895	Vps13d	vacuolar protein sorting 13D	-	0	0	0.3397	0	0	0.3835	0	0	0.3209	0.348033	0.0321212	3	3	1.399	0	0	0.4571	0	0	0.376	0.744033	0.568665	0.467766
270109	Pcnx2	pecanex homolog 2	A830048P05|AU067631|E330039K12Rik|Pcnxl2|mKIAA0435	0	0	0.3397	0	0	0.3835	0	0	0.3209	0.348033	0.0321212	3	3	1.399	0	0	0.4571	0	0	0.376	0.744033	0.568665	0.467766
107932	Chd4	chromodomain helicase DNA binding protein 4	9530019N15Rik|AA617397|BC005710|D6Ertd380e|Mi-2beta|mKIAA4075	23	23	6.5947	25	32	10.2111	39	42	11.1152	9.307	2.39202	58	68	22.8437	33	43	16.2072	55	67	20.5692	19.8734	3.37252	0.468315
109229	Fam118b	family with sequence similarity 118, member B	2310022O21Rik|2700018L24Rik|C030004A17Rik|Ppp4r1l	0	0	0.3397	0	0	0.3835	1	1	0.5776	0.4336	0.126616	1	1	0.7406	0	0	0.4571	4	4	1.5792	0.925633	0.583485	0.468436
20741	Sptb	spectrin beta, erythrocytic	AI842465|D330027P03Rik|Gm1301|Spnb-1|Spnb1|ja|jaundiced|mKIAA4219	3	4	1.427	2	2	0.9972	5	6	1.8615	1.42857	0.432152	6	8	3.0453	4	7	3.0177	6	9	3.0838	3.04893	0.0331994	0.468546
12607	Cebpz	CCAAT/enhancer binding protein zeta	AI848081|CBF2|Cbf|Cebpa-rs1	1	1	0.6115	2	2	0.9972	4	4	1.3479	0.985533	0.368339	2	2	1.0698	3	3	1.5543	10	11	3.6857	2.10327	1.39167	0.468573
80915	Dusp12	dual specificity phosphatase 12	1190004O14Rik|AA027408|AW049275|ESTM36|LMW-DSP4|T-DSP4|VH1|mVH1	1	1	0.6115	0	0	0.3835	0	0	0.3209	0.438633	0.152944	2	2	1.0698	0	0	0.4571	3	3	1.2784	0.9351	0.426898	0.469076
67653	4930544G11Rik	RIKEN cDNA 4930544G11 gene	-	1	1	0.6115	1	1	0.6903	5	7	2.1183	1.14003	0.848119	3	6	2.3867	5	7	3.0177	3	5	1.8801	2.42817	0.569932	0.469504
56758	Mbnl1	muscleblind like splicing factor 1	Mbnl|mKIAA0428	4	6	1.9707	3	3	1.304	2	2	0.8344	1.3697	0.570992	7	9	3.3746	5	5	2.286	6	9	3.0838	2.9148	0.563634	0.469912
19221	Ptgfrn	prostaglandin F2 receptor negative regulator	4833445A08Rik|AU042434|CD9P-1|FPRP|Trim45	0	0	0.3397	1	1	0.6903	1	1	0.5776	0.535867	0.178987	0	0	0.4114	1	1	0.8228	6	6	2.181	1.1384	0.926053	0.470719
26893	Cops6	COP9 signalosome subunit 6	Sgn3|VIP/MOV34	4	4	1.427	0	0	0.3835	6	6	1.8615	1.224	0.759623	8	8	3.0453	0	0	0.4571	11	13	4.2877	2.5967	1.9543	0.471368
68121	Cep70	centrosomal protein 70	6720484E09Rik|Bite|C030018L16Rik	0	0	0.3397	0	0	0.3835	0	0	0.3209	0.348033	0.0321212	0	0	0.4114	1	1	0.8228	2	2	0.9776	0.737267	0.29263	0.472059
16398	Itga2	integrin alpha 2	CD49B|DX5	0	0	0.3397	0	0	0.3835	0	0	0.3209	0.348033	0.0321212	0	0	0.4114	1	1	0.8228	2	2	0.9776	0.737267	0.29263	0.472059
20778	Scarb1	scavenger receptor class B, member 1	AI120173|CD36|Cd36l1|Chohd1|Cla-1|Cla1|D5Ertd460e|Hdlq1|Hlb398|SR-B1|SR-BI|SRBI|Srb1|mSR-BI	0	0	0.3397	0	0	0.3835	0	0	0.3209	0.348033	0.0321212	0	0	0.4114	1	1	0.8228	2	2	0.9776	0.737267	0.29263	0.472059
67563	Narfl	nuclear prelamin A recognition factor-like	9030612I22Rik|AI504405|PRN	0	0	0.3397	0	0	0.3835	0	0	0.3209	0.348033	0.0321212	0	0	0.4114	1	1	0.8228	2	2	0.9776	0.737267	0.29263	0.472059
237911	Brip1	BRCA1 interacting protein C-terminal helicase 1	3110009N10Rik|8030460J03Rik|Bach1|FACJ|Fancj|OF	0	0	0.3397	0	0	0.3835	0	0	0.3209	0.348033	0.0321212	0	0	0.4114	1	1	0.8228	2	2	0.9776	0.737267	0.29263	0.472059
399558	Flrt2	fibronectin leucine rich transmembrane protein 2	-	0	0	0.3397	0	0	0.3835	0	0	0.3209	0.348033	0.0321212	0	0	0.4114	1	1	0.8228	2	2	0.9776	0.737267	0.29263	0.472059
446101	Xrra1	X-ray radiation resistance associated 1	AI449753	0	0	0.3397	0	0	0.3835	0	0	0.3209	0.348033	0.0321212	0	0	0.4114	1	1	0.8228	2	2	0.9776	0.737267	0.29263	0.472059
100417514	Adh6b	alcohol dehydrogenase 6B (class V)	Adh5b	0	0	0.3397	0	0	0.3835	0	0	0.3209	0.348033	0.0321212	0	0	0.4114	1	1	0.8228	2	2	0.9776	0.737267	0.29263	0.472059
14181	Fgfbp1	fibroblast growth factor binding protein 1	FGF-BP|FGF-BP1|FGFBP-1	0	0	0.3397	0	0	0.3835	0	0	0.3209	0.348033	0.0321212	0	0	0.4114	1	1	0.8228	2	2	0.9776	0.737267	0.29263	0.472059
71436	Flrt3	fibronectin leucine rich transmembrane protein 3	5530600M07Rik|C430047I10Rik|mKIAA1469	0	0	0.3397	0	0	0.3835	0	0	0.3209	0.348033	0.0321212	0	0	0.4114	1	1	0.8228	2	2	0.9776	0.737267	0.29263	0.472059
77591	Ddx10	DEAD (Asp-Glu-Ala-Asp) box polypeptide 10	4632415A01Rik|AI646054	3	4	1.427	6	6	2.2247	1	1	0.5776	1.40977	0.823685	7	7	2.716	9	9	3.7495	6	7	2.4819	2.98247	0.674504	0.472685
27223	Trp53bp1	transformation related protein 53 binding protein 1	53BP1|Tp53bp1|m53BP1|p53BP1	11	11	3.3303	8	8	2.8386	23	23	6.2292	4.1327	1.83219	31	32	10.9552	18	18	7.0441	21	26	8.2025	8.73393	2.00898	0.473177
104831	Ptpn23	protein tyrosine phosphatase, non-receptor type 23	AI462446|PTP-TD14	3	3	1.1552	7	8	2.8386	9	11	3.1457	2.37983	1.07162	14	14	5.0216	16	17	6.6779	10	10	3.3847	5.02807	1.64661	0.47331
54391	Rfk	riboflavin kinase	0610038L10Rik|AF031381|KOI-4	1	1	0.6115	1	1	0.6903	1	1	0.5776	0.626467	0.0578215	2	2	1.0698	4	4	1.9201	2	2	0.9776	1.3225	0.519586	0.473699
106821	Oard1	O-acyl-ADP-ribose deacylase 1	AI314976|AW558560	1	1	0.6115	1	1	0.6903	1	1	0.5776	0.626467	0.0578215	2	2	1.0698	4	4	1.9201	1	2	0.9776	1.3225	0.519586	0.473699
68617	Mtcl1	microtubule crosslinking factor 1	1110012J17Rik|Ccdc165|D130071O13|Kiaa0802|Soga2|mKIAA0802|t8219b25	0	0	0.3397	3	3	1.304	9	9	2.632	1.42523	1.15095	6	6	2.3867	6	6	2.6518	10	12	3.9867	3.0084	0.857539	0.473751
57340	Jph3	junctophilin 3	JP-3|Jp3	0	0	0.3397	0	0	0.3835	0	0	0.3209	0.348033	0.0321212	2	2	1.0698	0	0	0.4571	1	1	0.6768	0.734567	0.310408	0.473794
12828	Col4a3	collagen, type IV, alpha 3	[a]3(IV)|alpha3(IV)	0	0	0.3397	0	0	0.3835	0	0	0.3209	0.348033	0.0321212	2	2	1.0698	0	0	0.4571	1	1	0.6768	0.734567	0.310408	0.473794
22113	Phlda2	pleckstrin homology like domain, family A, member 2	Ipl|Tssc3	0	0	0.3397	0	0	0.3835	0	0	0.3209	0.348033	0.0321212	2	2	1.0698	0	0	0.4571	1	1	0.6768	0.734567	0.310408	0.473794
22349	Vil1	villin 1	Vil	0	0	0.3397	0	0	0.3835	0	0	0.3209	0.348033	0.0321212	2	2	1.0698	0	0	0.4571	1	1	0.6768	0.734567	0.310408	0.473794
70909	4921504E06Rik	RIKEN cDNA 4921504E06 gene	4921522E24Rik	0	0	0.3397	0	0	0.3835	0	0	0.3209	0.348033	0.0321212	2	2	1.0698	0	0	0.4571	1	1	0.6768	0.734567	0.310408	0.473794
103220	Ttc41	tetratricopeptide repeat domain 41	AI449705|AU041509|Gnn	0	0	0.3397	0	0	0.3835	0	0	0.3209	0.348033	0.0321212	2	2	1.0698	0	0	0.4571	1	1	0.6768	0.734567	0.310408	0.473794
216345	Zfc3h1	zinc finger, C3H1-type containing	BC033596|Ccdc131|Psrc2	0	0	0.3397	0	0	0.3835	0	0	0.3209	0.348033	0.0321212	2	2	1.0698	0	0	0.4571	1	1	0.6768	0.734567	0.310408	0.473794
217366	Lrrc45	leucine rich repeat containing 45	BC023296	0	0	0.3397	0	0	0.3835	0	0	0.3209	0.348033	0.0321212	2	2	1.0698	0	0	0.4571	1	1	0.6768	0.734567	0.310408	0.473794
242627	Skint5	selection and upkeep of intraepithelial T cells 5	Skint-5	0	0	0.3397	0	0	0.3835	0	0	0.3209	0.348033	0.0321212	2	2	1.0698	0	0	0.4571	1	1	0.6768	0.734567	0.310408	0.473794
338351	Akap17b	A kinase (PRKA) anchor protein 17B	AA407619|AKAP-17B|B230333C21Rik|C230056F04Rik|PRKA17B|Sfrs17b|Srsf17b|Talia	0	0	0.3397	0	0	0.3835	0	0	0.3209	0.348033	0.0321212	2	2	1.0698	0	0	0.4571	1	1	0.6768	0.734567	0.310408	0.473794
223825	Mroh2b	maestro heat-like repeat family member 2B	4930455B06Rik|Heatr7b2|SPIF	0	0	0.3397	0	0	0.3835	0	0	0.3209	0.348033	0.0321212	2	2	1.0698	0	0	0.4571	1	1	0.6768	0.734567	0.310408	0.473794
100503545	Nuggc	nuclear GTPase, germinal center associated	Gm600|SLIP-GC	0	0	0.3397	0	0	0.3835	0	0	0.3209	0.348033	0.0321212	2	2	1.0698	0	0	0.4571	1	1	0.6768	0.734567	0.310408	0.473794
67976	Trabd	TraB domain containing	5730502D15Rik|AL023039	1	1	0.6115	0	0	0.3835	0	0	0.3209	0.438633	0.152944	1	1	0.7406	0	0	0.4571	4	4	1.5792	0.925633	0.583485	0.473874
17996	Neb	nebulin	AI595938	1	1	0.6115	0	0	0.3835	0	0	0.3209	0.438633	0.152944	1	1	0.7406	0	0	0.4571	4	4	1.5792	0.925633	0.583485	0.473874
19298	Pex19	peroxisomal biogenesis factor 19	Pxf	3	3	1.1552	0	0	0.3835	2	2	0.8344	0.791033	0.387673	5	5	2.0574	0	0	0.4571	7	7	2.4819	1.66547	1.06778	0.474962
16592	Fabp5	fatty acid binding protein 5, epidermal	E-FABP|Fabpe|Klbp|PA-FABP|mal1	5	6	1.9707	3	13	4.3736	9	22	5.9721	4.10547	2.01413	11	23	7.9875	11	36	13.6398	6	13	4.2877	8.63833	4.7099	0.475261
100169	Phactr4	phosphatase and actin regulator 4	3110001B12Rik|AI527228|AW495572|C330013F19Rik|N28169|mKIAA4120	0	0	0.3397	1	1	0.6903	0	0	0.3209	0.4503	0.208059	1	1	0.7406	1	1	0.8228	3	3	1.2784	0.947267	0.2897	0.475368
70930	Nol8	nucleolar protein 8	4921532D18Rik|5730412B09Rik	0	0	0.3397	1	1	0.6903	0	0	0.3209	0.4503	0.208059	1	1	0.7406	1	1	0.8228	3	3	1.2784	0.947267	0.2897	0.475368
229543	Ints3	integrator complex subunit 3	C77668	0	0	0.3397	4	4	1.6109	0	0	0.3209	0.757167	0.739415	1	1	0.7406	3	3	1.5543	7	7	2.4819	1.59227	0.871271	0.475528
228140	Tnks1bp1	tankyrase 1 binding protein 1	Tab182|mKIAA1741	17	17	4.9622	25	25	8.0596	24	26	7.0003	6.67403	1.57426	40	47	15.9053	33	36	13.6398	28	40	12.4218	13.989	1.7678	0.477093
72007	Fndc3b	fibronectin type III domain containing 3B	1600019O04Rik|AW550168|Fad104|mKIAA4164	0	0	0.3397	2	2	0.9972	0	0	0.3209	0.5526	0.38515	2	2	1.0698	1	1	0.8228	4	4	1.5792	1.15727	0.385711	0.477504
67015	Ccdc91	coiled-coil domain containing 91	1700086G08Rik|1810060J02Rik|AU045683|AW555238|p56	2	2	0.8833	2	2	0.9972	1	1	0.5776	0.819367	0.216983	3	3	1.399	3	3	1.5543	6	6	2.181	1.71143	0.414004	0.47876
77582	Mboat7	membrane bound O-acyltransferase domain containing 7	5730589L02Rik|BB1|Leng4|Lpiat|Lpiat1|mBB1	0	0	0.3397	0	0	0.3835	0	0	0.3209	0.348033	0.0321212	1	1	0.7406	0	0	0.4571	2	2	0.9776	0.7251	0.260596	0.47998
382018	Unc13a	unc-13 homolog A (C. elegans)	2410078G03Rik|Munc13-1	0	0	0.3397	0	0	0.3835	0	0	0.3209	0.348033	0.0321212	1	1	0.7406	0	0	0.4571	2	2	0.9776	0.7251	0.260596	0.47998
16576	Kif7	kinesin family member 7	-	0	0	0.3397	0	0	0.3835	0	0	0.3209	0.348033	0.0321212	1	1	0.7406	0	0	0.4571	2	2	0.9776	0.7251	0.260596	0.47998
21400	Tcea2	transcription elongation factor A (SII), 2	AI326274|S-II-T1|SII-T1|Tceat	0	0	0.3397	0	0	0.3835	0	0	0.3209	0.348033	0.0321212	1	1	0.7406	0	0	0.4571	2	2	0.9776	0.7251	0.260596	0.47998
22310	Vmn2r42	vomeronasal 2, receptor 42	V2r4	0	0	0.3397	0	0	0.3835	0	0	0.3209	0.348033	0.0321212	1	1	0.7406	0	0	0.4571	2	2	0.9776	0.7251	0.260596	0.47998
68145	Etaa1	Ewing tumor-associated antigen 1	5730466H23Rik|AA672646	0	0	0.3397	0	0	0.3835	0	0	0.3209	0.348033	0.0321212	1	1	0.7406	0	0	0.4571	2	2	0.9776	0.7251	0.260596	0.47998
70086	Cysltr2	cysteinyl leukotriene receptor 2	2300001H05Rik|CYSLT2R|Cltr2|Cyslt2	0	0	0.3397	0	0	0.3835	0	0	0.3209	0.348033	0.0321212	1	1	0.7406	0	0	0.4571	2	2	0.9776	0.7251	0.260596	0.47998
77446	Heg1	heart development protein with EGF-like domains 1	4632417D23Rik|5530401I02Rik|9530025L16Rik|BC038614|Gm629	0	0	0.3397	0	0	0.3835	0	0	0.3209	0.348033	0.0321212	1	1	0.7406	0	0	0.4571	2	2	0.9776	0.7251	0.260596	0.47998
246788	Trpv3	transient receptor potential cation channel, subfamily V, member 3	1110036I10Rik|AI644701|Nh|VRL3	0	0	0.3397	0	0	0.3835	0	0	0.3209	0.348033	0.0321212	1	1	0.7406	0	0	0.4571	2	2	0.9776	0.7251	0.260596	0.47998
320299	Iqcb1	IQ calmodulin-binding motif containing 1	6820449I09Rik|AV128382|NPHP5	0	0	0.3397	0	0	0.3835	0	0	0.3209	0.348033	0.0321212	1	1	0.7406	0	0	0.4571	2	2	0.9776	0.7251	0.260596	0.47998
665180	Clec2l	C-type lectin domain family 2, member L	AI414054|AW122724|Gm1064	0	0	0.3397	0	0	0.3835	0	0	0.3209	0.348033	0.0321212	1	1	0.7406	0	0	0.4571	2	2	0.9776	0.7251	0.260596	0.47998
100040766	Mroh2a	maestro heat-like repeat family member 2A	Heatr7b1	0	0	0.3397	0	0	0.3835	0	0	0.3209	0.348033	0.0321212	1	1	0.7406	0	0	0.4571	2	2	0.9776	0.7251	0.260596	0.47998
78658	Ncapd3	non-SMC condensin II complex, subunit D3	2810487N22Rik|4632407J06Rik|AI195468|AU018739|B130055D15Rik|mKIAA0056	0	0	0.3397	0	0	0.3835	0	0	0.3209	0.348033	0.0321212	1	1	0.7406	0	0	0.4571	2	2	0.9776	0.7251	0.260596	0.47998
116838	Rims2	regulating synaptic membrane exocytosis 2	2810036I15Rik|AW048769|RIM2|Rab3ip2|Rim2(+40A)|Rim2(+44A)|Rim2(+4A)|Serg2|Syt3-rs|mKIAA0751	0	0	0.3397	0	0	0.3835	0	0	0.3209	0.348033	0.0321212	1	1	0.7406	0	0	0.4571	2	2	0.9776	0.7251	0.260596	0.47998
69576	Smco1	single-pass membrane protein with coiled-coil domains 1	2310010M20Rik	0	0	0.3397	0	0	0.3835	0	0	0.3209	0.348033	0.0321212	1	1	0.7406	0	0	0.4571	2	2	0.9776	0.7251	0.260596	0.47998
74480	Samd4	sterile alpha motif domain containing 4	1700024G08Rik|1700111L17Rik|4933436G17Rik|Samd4a|Smaug|Smaug1|sunk	0	0	0.3397	0	0	0.3835	0	0	0.3209	0.348033	0.0321212	1	1	0.7406	0	0	0.4571	2	2	0.9776	0.7251	0.260596	0.47998
229707	Strip1	striatin interacting protein 1	6330569M22Rik|6530401O14Rik|Fam40a	0	0	0.3397	1	1	0.6903	0	0	0.3209	0.4503	0.208059	0	0	0.4114	1	1	0.8228	4	4	1.5792	0.9378	0.592333	0.480166
320051	Exph5	exophilin 5	AC079869.22gm5|B130009M24Rik|E030050P12|Kiaa0624|Slac2b|slac2-b	0	0	0.3397	0	0	0.3835	1	1	0.5776	0.4336	0.126616	0	0	0.4114	4	4	1.9201	0	0	0.376	0.9025	0.881445	0.480443
13411	Dnah11	dynein, axonemal, heavy chain 11	Dnahc11|avc4|b2b1203Clo|b2b1279Clo|b2b1289Clo|b2b1727Clo|b2b598Clo|iv|lrd	0	0	0.3397	0	0	0.3835	1	1	0.5776	0.4336	0.126616	0	0	0.4114	4	4	1.9201	0	0	0.376	0.9025	0.881445	0.480443
110279	Bcr	breakpoint cluster region	5133400C09Rik|AI561783|AI853148|mKIAA3017	1	1	0.6115	1	1	0.6903	2	2	0.8344	0.712067	0.113033	2	2	1.0698	2	2	1.1886	6	6	2.181	1.4798	0.610155	0.481191
67382	Brd3	bromodomain containing 3	2410084F24Rik|AW060456|Fsrg2|ORFX|RINGL3	0	0	0.3397	3	3	1.304	2	2	0.8344	0.826033	0.482204	3	3	1.399	2	3	1.5543	6	6	2.181	1.71143	0.414004	0.482656
66246	Osgep	O-sialoglycoprotein endopeptidase	1500019L24Rik|GCPL-1|PRSMG1	4	4	1.427	0	0	0.3835	4	4	1.3479	1.0528	0.580979	5	5	2.0574	0	0	0.4571	11	12	3.9867	2.16707	1.76735	0.485818
244895	Peak1	pseudopodium-enriched atypical kinase 1	1110049L02Rik|9530046P14|AA690169|BE132841|C230081A13Rik|SGK269|mKIAA2002	7	7	2.2426	6	6	2.2247	9	9	2.632	2.36643	0.230162	17	17	6.0101	13	13	5.2135	8	10	3.3847	4.86943	1.34609	0.485977
320817	Atad2b	ATPase family, AAA domain containing 2B	1110014E10Rik|BC032887|C79189|D530031C13Rik	1	1	0.6115	1	1	0.6903	1	1	0.5776	0.626467	0.0578215	3	3	1.399	2	2	1.1886	3	3	1.2784	1.28867	0.105575	0.486136
75964	Trappc8	trafficking protein particle complex 8	5033403J15Rik|AI845423|D030074E01Rik|Trs85|mKIAA1012	0	0	0.3397	0	0	0.3835	0	0	0.3209	0.348033	0.0321212	0	0	0.4114	0	0	0.4571	3	3	1.2784	0.715633	0.487906	0.486329
70951	Spata1	spermatogenesis associated 1	4921536I21Rik|AV266943|SP-2	0	0	0.3397	0	0	0.3835	0	0	0.3209	0.348033	0.0321212	0	0	0.4114	0	0	0.4571	3	3	1.2784	0.715633	0.487906	0.486329
71340	Riok1	RIO kinase 1	3110046C13Rik|5430416A05Rik|Ad034	0	0	0.3397	0	0	0.3835	0	0	0.3209	0.348033	0.0321212	0	0	0.4114	0	0	0.4571	3	3	1.2784	0.715633	0.487906	0.486329
16536	Kcnq2	potassium voltage-gated channel, subfamily Q, member 2	HNSPC|KQT2|Nmf134	0	0	0.3397	0	0	0.3835	0	0	0.3209	0.348033	0.0321212	0	0	0.4114	0	0	0.4571	3	3	1.2784	0.715633	0.487906	0.486329
75146	Mfsd13a	major facilitator superfamily domain containing 13a	4930449A08Rik|4930538D17Rik|Tmem180	0	0	0.3397	0	0	0.3835	0	0	0.3209	0.348033	0.0321212	0	0	0.4114	0	0	0.4571	2	3	1.2784	0.715633	0.487906	0.486329
218850	Fam208a	family with sequence similarity 208, member A	4732418E12|4933409E02Rik|D14Abb1e|MommeD6	0	0	0.3397	0	0	0.3835	0	0	0.3209	0.348033	0.0321212	0	0	0.4114	0	0	0.4571	3	3	1.2784	0.715633	0.487906	0.486329
93683	Glce	glucuronyl C5-epimerase	1110017N23Rik|AI747411|C130034A12Rik|Hsepi	0	0	0.3397	0	0	0.3835	0	0	0.3209	0.348033	0.0321212	0	0	0.4114	0	0	0.4571	3	3	1.2784	0.715633	0.487906	0.486329
93882	Pcdhb11	protocadherin beta 11	Pcdhb5E|PcdhbK	0	0	0.3397	0	0	0.3835	0	0	0.3209	0.348033	0.0321212	0	0	0.4114	0	0	0.4571	3	3	1.2784	0.715633	0.487906	0.486329
209683	Ttc28	tetratricopeptide repeat domain 28	2310015L07Rik|6030435N04|AI428795|AI851761|BC002262|TPRBK	0	0	0.3397	0	0	0.3835	0	0	0.3209	0.348033	0.0321212	0	0	0.4114	0	0	0.4571	3	3	1.2784	0.715633	0.487906	0.486329
214763	Mb21d1	Mab-21 domain containing 1	E330016A19Rik|cGAS	0	0	0.3397	0	0	0.3835	0	0	0.3209	0.348033	0.0321212	0	0	0.4114	0	0	0.4571	3	3	1.2784	0.715633	0.487906	0.486329
219228	Pcdh17	protocadherin 17	C030033F14Rik|Gm78	0	0	0.3397	0	0	0.3835	0	0	0.3209	0.348033	0.0321212	0	0	0.4114	0	0	0.4571	2	3	1.2784	0.715633	0.487906	0.486329
231147	Sh3tc1	SH3 domain and tetratricopeptide repeats 1	4631428G15|BC024909	0	0	0.3397	0	0	0.3835	0	0	0.3209	0.348033	0.0321212	0	0	0.4114	0	0	0.4571	3	3	1.2784	0.715633	0.487906	0.486329
319924	Apba1	amyloid beta (A4) precursor protein binding, family A, member 1	6430513E09Rik|Lin-10|Mint|Mint1|Urop11|X11|X11alpha	0	0	0.3397	0	0	0.3835	0	0	0.3209	0.348033	0.0321212	0	0	0.4114	0	0	0.4571	3	3	1.2784	0.715633	0.487906	0.486329
381591	L1td1	LINE-1 type transposase domain containing 1	AA546746|AB211064|D76865|ECAT11	0	0	0.3397	0	0	0.3835	0	0	0.3209	0.348033	0.0321212	0	0	0.4114	0	0	0.4571	3	3	1.2784	0.715633	0.487906	0.486329
434674	Slc22a28	solute carrier family 22, member 28	EG434674|Gm5631	0	0	0.3397	0	0	0.3835	0	0	0.3209	0.348033	0.0321212	0	0	0.4114	0	0	0.4571	3	3	1.2784	0.715633	0.487906	0.486329
57915	Tbc1d1	TBC1 domain family, member 1	1110062G02Rik|AI385682|AW555803|Nob1|Nobq1|Tbc1|mKIAA1108	0	0	0.3397	0	0	0.3835	0	0	0.3209	0.348033	0.0321212	0	0	0.4114	0	0	0.4571	3	3	1.2784	0.715633	0.487906	0.486329
231861	Tnrc18	trinucleotide repeat containing 18	BC025631|EG381742|Zfp469	0	0	0.3397	0	0	0.3835	0	0	0.3209	0.348033	0.0321212	0	0	0.4114	0	0	0.4571	3	3	1.2784	0.715633	0.487906	0.486329
17207	Mcf2l	mcf.2 transforming sequence-like	C130040G20Rik|Dbs|Ost|mKIAA0362	0	0	0.3397	0	0	0.3835	0	0	0.3209	0.348033	0.0321212	0	0	0.4114	0	0	0.4571	2	3	1.2784	0.715633	0.487906	0.486329
14942	Gzme	granzyme E	CCP3|Ctla-6|Ctla6|MCSP-2	0	0	0.3397	0	0	0.3835	0	0	0.3209	0.348033	0.0321212	0	0	0.4114	0	0	0.4571	3	3	1.2784	0.715633	0.487906	0.486329
209737	Kif15	kinesin family member 15	3110023M17Rik|3930402I10Rik|D330038N01|HKLP2|Knsl7|b2b1117.1Clo|b2b1117.1aClo	0	0	0.3397	0	0	0.3835	0	0	0.3209	0.348033	0.0321212	0	0	0.4114	0	0	0.4571	3	3	1.2784	0.715633	0.487906	0.486329
20340	Glg1	golgi apparatus protein 1	AI593353|AW537898|CFR|CFR-1|ESL-1|MG-160|MG160|Selel	2	2	0.8833	3	3	1.304	0	0	0.3209	0.836067	0.493249	0	0	0.4114	0	0	0.4571	13	13	4.2877	1.71873	2.22491	0.486444
54161	Copg1	coatomer protein complex, subunit gamma 1	AU019265|BC056168|Copg|D6Ertd71e|D6Wsu16e	9	11	3.3303	10	11	3.7595	16	20	5.4581	4.18263	1.12524	14	19	6.6691	20	22	8.5091	26	34	10.6131	8.5971	1.97347	0.486517
20615	Snapin	SNAP-associated protein	25kDa|AA407989|AV026596|Bloc1s7|Snap25bp|Snapap	0	0	0.3397	2	2	0.9972	1	1	0.5776	0.638167	0.332908	3	3	1.399	3	3	1.5543	2	2	0.9776	1.3103	0.298407	0.487039
230935	Dnajc11	DnaJ heat shock protein family (Hsp40) member C11	E030019A03Rik	1	1	0.6115	1	1	0.6903	0	0	0.3209	0.5409	0.194557	3	3	1.399	3	3	1.5543	0	0	0.376	1.10977	0.640187	0.4874
69372	Mocs3	molybdenum cofactor synthesis 3	1700020H17Rik|Uba4	1	3	1.1552	0	0	0.3835	1	1	0.5776	0.705433	0.401418	1	2	1.0698	4	5	2.286	1	2	0.9776	1.44447	0.730246	0.488369
18541	Pcnt	pericentrin (kendrin)	AW476095|C86676|KEN|Pcnt2|kendrin|m239Asp|m275Asp	3	3	1.1552	5	5	1.9178	2	2	0.8344	1.30247	0.556511	6	6	2.3867	4	4	1.9201	11	11	3.6857	2.66417	0.914919	0.488883
94179	Krt23	keratin 23	CK23|Haik1|K23|Krt1-23	1	1	0.6115	0	0	0.3835	1	1	0.5776	0.5242	0.123023	1	1	0.7406	2	2	1.1886	2	3	1.2784	1.0692	0.288096	0.490273
226499	BC003331	cDNA sequence BC003331	1810053E15Rik|Odr4|odr-4	0	0	0.3397	1	1	0.6903	1	1	0.5776	0.535867	0.178987	1	1	0.7406	3	3	1.5543	2	2	0.9776	1.09083	0.418501	0.491245
17879	Myh1	myosin, heavy polypeptide 1, skeletal muscle, adult	A530084A17Rik|IId|IId/x|MHC-2X/D|MHC2X/D|MYHC-IIX|MdMs|MyHC-IId/x|MyHC-IIx/d|Myhs-f|Myhs-f2|Myhsf2	1	1	0.6115	0	0	0.3835	1	1	0.5776	0.5242	0.123023	3	3	1.399	1	1	0.8228	1	2	0.9776	1.06647	0.298202	0.49153
11532	Adh5	alcohol dehydrogenase 5 (class III), chi polypeptide	Adh-5|Adh3|GSNOR	3	3	1.1552	0	0	0.3835	6	9	2.632	1.39023	1.14253	8	11	4.0334	0	0	0.4571	10	12	3.9867	2.82573	2.05143	0.49199
11852	Rhob	ras homolog family member B	AA017882|Arh6|Arhb	1	1	0.6115	1	1	0.6903	2	3	1.0911	0.797633	0.257185	2	4	1.7282	2	3	1.5543	3	4	1.5792	1.62057	0.094041	0.492194
56717	Mtor	mechanistic target of rapamycin (serine/threonine kinase)	2610315D21Rik|AI327068|FRAP|FRAP2|Frap1|RAFT1|RAPT1|flat	3	3	1.1552	4	4	1.6109	4	4	1.3479	1.37133	0.228752	6	6	2.3867	5	5	2.286	11	11	3.6857	2.78613	0.780673	0.492199
72621	Pdzd11	PDZ domain containing 11	1810012H22Rik|2310079D11Rik|2700099C19Rik|AI854765|Pdzk11	1	1	0.6115	2	2	0.9972	2	2	0.8344	0.814367	0.193629	3	3	1.399	4	5	2.286	3	3	1.2784	1.65447	0.550238	0.492223
104457	0610010K14Rik	RIKEN cDNA 0610010K14 gene	1110020A23Rik|AL033328|AU045833|Bap18	0	0	0.3397	1	1	0.6903	1	1	0.5776	0.535867	0.178987	3	3	1.399	2	2	1.1886	1	1	0.6768	1.08813	0.371434	0.492464
224640	Lemd2	LEM domain containing 2	BC026588|Lem2|NET25	0	0	0.3397	1	1	0.6903	1	1	0.5776	0.535867	0.178987	3	3	1.399	2	2	1.1886	1	1	0.6768	1.08813	0.371434	0.492464
192652	Wdr81	WD repeat domain 81	BC054822|Gm883|mFLJ00182|nur5	0	0	0.3397	1	1	0.6903	1	1	0.5776	0.535867	0.178987	3	3	1.399	2	2	1.1886	1	1	0.6768	1.08813	0.371434	0.492464
68510	Ints1	integrator complex subunit 1	1110015K06Rik	2	2	0.8833	9	9	3.1455	5	5	1.6047	1.87783	1.15557	12	12	4.3628	8	8	3.3836	8	11	3.6857	3.8107	0.501425	0.492779
11651	Akt1	thymoma viral proto-oncogene 1	Akt|LTR-akt|PKB|PKB/Akt|PKBalpha|Rac	1	1	0.6115	2	2	0.9972	5	5	1.6047	1.07113	0.500711	6	6	2.3867	4	4	1.9201	5	6	2.181	2.1626	0.233844	0.495299
68097	Dynll2	dynein light chain LC8-type 2	1700064A15Rik|6720463E02Rik|C87222|DLC8|DLC8b|Dlc2	1	1	0.6115	1	1	0.6903	2	4	1.3479	0.883233	0.404337	5	6	2.3867	4	5	2.286	1	1	0.6768	1.78317	0.959464	0.495317
53761	Prrc2a	proline-rich coiled-coil 2A	3110039B05Rik|Bat-2|Bat2|D17H6S51E|G2|Wbp12|mKIAA4178	5	5	1.6988	8	8	2.8386	10	10	2.8889	2.47543	0.673054	15	15	5.3511	15	15	5.9457	8	11	3.6857	4.99417	1.17152	0.495665
81004	Tbl1xr1	transducin (beta)-like 1X-linked receptor 1	8030499H02Rik|A630076E03Rik|AW539987|C21|C230089I12Rik|DC42|Ira1|TBLR1	3	3	1.1552	4	4	1.6109	4	4	1.3479	1.37133	0.228752	5	5	2.0574	9	9	3.7495	7	7	2.4819	2.76293	0.880361	0.496332
14255	Flt3	FMS-like tyrosine kinase 3	B230315G04|CD135|Flk-2|Flk2|Flt-3|Ly72|wmfl	0	0	0.3397	1	1	0.6903	1	1	0.5776	0.535867	0.178987	1	2	1.0698	2	2	1.1886	2	2	0.9776	1.07867	0.105779	0.496786
18536	Pcm1	pericentriolar material 1	2600002H09Rik|9430077F19Rik|C030044G17Rik	5	6	1.9707	4	5	1.9178	4	4	1.3479	1.74547	0.345317	9	10	3.704	9	9	3.7495	9	9	3.0838	3.51243	0.371904	0.496939
72567	Bclaf1	BCL2-associated transcription factor 1	2610102K23Rik|2700025J07Rik|2810454G14Rik|5730534O06Rik|AI450190|AW556225|Btf|mKIAA0164	7	7	2.2426	6	6	2.2247	7	7	2.1183	2.1952	0.0671961	10	10	3.704	9	9	3.7495	16	18	5.793	4.4155	1.19317	0.497158
18563	Pcx	pyruvate carboxylase	Pc|Pcb	0	0	0.3397	2	2	0.9972	1	1	0.5776	0.638167	0.332908	0	0	0.4114	3	3	1.5543	5	5	1.8801	1.28193	0.771303	0.497816
544791	Myh13	myosin, heavy polypeptide 13, skeletal muscle	MyHC-eo	1	1	0.6115	1	1	0.6903	1	1	0.5776	0.626467	0.0578215	2	2	1.0698	1	1	0.8228	4	5	1.8801	1.25757	0.553094	0.498158
110082	Dnah5	dynein, axonemal, heavy chain 5	AU022615|Dnahc5|Mdnah5|b2b1134Clo|b2b1154Clo|b2b1537Clo|b2b1565Clo|b2b3491Clo|b2b601Clo|mKIAA1603	0	0	0.3397	1	1	0.6903	2	2	0.8344	0.621467	0.254432	0	0	0.4114	6	6	2.6518	1	1	0.6768	1.24667	1.2241	0.498503
12211	Birc6	baculoviral IAP repeat-containing 6	A430032G04Rik|A430040A19Rik|AA501170|Bruce|D630005A10Rik|mKIAA1289	3	3	1.1552	9	9	3.1455	10	10	2.8889	2.39653	1.08266	11	11	4.0334	7	8	3.3836	22	22	6.9976	4.80487	1.92656	0.498772
231386	Ythdc1	YTH domain containing 1	A730098D12Rik|C80342|mKIAA1966	2	2	0.8833	2	2	0.9972	1	1	0.5776	0.819367	0.216983	4	4	1.7282	4	4	1.9201	3	3	1.2784	1.64223	0.329374	0.498934
382423	Atxn7l3b	ataxin 7-like 3B	4921506J03Rik|6230409E21Rik|AI315132	0	0	0.3397	0	0	0.3835	1	1	0.5776	0.4336	0.126616	1	1	0.7406	2	2	1.1886	1	1	0.6768	0.868667	0.278901	0.499156
19082	Prkag1	protein kinase, AMP-activated, gamma 1 non-catalytic subunit	AA571379|BB036179|Prkaac	4	4	1.427	0	0	0.3835	2	2	0.8344	0.881633	0.523351	5	5	2.0574	0	0	0.4571	7	8	2.7828	1.76577	1.18996	0.499292
64652	Nisch	nischarin	1200007D05Rik|3202002H23Rik|AW494485|I-1	3	3	1.1552	7	7	2.5316	6	6	1.8615	1.84943	0.688279	7	9	3.3746	4	4	1.9201	14	18	5.793	3.6959	1.95634	0.500401
17127	Smad3	SMAD family member 3	AU022421|Madh3	2	3	1.1552	1	1	0.6903	1	1	0.5776	0.8077	0.306174	1	1	0.7406	4	4	1.9201	5	6	2.181	1.6139	0.767468	0.500465
226153	Twnk	twinkle mtDNA helicase	D19Ertd626e|PEO|Peo1|Twinl	0	0	0.3397	0	0	0.3835	1	1	0.5776	0.4336	0.126616	2	3	1.399	1	1	0.8228	0	0	0.376	0.865933	0.512862	0.500731
59093	Pcbp3	poly(rC) binding protein 3	AlphaCP-3	4	11	3.3303	2	4	1.6109	5	7	2.1183	2.35317	0.883434	7	15	5.3511	4	6	2.6518	9	19	6.0941	4.699	1.81143	0.50078
230861	Eif4g3	eukaryotic translation initiation factor 4 gamma, 3	1500002J22Rik|4930523M17Rik|G1-419-52|eIF4GII|repro8	4	4	1.427	9	11	3.7595	9	11	3.1457	2.7774	1.20908	13	17	6.0101	13	16	6.3118	12	13	4.2877	5.53653	1.09199	0.50165
231327	Ppat	phosphoribosyl pyrophosphate amidotransferase	5730454C12Rik|AA408689|AA675351|AI507113|C79945	4	4	1.427	6	6	2.2247	8	8	2.3752	2.00897	0.509585	10	10	3.704	12	13	5.2135	8	9	3.0838	4.00043	1.09536	0.502187
70699	Nup205	nucleoporin 205	3830404O05Rik|AV248391|mKIAA0225	12	12	3.6022	18	18	5.9091	18	18	4.9442	4.8185	1.15858	31	33	11.2851	24	24	9.2417	26	26	8.2025	9.57643	1.56832	0.503162
241593	Pin1rt1	protein (peptidyl-prolyl cis/trans isomerase) NIMA-interacting 1, retrogene 1	Pin1-ps1|Pin1l	0	0	0.3397	0	0	0.3835	3	3	1.0911	0.604767	0.421746	2	2	1.0698	3	3	1.5543	2	2	0.9776	1.20057	0.309791	0.503734
20602	Ncor2	nuclear receptor co-repressor 2	N-CoR|SMRT|SMRTe	0	0	0.3397	1	1	0.6903	1	1	0.5776	0.535867	0.178987	5	5	2.0574	0	0	0.4571	1	1	0.6768	1.06377	0.867495	0.503745
53313	Atp2a3	ATPase, Ca++ transporting, ubiquitous	SERCA3b|Serca3	1	1	0.6115	1	1	0.6903	2	2	0.8344	0.712067	0.113033	3	3	1.399	3	3	1.5543	3	3	1.2784	1.41057	0.138313	0.504809
18861	Pms2	PMS1 homolog2, mismatch repair system component	AW555130|Pmsl2	1	1	0.6115	0	0	0.3835	0	0	0.3209	0.438633	0.152944	1	1	0.7406	2	2	1.1886	1	1	0.6768	0.868667	0.278901	0.50495
17918	Myo5a	myosin VA	9630007J19Rik|AI413174|AI661011|Dbv|MVa|Myo5|MyoVA|Sev-1|d|d-120J|flail|flr	4	4	1.427	8	8	2.8386	14	14	3.9164	2.72733	1.24842	22	22	7.6579	12	12	4.8475	11	11	3.6857	5.39703	2.04232	0.505339
80885	Hcar2	hydroxycarboxylic acid receptor 2	Gpr109a|Gpr109b|HM74|Niacr1|PUMA-G|Pumag|mHM74b	0	0	0.3397	1	1	0.6903	0	0	0.3209	0.4503	0.208059	1	1	0.7406	3	3	1.5543	0	0	0.376	0.8903	0.603246	0.505785
109135	Plekha5	pleckstrin homology domain containing, family A member 5	2810431N21Rik|AI428202|AK129423|AMH-Cre|Ayu21-9|Gt(pU21)9Imeg|Pepp2|Tg(AMH-cre)1Flor	0	0	0.3397	0	0	0.3835	1	1	0.5776	0.4336	0.126616	2	2	1.0698	1	1	0.8228	1	1	0.6768	0.856467	0.198651	0.506266
218832	Polr3a	polymerase (RNA) III (DNA directed) polypeptide A	9330175N20Rik|BC053071|RPC1|RPC155	0	0	0.3397	0	0	0.3835	1	1	0.5776	0.4336	0.126616	2	2	1.0698	1	1	0.8228	1	1	0.6768	0.856467	0.198651	0.506266
20195	S100a11	S100 calcium binding protein A11	EMAPI|Emap1|S100a14|S100c|cal	7	10	3.0583	4	11	3.7595	6	16	4.4303	3.74937	0.686056	7	23	7.9875	5	16	6.3118	12	25	7.9012	7.40017	0.94354	0.50666
68479	Phf5a	PHD finger protein 5A	1110007B08Rik	1	1	0.6115	1	1	0.6903	4	4	1.3479	0.883233	0.404337	4	4	1.7282	4	4	1.9201	4	4	1.5792	1.7425	0.170899	0.506877
227720	Nup214	nucleoporin 214	BC039282|CAN|D2H9S46E	3	3	1.1552	7	7	2.5316	5	6	1.8615	1.84943	0.688279	11	12	4.3628	5	5	2.286	9	13	4.2877	3.6455	1.17796	0.50732
19041	Ppl	periplakin	AW553870	7	7	2.2426	13	13	4.3736	14	14	3.9164	3.51087	1.12189	25	25	8.6469	16	16	6.3118	18	18	5.793	6.91723	1.52023	0.507554
78885	Coro7	coronin 7	0610011B16Rik|AW048373|AW556392	0	0	0.3397	4	4	1.6109	4	4	1.3479	1.0995	0.671017	4	4	1.7282	5	5	2.286	7	7	2.4819	2.16537	0.391063	0.507766
108989	Tpr	translocated promoter region, nuclear basket protein	2610029M07Rik|C77892	38	38	10.6783	53	55	17.2865	51	54	14.2035	14.0561	3.30656	70	78	26.151	67	85	31.6389	60	82	25.1012	27.6304	3.51095	0.508719
207165	Bptf	bromodomain PHD finger transcription factor	9430093H17Rik|Falz	1	1	0.6115	0	0	0.3835	0	0	0.3209	0.438633	0.152944	0	0	0.4114	2	2	1.1886	2	2	0.9776	0.8592	0.4019	0.510514
14447	Gapdhs	glyceraldehyde-3-phosphate dehydrogenase, spermatogenic	Gapd-s|Gapds	2	8	2.5145	2	5	1.9178	5	18	4.9442	3.1255	1.60305	4	16	5.6806	3	11	4.4815	6	26	8.2025	6.12153	1.89928	0.510575
16650	Kpna6	karyopherin (importin) alpha 6	IPOA7|Kpna5|NPI-2	1	1	0.6115	3	3	1.304	3	3	1.0911	1.0022	0.354706	6	6	2.3867	4	4	1.9201	4	4	1.5792	1.962	0.405377	0.510805
330662	Dock1	dedicator of cytokinesis 1	9130006G06Rik|AI854900|D630004B07Rik|b2b3190Clo	0	0	0.3397	4	4	1.6109	3	3	1.0911	1.0139	0.639107	6	6	2.3867	5	5	2.286	2	3	1.2784	1.9837	0.612879	0.511116
102566	Ano10	anoctamin 10	AI604832|Tmem16k	2	3	1.1552	0	0	0.3835	0	0	0.3209	0.619867	0.464668	1	1	0.7406	4	4	1.9201	2	2	0.9776	1.21277	0.623925	0.511118
66523	2810004N23Rik	RIKEN cDNA 2810004N23 gene	3110004G14Rik|Ayu21-55|Gt(pU21)55Imeg|GtAyu21-55	2	2	0.8833	0	0	0.3835	0	0	0.3209	0.529233	0.308224	2	2	1.0698	0	0	0.4571	4	4	1.5792	1.03537	0.561842	0.511155
27205	Podxl	podocalyxin-like	AW121214|Ly102|PC|PCLP-1|Pclp1|Podxl1	1	1	0.6115	1	1	0.6903	0	0	0.3209	0.5409	0.194557	2	2	1.0698	1	1	0.8228	3	3	1.2784	1.057	0.22807	0.511731
67678	Lsm3	LSM3 homolog, U6 small nuclear RNA and mRNA degradation associated	1010001J12Rik|2610005D18Rik|6030401D18Rik|SMX4|USS2	1	2	0.8833	1	1	0.6903	1	1	0.5776	0.717067	0.154598	2	2	1.0698	3	3	1.5543	4	4	1.5792	1.4011	0.287184	0.511788
15903	Id3	inhibitor of DNA binding 3	Hlh462|Idb3|bHLHb25	0	0	0.3397	0	0	0.3835	1	1	0.5776	0.4336	0.126616	1	1	0.7406	1	1	0.8228	2	2	0.9776	0.847	0.120339	0.511924
228005	Ppig	peptidyl-prolyl isomerase G (cyclophilin G)	AU019516|AU022200|B230312B02Rik|CYP|SRCyp	0	0	0.3397	0	0	0.3835	1	1	0.5776	0.4336	0.126616	1	1	0.7406	1	1	0.8228	2	2	0.9776	0.847	0.120339	0.511924
13510	Dsg1a	desmoglein 1 alpha	DG1|DGI|Dsg1|dsg1-alpha	1	1	0.6115	0	0	0.3835	0	0	0.3209	0.438633	0.152944	2	2	1.0698	1	1	0.8228	1	1	0.6768	0.856467	0.198651	0.512143
278679	Apol7b	apolipoprotein L 7b	-	1	1	0.6115	0	0	0.3835	0	0	0.3209	0.438633	0.152944	2	2	1.0698	1	1	0.8228	1	1	0.6768	0.856467	0.198651	0.512143
666348	Apol7e	apolipoprotein L 7e	-	1	1	0.6115	0	0	0.3835	0	0	0.3209	0.438633	0.152944	2	2	1.0698	1	1	0.8228	1	1	0.6768	0.856467	0.198651	0.512143
72357	2210016L21Rik	RIKEN cDNA 2210016L21 gene	-	1	1	0.6115	0	0	0.3835	0	0	0.3209	0.438633	0.152944	2	2	1.0698	1	1	0.8228	1	1	0.6768	0.856467	0.198651	0.512143
268396	Sh3pxd2b	SH3 and PX domains 2B	G431001E03Rik|TSK4|fad49	0	0	0.3397	3	3	1.304	2	2	0.8344	0.826033	0.482204	3	3	1.399	3	3	1.5543	5	5	1.8801	1.61113	0.245534	0.512703
57905	Isy1	ISY1 splicing factor homolog	5830446M03Rik|AI181014|AU020769	3	3	1.1552	1	1	0.6903	1	1	0.5776	0.8077	0.306174	6	6	2.3867	0	0	0.4571	5	5	1.8801	1.57463	1.00041	0.512945
66098	Chchd6	coiled-coil-helix-coiled-coil-helix domain containing 6	0710001P09Rik|1700021B03Rik	1	1	0.6115	0	0	0.3835	0	0	0.3209	0.438633	0.152944	4	4	1.7282	0	0	0.4571	0	0	0.376	0.853767	0.758366	0.513763
67299	Dock7	dedicator of cytokinesis 7	3110056M06Rik|Gm430	14	15	4.4182	16	17	5.602	19	19	5.2011	5.07377	0.602085	28	29	9.9658	24	25	9.6081	25	32	10.0103	9.8614	0.22049	0.514508
107182	Btaf1	B-TFIID TATA-box binding protein associated factor 1	AI414500|AI447930|E430027O22Rik|TAF170	0	0	0.3397	0	0	0.3835	4	4	1.3479	0.690367	0.569862	1	1	0.7406	5	5	2.286	2	2	0.9776	1.33473	0.8323	0.517232
73681	Trmt11	tRNA methyltransferase 11	2410075D05Rik|3110045I18Rik|AW213713	1	1	0.6115	0	0	0.3835	0	0	0.3209	0.438633	0.152944	1	1	0.7406	1	1	0.8228	2	2	0.9776	0.847	0.120339	0.517867
192159	Prpf8	pre-mRNA processing factor 8	AU019467|D11Bwg0410e|DBF3/PRP8|Prp8|Sfprp8l	27	29	8.2278	30	30	9.5963	49	52	13.6887	10.5043	2.84142	62	66	22.1825	37	38	14.3732	68	79	24.1945	20.2501	5.18799	0.518728
20708	Serpinb6b	serine (or cysteine) peptidase inhibitor, clade B, member 6b	NK13|Spi12|ovalbumin	0	0	0.3397	0	0	0.3835	1	2	0.8344	0.5192	0.273848	1	2	1.0698	2	3	1.5543	0	0	0.376	1.00003	0.59224	0.519183
380664	Lemd3	LEM domain containing 3	AI316861|Man1	2	2	0.8833	2	2	0.9972	2	2	0.8344	0.904967	0.0835347	4	4	1.7282	4	4	1.9201	4	4	1.5792	1.7425	0.170899	0.51935
235627	Nbeal2	neurobeachin-like 2	1110014F23Rik|BC042396|mKIAA0540	0	0	0.3397	0	0	0.3835	1	1	0.5776	0.4336	0.126616	2	2	1.0698	0	0	0.4571	2	2	0.9776	0.834833	0.330359	0.519385
66094	Lsm7	LSM7 homolog, U6 small nuclear RNA and mRNA degradation associated	0910001B06Rik|1110033F18Rik	2	2	0.8833	1	1	0.6903	2	2	0.8344	0.802667	0.100337	2	2	1.0698	4	5	2.286	3	3	1.2784	1.54473	0.650374	0.519615
23954	Nek3	NIMA (never in mitosis gene a)-related expressed kinase 3	-	0	0	0.3397	1	1	0.6903	0	0	0.3209	0.4503	0.208059	3	3	1.399	1	1	0.8228	0	0	0.376	0.865933	0.512862	0.520017
70465	Wdr77	WD repeat domain 77	2610003I18Rik|2610312E17Rik|C79984|p44/MEP50	5	6	1.9707	0	0	0.3835	5	5	1.6047	1.31963	0.831113	7	10	3.704	1	1	0.8228	8	9	3.0838	2.53687	1.51647	0.520182
231889	Bud31	BUD31 homolog	C77604|EDG-2|EDG2|G10	1	1	0.6115	1	1	0.6903	4	4	1.3479	0.883233	0.404337	3	3	1.399	7	7	3.0177	1	1	0.6768	1.69783	1.19872	0.520212
67994	Mrps11	mitochondrial ribosomal protein S11	0710005I03Rik|C79873	1	1	0.6115	0	0	0.3835	3	3	1.0911	0.695367	0.361178	1	1	0.7406	5	5	2.286	2	2	0.9776	1.33473	0.8323	0.520978
109333	Pkn2	protein kinase N2	6030436C20Rik|AI507382|PRK2|Prkcl2|Stk7	2	2	0.8833	2	2	0.9972	1	1	0.5776	0.819367	0.216983	1	1	0.7406	2	2	1.1886	8	8	2.7828	1.57067	1.07337	0.521668
338366	Mia3	melanoma inhibitory activity 3	9130229H14Rik|A930039G15Rik|AU022327|B230399H06Rik|C80126|Gm1525|TANGO1|Tango	10	10	3.0583	14	15	4.9878	17	17	4.6872	4.24443	1.03816	25	26	8.9766	19	20	7.7765	21	24	7.6	8.1177	0.749046	0.522862
68188	Sympk	symplekin	1500016F02Rik|4632415H16Rik|AA125406|AI449890|SPK|SYM	2	2	0.8833	6	6	2.2247	3	3	1.0911	1.3997	0.721986	5	5	2.0574	5	5	2.286	11	11	3.6857	2.67637	0.88155	0.522985
236749	Gm4907	predicted gene 4907	EG236749	2	2	0.8833	2	2	0.9972	1	1	0.5776	0.819367	0.216983	2	2	1.0698	4	6	2.6518	2	2	0.9776	1.5664	0.941114	0.523089
72720	Zfp248	zinc finger protein 248	2810037F07Rik|E130106N01Rik	1	1	0.6115	2	3	1.304	0	0	0.3209	0.745467	0.505056	1	2	1.0698	1	4	1.9201	1	3	1.2784	1.42277	0.443152	0.523956
237730	Fbll1	fibrillarin-like 1	AI595406	2	3	1.1552	0	0	0.3835	1	1	0.5776	0.705433	0.401418	2	3	1.399	0	0	0.4571	5	6	2.181	1.3457	0.863185	0.524213
244653	Hydin	HYDIN, axonemal central pair apparatus protein	1700034M11Rik|4930545D19Rik|4932703P14|A830061H17|AC069308.21gm4|hy-3|hy3|hyrh	0	0	0.3397	2	2	0.9972	1	2	0.8344	0.723767	0.342427	2	2	1.0698	2	2	1.1886	5	5	1.8801	1.3795	0.437583	0.524659
69527	Mrps9	mitochondrial ribosomal protein S9	2310002A08Rik|AW322516|Mrp-S9|S9mt|mg637	7	9	2.7864	1	1	0.6903	5	5	1.6047	1.6938	1.05089	11	11	4.0334	0	0	0.4571	16	16	5.1908	3.2271	2.46771	0.524868
234594	Cnot1	CCR4-NOT transcription complex, subunit 1	6030411K04Rik|AA815922|D830048B13	10	10	3.0583	13	13	4.3736	16	16	4.4303	3.95407	0.776275	17	17	6.0101	19	20	7.7765	21	28	8.805	7.53053	1.41359	0.525071
50912	Exosc10	exosome component 10	PM-Scl|PM/Scl-100|Pmscl2|RRP6|p2|p3|p4	5	5	1.6988	7	7	2.5316	5	5	1.6047	1.94503	0.510156	9	9	3.3746	9	9	3.7495	12	12	3.9867	3.7036	0.308621	0.525174
71228	Dlg5	discs large MAGUK scaffold protein 5	4933429D20Rik|T25557|mKIAA0583	0	0	0.3397	0	0	0.3835	1	1	0.5776	0.4336	0.126616	1	1	0.7406	0	0	0.4571	3	3	1.2784	0.825367	0.41716	0.525342
330355	Dnah6	dynein, axonemal, heavy chain 6	9830168K20|A730004I20Rik|Dnahc6|mKIAA1697|mdhc6	0	0	0.3397	0	0	0.3835	1	1	0.5776	0.4336	0.126616	1	1	0.7406	0	0	0.4571	3	3	1.2784	0.825367	0.41716	0.525342
243084	Tmprss11e	transmembrane protease, serine 11e	A030012E10|AY787860|DESC1|TTSP	0	0	0.3397	0	0	0.3835	1	1	0.5776	0.4336	0.126616	1	1	0.7406	0	0	0.4571	2	3	1.2784	0.825367	0.41716	0.525342
116837	Rims1	regulating synaptic membrane exocytosis 1	C030033M19Rik|RIM1|RIM1a|RIM1alpha|Rab3ip1|Rim|Serg1|mKIAA0340	1	1	0.6115	0	0	0.3835	0	0	0.3209	0.438633	0.152944	2	2	1.0698	0	0	0.4571	2	2	0.9776	0.834833	0.330359	0.525414
211446	Exoc3	exocyst complex component 3	2810050O03Rik|E430013E20Rik|Sec6|Sec6l1	1	1	0.6115	0	0	0.3835	0	0	0.3209	0.438633	0.152944	2	2	1.0698	0	0	0.4571	2	2	0.9776	0.834833	0.330359	0.525414
108956	Apol7c	apolipoprotein L 7c	2210421G13Rik	1	1	0.6115	0	0	0.3835	0	0	0.3209	0.438633	0.152944	2	2	1.0698	0	0	0.4571	2	2	0.9776	0.834833	0.330359	0.525414
66440	Cdc26	cell division cycle 26	2010012C09Rik	1	1	0.6115	0	0	0.3835	0	0	0.3209	0.438633	0.152944	2	2	1.0698	0	0	0.4571	2	2	0.9776	0.834833	0.330359	0.525414
67475	Ero1lb	ERO1-like beta (S. cerevisiae)	1300013B24Rik|1700065B09Rik|AI447560|Ero1b|ero1-beta	0	0	0.3397	1	1	0.6903	0	0	0.3209	0.4503	0.208059	2	2	1.0698	1	1	0.8228	1	1	0.6768	0.856467	0.198651	0.525765
240283	Dmxl1	Dmx-like 1	C630007L23Rik|D030030C22	0	0	0.3397	1	1	0.6903	0	0	0.3209	0.4503	0.208059	2	2	1.0698	1	1	0.8228	1	1	0.6768	0.856467	0.198651	0.525765
11677	Akr1b3	aldo-keto reductase family 1, member B3 (aldose reductase)	ALR2|AR|Ahr-1|Ahr1|Akr1b1|Aldor1|Aldr1	10	13	3.8742	3	4	1.6109	7	12	3.4026	2.96257	1.19409	18	21	7.3283	0	0	0.4571	21	29	9.1063	5.63057	4.5677	0.526158
232807	Ppp1r12c	protein phosphatase 1, regulatory (inhibitor) subunit 12C	2410197A17Rik|AI839747|B430101M08|Mbs85	0	0	0.3397	1	1	0.6903	0	0	0.3209	0.4503	0.208059	3	4	1.7282	0	0	0.4571	0	0	0.376	0.853767	0.758366	0.527427
56488	Nxt1	NTF2-related export protein 1	1110001N02Rik	0	0	0.3397	1	1	0.6903	3	4	1.3479	0.792633	0.511831	2	2	1.0698	3	3	1.5543	3	5	1.8801	1.5014	0.407732	0.527929
54141	Spag5	sperm associated antigen 5	AI874642|D11Bhm180e|Deepest|MAP126|Mastrin|S17	0	0	0.3397	0	0	0.3835	0	0	0.3209	0.348033	0.0321212	0	0	0.4114	2	2	1.1886	0	0	0.376	0.658667	0.459277	0.528391
17977	Ncoa1	nuclear receptor coactivator 1	KAT13A|NCoA-1|NRC-1|SRC-1|SRC-a|SRC1|bHLHe74|mNRC-1	0	0	0.3397	0	0	0.3835	0	0	0.3209	0.348033	0.0321212	0	0	0.4114	2	2	1.1886	0	0	0.376	0.658667	0.459277	0.528391
18198	Musk	muscle, skeletal, receptor tyrosine kinase	Mdk4|Mlk|Nsk1|Nsk2|Nsk3	0	0	0.3397	0	0	0.3835	0	0	0.3209	0.348033	0.0321212	0	0	0.4114	2	2	1.1886	0	0	0.376	0.658667	0.459277	0.528391
18408	Slc25a15	solute carrier family 25 (mitochondrial carrier ornithine transporter), member 15	D630044L02Rik|Ornt1	0	0	0.3397	0	0	0.3835	0	0	0.3209	0.348033	0.0321212	0	0	0.4114	2	2	1.1886	0	0	0.376	0.658667	0.459277	0.528391
24086	Tlk2	tousled-like kinase 2 (Arabidopsis)	4933403M19Rik|PKU-alpha|PKUalpha|Tlk	0	0	0.3397	0	0	0.3835	0	0	0.3209	0.348033	0.0321212	0	0	0.4114	2	2	1.1886	0	0	0.376	0.658667	0.459277	0.528391
74393	Map10	microtubule-associated protein 10	4933403G14Rik|AI835009|mKIAA1383	0	0	0.3397	0	0	0.3835	0	0	0.3209	0.348033	0.0321212	0	0	0.4114	2	2	1.1886	0	0	0.376	0.658667	0.459277	0.528391
76824	Mtfr1l	mitochondrial fission regulator 1-like	2410166I05Rik|AI480750|Fam54b	0	0	0.3397	0	0	0.3835	0	0	0.3209	0.348033	0.0321212	0	0	0.4114	2	2	1.1886	0	0	0.376	0.658667	0.459277	0.528391
93886	Pcdhb15	protocadherin beta 15	Pcdhb7|PcdhbO	0	0	0.3397	0	0	0.3835	0	0	0.3209	0.348033	0.0321212	0	0	0.4114	2	2	1.1886	0	0	0.376	0.658667	0.459277	0.528391
214305	Hhipl1	hedgehog interacting protein-like 1	1600002O04Rik|AK129450|mKIAA1822	0	0	0.3397	0	0	0.3835	0	0	0.3209	0.348033	0.0321212	0	0	0.4114	2	2	1.1886	0	0	0.376	0.658667	0.459277	0.528391
319675	Cep295	centrosomal protein 295	5830418K08Rik|5832426L23Rik|Gm1131|Kiaa1731	0	0	0.3397	0	0	0.3835	0	0	0.3209	0.348033	0.0321212	0	0	0.4114	2	2	1.1886	0	0	0.376	0.658667	0.459277	0.528391
12290	Cacna1e	calcium channel, voltage-dependent, R type, alpha 1E subunit	A430040I15|BII|Cach6|Cacnl1a6|Cav2.3|Cchra1|alpha1E	0	0	0.3397	0	0	0.3835	0	0	0.3209	0.348033	0.0321212	0	0	0.4114	2	2	1.1886	0	0	0.376	0.658667	0.459277	0.528391
12477	Ctla4	cytotoxic T-lymphocyte-associated protein 4	Cd152|Ctla-4|Ly-56	0	0	0.3397	0	0	0.3835	0	0	0.3209	0.348033	0.0321212	0	0	0.4114	2	2	1.1886	0	0	0.376	0.658667	0.459277	0.528391
13368	Dffb	DNA fragmentation factor, beta subunit	40kDa|5730477D02Rik|CAD|CPAN|DFF40|Didff	0	0	0.3397	0	0	0.3835	0	0	0.3209	0.348033	0.0321212	0	0	0.4114	2	2	1.1886	0	0	0.376	0.658667	0.459277	0.528391
14534	Kat2a	K(lysine) acetyltransferase 2A	1110051E14Rik|AW212720|Gcn5|Gcn5l2|mmGCN5	0	0	0.3397	0	0	0.3835	0	0	0.3209	0.348033	0.0321212	0	0	0.4114	2	2	1.1886	0	0	0.376	0.658667	0.459277	0.528391
16205	Gimap1	GTPase, IMAP family member 1	IAP38|Imap38|imap	0	0	0.3397	0	0	0.3835	0	0	0.3209	0.348033	0.0321212	0	0	0.4114	2	2	1.1886	0	0	0.376	0.658667	0.459277	0.528391
18633	Pex16	peroxisomal biogenesis factor 16	-	0	0	0.3397	0	0	0.3835	0	0	0.3209	0.348033	0.0321212	0	0	0.4114	2	2	1.1886	0	0	0.376	0.658667	0.459277	0.528391
20321	Frrs1	ferric-chelate reductase 1	AI131732|Sdfr2	0	0	0.3397	0	0	0.3835	0	0	0.3209	0.348033	0.0321212	0	0	0.4114	2	2	1.1886	0	0	0.376	0.658667	0.459277	0.528391
20890	Wnt8a	wingless-type MMTV integration site family, member 8A	Stra11|Wnt-8A|Wnt-8D|Wnt8d	0	0	0.3397	0	0	0.3835	0	0	0.3209	0.348033	0.0321212	0	0	0.4114	2	2	1.1886	0	0	0.376	0.658667	0.459277	0.528391
20962	Sycp3	synaptonemal complex protein 3	Cor1|Scp3	0	0	0.3397	0	0	0.3835	0	0	0.3209	0.348033	0.0321212	0	0	0.4114	2	2	1.1886	0	0	0.376	0.658667	0.459277	0.528391
21745	Tep1	telomerase associated protein 1	Tp1	0	0	0.3397	0	0	0.3835	0	0	0.3209	0.348033	0.0321212	0	0	0.4114	2	2	1.1886	0	0	0.376	0.658667	0.459277	0.528391
28135	Cep63	centrosomal protein 63	4921501M07|AL450317.13gm1|AW107703|CD20R|D9Mgc41|D9Mgc48e|ET2	0	0	0.3397	0	0	0.3835	0	0	0.3209	0.348033	0.0321212	0	0	0.4114	2	2	1.1886	0	0	0.376	0.658667	0.459277	0.528391
50758	Fbxl17	F-box and leucine-rich repeat protein 17	6330576B01Rik|AI452053|BB073797|C130023C01Rik|Fbx13|Fbxo13	0	0	0.3397	0	0	0.3835	0	0	0.3209	0.348033	0.0321212	0	0	0.4114	2	2	1.1886	0	0	0.376	0.658667	0.459277	0.528391
54670	Atp8b1	ATPase, class I, type 8B, member 1	AI451886|FIC1|Ic	0	0	0.3397	0	0	0.3835	0	0	0.3209	0.348033	0.0321212	0	0	0.4114	2	2	1.1886	0	0	0.376	0.658667	0.459277	0.528391
56643	Slc15a1	solute carrier family 15 (oligopeptide transporter), member 1	D630032F02|PECT1|PEPT1	0	0	0.3397	0	0	0.3835	0	0	0.3209	0.348033	0.0321212	0	0	0.4114	2	2	1.1886	0	0	0.376	0.658667	0.459277	0.528391
66367	2310022A10Rik	RIKEN cDNA 2310022A10 gene	-	0	0	0.3397	0	0	0.3835	0	0	0.3209	0.348033	0.0321212	0	0	0.4114	2	2	1.1886	0	0	0.376	0.658667	0.459277	0.528391
66880	Rsrc1	arginine/serine-rich coiled-coil 1	1200013F24Rik|SRrp53	0	0	0.3397	0	0	0.3835	0	0	0.3209	0.348033	0.0321212	0	0	0.4114	2	2	1.1886	0	0	0.376	0.658667	0.459277	0.528391
68054	Serpina12	serine (or cysteine) peptidase inhibitor, clade A (alpha-1 antiproteinase, antitrypsin), member 12	4632419J12Rik	0	0	0.3397	0	0	0.3835	0	0	0.3209	0.348033	0.0321212	0	0	0.4114	2	2	1.1886	0	0	0.376	0.658667	0.459277	0.528391
69852	Tcf23	transcription factor 23	2010002O16Rik|Out|bHLHa24	0	0	0.3397	0	0	0.3835	0	0	0.3209	0.348033	0.0321212	0	0	0.4114	2	2	1.1886	0	0	0.376	0.658667	0.459277	0.528391
70237	Bhlhb9	basic helix-loop-helix domain containing, class B9	2700087I09Rik	0	0	0.3397	0	0	0.3835	0	0	0.3209	0.348033	0.0321212	0	0	0.4114	2	2	1.1886	0	0	0.376	0.658667	0.459277	0.528391
71131	Zfp689	zinc finger protein 689	4933416E05Rik|Znf689	0	0	0.3397	0	0	0.3835	0	0	0.3209	0.348033	0.0321212	0	0	0.4114	2	2	1.1886	0	0	0.376	0.658667	0.459277	0.528391
71991	Ercc8	excision repaiross-complementing rodent repair deficiency, complementation group 8	2410022P04Rik|2810431L23Rik|4631412O06Rik|B130065P18Rik|Ckn1|Csa	0	0	0.3397	0	0	0.3835	0	0	0.3209	0.348033	0.0321212	0	0	0.4114	2	2	1.1886	0	0	0.376	0.658667	0.459277	0.528391
73332	Ccdc30	coiled-coil domain containing 30	1700001O02Rik|1700041C02Rik|1700111D19Rik|4930445I03Rik	0	0	0.3397	0	0	0.3835	0	0	0.3209	0.348033	0.0321212	0	0	0.4114	2	2	1.1886	0	0	0.376	0.658667	0.459277	0.528391
73728	Psd	pleckstrin and Sec7 domain containing	1110007H17Rik|A930015K15|Efa6|Efa6a|Psdl|mKIAA2011	0	0	0.3397	0	0	0.3835	0	0	0.3209	0.348033	0.0321212	0	0	0.4114	2	2	1.1886	0	0	0.376	0.658667	0.459277	0.528391
74129	Dmgdh	dimethylglycine dehydrogenase precursor	1200014D15Rik|AI787269	0	0	0.3397	0	0	0.3835	0	0	0.3209	0.348033	0.0321212	0	0	0.4114	2	2	1.1886	0	0	0.376	0.658667	0.459277	0.528391
74254	Gpn1	GPN-loop GTPase 1	2410004J02Rik|AI449615|MBDIN|NTPBP|Xab1	0	0	0.3397	0	0	0.3835	0	0	0.3209	0.348033	0.0321212	0	0	0.4114	2	2	1.1886	0	0	0.376	0.658667	0.459277	0.528391
74409	Hyal6	hyaluronoglucosaminidase 6	4932701A20Rik|Hyal-ps1|Hyalp1	0	0	0.3397	0	0	0.3835	0	0	0.3209	0.348033	0.0321212	0	0	0.4114	2	2	1.1886	0	0	0.376	0.658667	0.459277	0.528391
75426	Igfbpl1	insulin-like growth factor binding protein-like 1	2810011G06Rik|2810453O06Rik|IGFBPL	0	0	0.3397	0	0	0.3835	0	0	0.3209	0.348033	0.0321212	0	0	0.4114	2	2	1.1886	0	0	0.376	0.658667	0.459277	0.528391
81840	Sorcs2	sortilin-related VPS10 domain containing receptor 2	N28137|mKIAA1329	0	0	0.3397	0	0	0.3835	0	0	0.3209	0.348033	0.0321212	0	0	0.4114	2	2	1.1886	0	0	0.376	0.658667	0.459277	0.528391
101185	Pot1a	protection of telomeres 1A	1500031H18Rik|AI851169|Pot1	0	0	0.3397	0	0	0.3835	0	0	0.3209	0.348033	0.0321212	0	0	0.4114	2	2	1.1886	0	0	0.376	0.658667	0.459277	0.528391
117591	Slc2a9	solute carrier family 2 (facilitated glucose transporter), member 9	Glut9|SLC2A9B|SLC2a9A	0	0	0.3397	0	0	0.3835	0	0	0.3209	0.348033	0.0321212	0	0	0.4114	2	2	1.1886	0	0	0.376	0.658667	0.459277	0.528391
171166	Mcoln3	mucolipin 3	6720490O21Rik|TRPML3|Va	0	0	0.3397	0	0	0.3835	0	0	0.3209	0.348033	0.0321212	0	0	0.4114	2	2	1.1886	0	0	0.376	0.658667	0.459277	0.528391
171270	Vmn1r203	vomeronasal 1 receptor 203	V1rh11	0	0	0.3397	0	0	0.3835	0	0	0.3209	0.348033	0.0321212	0	0	0.4114	2	2	1.1886	0	0	0.376	0.658667	0.459277	0.528391
207781	C2cd2	C2 calcium-dependent domain containing 2	5730563M15|5830404H04Rik|AI314146|AI449533|BF168443|ORF25|mKIAA4045	0	0	0.3397	0	0	0.3835	0	0	0.3209	0.348033	0.0321212	0	0	0.4114	2	2	1.1886	0	0	0.376	0.658667	0.459277	0.528391
210297	Lrch2	leucine-rich repeats and calponin homology (CH) domain containing 2	AI316885|mKIAA1495	0	0	0.3397	0	0	0.3835	0	0	0.3209	0.348033	0.0321212	0	0	0.4114	2	2	1.1886	0	0	0.376	0.658667	0.459277	0.528391
211253	Mtrf1	mitochondrial translational release factor 1	A830062K05Rik|MtRF-1	0	0	0.3397	0	0	0.3835	0	0	0.3209	0.348033	0.0321212	0	0	0.4114	2	2	1.1886	0	0	0.376	0.658667	0.459277	0.528391
211896	Depdc7	DEP domain containing 7	AV216087	0	0	0.3397	0	0	0.3835	0	0	0.3209	0.348033	0.0321212	0	0	0.4114	2	2	1.1886	0	0	0.376	0.658667	0.459277	0.528391
217708	Lin52	lin-52 homolog (C. elegans)	5830457H20Rik	0	0	0.3397	0	0	0.3835	0	0	0.3209	0.348033	0.0321212	0	0	0.4114	2	2	1.1886	0	0	0.376	0.658667	0.459277	0.528391
223780	Adm2	adrenomedullin 2	Am2|IMD|Imdn	0	0	0.3397	0	0	0.3835	0	0	0.3209	0.348033	0.0321212	0	0	0.4114	2	2	1.1886	0	0	0.376	0.658667	0.459277	0.528391
227357	Espnl	espin-like	Gm556	0	0	0.3397	0	0	0.3835	0	0	0.3209	0.348033	0.0321212	0	0	0.4114	2	2	1.1886	0	0	0.376	0.658667	0.459277	0.528391
229905	Kyat3	kynurenine aminotransferase 3	Ccbl2|KATIII|Kat3	0	0	0.3397	0	0	0.3835	0	0	0.3209	0.348033	0.0321212	0	0	0.4114	2	2	1.1886	0	0	0.376	0.658667	0.459277	0.528391
230376	Haus6	HAUS augmin-like complex, subunit 6	6230416J20Rik|9830144E06|D4Ertd27e|mKIAA1574	0	0	0.3397	0	0	0.3835	0	0	0.3209	0.348033	0.0321212	0	0	0.4114	2	2	1.1886	0	0	0.376	0.658667	0.459277	0.528391
231044	Gbx1	gastrulation brain homeobox 1	Gbx-1	0	0	0.3397	0	0	0.3835	0	0	0.3209	0.348033	0.0321212	0	0	0.4114	2	2	1.1886	0	0	0.376	0.658667	0.459277	0.528391
244962	Snx14	sorting nexin 14	B830022K16|C330035N22Rik|YR-14	0	0	0.3397	0	0	0.3835	0	0	0.3209	0.348033	0.0321212	0	0	0.4114	2	2	1.1886	0	0	0.376	0.658667	0.459277	0.528391
246103	Atxn7	ataxin 7	A430107N12Rik|AI627028|Sca7|ataxin-7	0	0	0.3397	0	0	0.3835	0	0	0.3209	0.348033	0.0321212	0	0	0.4114	2	2	1.1886	0	0	0.376	0.658667	0.459277	0.528391
252973	Grhl2	grainyhead like transcription factor 2	0610015A08Rik|BOM|Tcfcp2l3|clft3	0	0	0.3397	0	0	0.3835	0	0	0.3209	0.348033	0.0321212	0	0	0.4114	2	2	1.1886	0	0	0.376	0.658667	0.459277	0.528391
258353	Olfr521	olfactory receptor 521	MOR101-2	0	0	0.3397	0	0	0.3835	0	0	0.3209	0.348033	0.0321212	0	0	0.4114	2	2	1.1886	0	0	0.376	0.658667	0.459277	0.528391
258953	Olfr340	olfactory receptor 340	MOR136-1	0	0	0.3397	0	0	0.3835	0	0	0.3209	0.348033	0.0321212	0	0	0.4114	2	2	1.1886	0	0	0.376	0.658667	0.459277	0.528391
268807	Klhl38	kelch-like 38	8230402K04Rik	0	0	0.3397	0	0	0.3835	0	0	0.3209	0.348033	0.0321212	0	0	0.4114	2	2	1.1886	0	0	0.376	0.658667	0.459277	0.528391
320633	Zbtb26	zinc finger and BTB domain containing 26	A630026F21Rik	0	0	0.3397	0	0	0.3835	0	0	0.3209	0.348033	0.0321212	0	0	0.4114	2	2	1.1886	0	0	0.376	0.658667	0.459277	0.528391
328035	Fads6	fatty acid desaturase domain family, member 6	BC044804	0	0	0.3397	0	0	0.3835	0	0	0.3209	0.348033	0.0321212	0	0	0.4114	2	2	1.1886	0	0	0.376	0.658667	0.459277	0.528391
330830	Drc7	dynein regulatory complex subunit 7	Ccdc135|Gm770|SRG-L|SRG-S	0	0	0.3397	0	0	0.3835	0	0	0.3209	0.348033	0.0321212	0	0	0.4114	2	2	1.1886	0	0	0.376	0.658667	0.459277	0.528391
380785	Begain	brain-enriched guanylate kinase-associated	BM948371|Gm897	0	0	0.3397	0	0	0.3835	0	0	0.3209	0.348033	0.0321212	0	0	0.4114	2	2	1.1886	0	0	0.376	0.658667	0.459277	0.528391
432555	Gm5431	predicted gene 5431	EG432555|Irgb9b8	0	0	0.3397	0	0	0.3835	0	0	0.3209	0.348033	0.0321212	0	0	0.4114	2	2	1.1886	0	0	0.376	0.658667	0.459277	0.528391
636104	Gm7173	predicted gene 7173	EG636104	0	0	0.3397	0	0	0.3835	0	0	0.3209	0.348033	0.0321212	0	0	0.4114	2	2	1.1886	0	0	0.376	0.658667	0.459277	0.528391
665780	Zscan4b	zinc finger and SCAN domain containing 4B	EG665780	0	0	0.3397	0	0	0.3835	0	0	0.3209	0.348033	0.0321212	0	0	0.4114	2	2	1.1886	0	0	0.376	0.658667	0.459277	0.528391
100141474	4933428G20Rik	RIKEN cDNA 4933428G20 gene	-	0	0	0.3397	0	0	0.3835	0	0	0.3209	0.348033	0.0321212	0	0	0.4114	2	2	1.1886	0	0	0.376	0.658667	0.459277	0.528391
191578	Helq	helicase, POLQ-like	AU021725|D430018E21Rik|Hel308	0	0	0.3397	0	0	0.3835	0	0	0.3209	0.348033	0.0321212	0	0	0.4114	2	2	1.1886	0	0	0.376	0.658667	0.459277	0.528391
77352	Axdnd1	axonemal dynein light chain domain containing 1	9430070O13Rik|Gm979	0	0	0.3397	0	0	0.3835	0	0	0.3209	0.348033	0.0321212	0	0	0.4114	2	2	1.1886	0	0	0.376	0.658667	0.459277	0.528391
11836	Araf	Araf proto-oncogene, serine/threonine kinase	1200013E08Rik|A-Raf|AW495444|Araf1	0	0	0.3397	0	0	0.3835	0	0	0.3209	0.348033	0.0321212	0	0	0.4114	2	2	1.1886	0	0	0.376	0.658667	0.459277	0.528391
66614	Gpatch4	G patch domain containing 4	2610029K21Rik|Gpatc4	0	0	0.3397	0	0	0.3835	0	0	0.3209	0.348033	0.0321212	0	0	0.4114	2	2	1.1886	0	0	0.376	0.658667	0.459277	0.528391
77987	Ascc3	activating signal cointegrator 1 complex subunit 3	ASC1p200|B630009I04Rik|BC023451|D430001L07Rik|D630041L21|Helic1|RNAH	0	0	0.3397	0	0	0.3835	0	0	0.3209	0.348033	0.0321212	0	0	0.4114	2	2	1.1886	0	0	0.376	0.658667	0.459277	0.528391
54672	Adgrg3	adhesion G protein-coupled receptor G3	A030001G24Rik|AW214383|Gpr97|Pb1|Pb99	0	0	0.3397	0	0	0.3835	0	0	0.3209	0.348033	0.0321212	0	0	0.4114	2	2	1.1886	0	0	0.376	0.658667	0.459277	0.528391
74477	4933427D14Rik	RIKEN cDNA 4933427D14 gene	C85113|Kiaa0753|MNR	0	0	0.3397	0	0	0.3835	0	0	0.3209	0.348033	0.0321212	0	0	0.4114	2	2	1.1886	0	0	0.376	0.658667	0.459277	0.528391
103406	Zfr2	zinc finger RNA binding protein 2	2010013I23Rik|9130206N08Rik|AW045600|mKIAA1086	0	0	0.3397	0	0	0.3835	0	0	0.3209	0.348033	0.0321212	0	0	0.4114	2	2	1.1886	0	0	0.376	0.658667	0.459277	0.528391
13445	Cdk2ap1	CDK2 (cyclin-dependent kinase 2)-associated protein 1	Apc10|Cdkap1|DORC1|Doc1|ST19|doc-1|p12	0	0	0.3397	0	0	0.3835	0	0	0.3209	0.348033	0.0321212	0	0	0.4114	2	2	1.1886	0	0	0.376	0.658667	0.459277	0.528391
13483	Dpp6	dipeptidylpeptidase 6	B930011P16Rik|D5Buc3|D5Buc4|D5Buc5|DPP VI|Dpp-6|Gm1377|In(5)6H-p|Peplb|Rw	0	0	0.3397	0	0	0.3835	0	0	0.3209	0.348033	0.0321212	0	0	0.4114	2	2	1.1886	0	0	0.376	0.658667	0.459277	0.528391
15248	Hic1	hypermethylated in cancer 1	AA408311|HIC-1	0	0	0.3397	0	0	0.3835	0	0	0.3209	0.348033	0.0321212	0	0	0.4114	2	2	1.1886	0	0	0.376	0.658667	0.459277	0.528391
101100	Ttll3	tubulin tyrosine ligase-like family, member 3	4833441J24Rik|AI450050	0	0	0.3397	0	0	0.3835	0	0	0.3209	0.348033	0.0321212	0	0	0.4114	2	2	1.1886	0	0	0.376	0.658667	0.459277	0.528391
208501	Ndufaf8	NADH dehydrogenase (ubiquinone) 1 alpha subcomplex assembly factor 8	1810043H04Rik	0	0	0.3397	0	0	0.3835	0	0	0.3209	0.348033	0.0321212	0	0	0.4114	2	2	1.1886	0	0	0.376	0.658667	0.459277	0.528391
233164	Gm4884	predicted gene 4884	4930549O06|EG233164	0	0	0.3397	0	0	0.3835	0	0	0.3209	0.348033	0.0321212	0	0	0.4114	2	2	1.1886	0	0	0.376	0.658667	0.459277	0.528391
235441	Usp3	ubiquitin specific peptidase 3	AA409661|BC017156	0	0	0.3397	0	0	0.3835	0	0	0.3209	0.348033	0.0321212	0	0	0.4114	2	2	1.1886	0	0	0.376	0.658667	0.459277	0.528391
243961	Shank1	SH3 and multiple ankyrin repeat domains 1	-	0	0	0.3397	0	0	0.3835	0	0	0.3209	0.348033	0.0321212	0	0	0.4114	2	2	1.1886	0	0	0.376	0.658667	0.459277	0.528391
67955	Sugt1	SGT1, suppressor of G2 allele of SKP1 (S. cerevisiae)	2410174K12Rik|SGT1	13	19	5.5063	6	8	2.8386	12	12	3.4026	3.91583	1.40596	18	21	7.3283	17	17	6.6779	19	26	8.2025	7.4029	0.765033	0.528959
74192	Arpc5l	actin related protein 2/3 complex, subunit 5-like	2010015J01Rik|AI852867|ARC16-2|AW555592|AW742746	3	3	1.1552	3	3	1.304	2	2	0.8344	1.09787	0.239992	4	5	2.0574	4	5	2.286	4	5	1.8801	2.0745	0.20349	0.52922
22763	Zfr	zinc finger RNA binding protein	C920030H05Rik	1	1	0.6115	2	3	1.304	4	4	1.3479	1.0878	0.413072	5	5	2.0574	4	4	1.9201	6	6	2.181	2.05283	0.13051	0.529902
66105	Ube2d3	ubiquitin-conjugating enzyme E2D 3	1100001F19Rik|9430029A22Rik|AA414951	2	2	0.8833	2	4	1.6109	3	4	1.3479	1.2807	0.368425	5	7	2.716	4	6	2.6518	3	5	1.8801	2.41597	0.465183	0.530098
13067	Cyct	cytochrome c, testis	T-Cc	1	1	0.6115	0	0	0.3835	1	1	0.5776	0.5242	0.123023	2	3	1.399	2	2	1.1886	0	0	0.376	0.987867	0.540234	0.530638
67302	Zc3h13	zinc finger CCCH type containing 13	2600010B19Rik|3110050K21Rik|4930570G11Rik|C87618	0	0	0.3397	0	0	0.3835	4	4	1.3479	0.690367	0.569862	2	2	1.0698	3	3	1.5543	3	3	1.2784	1.30083	0.243028	0.530711
215690	Nav1	neuron navigator 1	9530089B19|9930003A20Rik|C230080M11Rik|Pomfil3|Unc53h1|mKIAA1151|steerin-1	0	0	0.3397	2	2	0.9972	3	3	1.0911	0.809333	0.409415	2	2	1.0698	4	4	1.9201	4	4	1.5792	1.52303	0.427924	0.531396
15530	Hspg2	perlecan (heparan sulfate proteoglycan 2)	AI852380|Pcn|Plc|per	0	0	0.3397	0	0	0.3835	1	1	0.5776	0.4336	0.126616	0	0	0.4114	0	0	0.4571	4	4	1.5792	0.8159	0.661432	0.531438
69823	Fyttd1	forty-two-three domain containing 1	2010005M05Rik|3830411L18Rik|3830421F13Rik|4933423A17Rik|AI098218|AW539567|C85190	1	1	0.6115	0	0	0.3835	0	0	0.3209	0.438633	0.152944	1	1	0.7406	0	0	0.4571	3	3	1.2784	0.825367	0.41716	0.531441
70408	Polr3f	polymerase (RNA) III (DNA directed) polypeptide F	2810411G20Rik|3010019O03Rik|3110032A07Rik|RPC39|RPC6	1	1	0.6115	0	0	0.3835	0	0	0.3209	0.438633	0.152944	1	1	0.7406	0	0	0.4571	3	3	1.2784	0.825367	0.41716	0.531441
73254	Ccdc18	coiled-coil domain containing 18	1700021E15Rik|4932411G06Rik|NY-SAR-41	0	0	0.3397	1	1	0.6903	0	0	0.3209	0.4503	0.208059	1	1	0.7406	1	1	0.8228	2	2	0.9776	0.847	0.120339	0.531641
107734	Mrpl30	mitochondrial ribosomal protein L30	2310001L22Rik|L30mt|MRP-L28|MRP-L30|Rpml28	0	0	0.3397	1	1	0.6903	0	0	0.3209	0.4503	0.208059	1	1	0.7406	1	1	0.8228	2	2	0.9776	0.847	0.120339	0.531641
70430	Tbce	tubulin-specific chaperone E	2610206D02Rik|C530005D02Rik|pmn	0	0	0.3397	1	1	0.6903	0	0	0.3209	0.4503	0.208059	1	1	0.7406	1	1	0.8228	2	2	0.9776	0.847	0.120339	0.531641
69008	Cab39l	calcium binding protein 39-like	1500031K13Rik|2810425O13Rik|4930520C08Rik|AA589432|MO2L	2	2	0.8833	0	0	0.3835	1	1	0.5776	0.6148	0.251968	4	4	1.7282	0	0	0.4571	3	3	1.2784	1.15457	0.644535	0.532494
225913	Tkfc	triokinase, FMN cyclase	BC021917|Dak	0	0	0.3397	2	2	0.9972	1	1	0.5776	0.638167	0.332908	4	4	1.7282	2	2	1.1886	1	1	0.6768	1.19787	0.525761	0.532753
333433	Gpd1l	glycerol-3-phosphate dehydrogenase 1-like	2210409H23Rik|D9Ertd660e	8	8	2.5145	0	0	0.3835	7	7	2.1183	1.6721	1.13341	11	11	4.0334	0	0	0.4571	14	15	4.8898	3.12677	2.35132	0.53477
76055	Mgea5	meningioma expressed antigen 5 (hyaluronidase)	Hy5|Ncoat|OGA	1	1	0.6115	1	1	0.6903	1	1	0.5776	0.626467	0.0578215	1	1	0.7406	2	2	1.1886	4	4	1.5792	1.16947	0.419627	0.535686
75669	Pik3r4	phosphoinositide-3-kinase regulatory subunit 4	2210010O15Rik|C730038E05Rik|C85833|D9Ertd418e|Vps15|p150	1	1	0.6115	2	2	0.9972	0	0	0.3209	0.6432	0.339263	2	2	1.0698	3	3	1.5543	2	2	0.9776	1.20057	0.309791	0.535747
217995	Heatr1	HEAT repeat containing 1	AA517551|B130016L12Rik|BC019693	12	12	3.6022	11	12	4.0666	22	22	5.9721	4.54697	1.25585	25	26	8.9766	22	23	8.8754	23	24	7.6	8.484	0.767237	0.535946
77579	Myh10	myosin, heavy polypeptide 10, non-muscle	5730504C04Rik|9330167F11Rik|Fltn|Myhn-2|Myhn2|NMHC II-B|NMHC-B|NMHCII-B|NMMHC II-b|NMMHC-B|NMMHC-IIB|SMemb|mKIAA3005	60	69	19.1283	66	80	24.9887	64	79	20.6438	21.5869	3.04191	88	115	38.4072	74	93	34.5837	85	157	47.823	40.2713	6.81366	0.536038
67039	Rbm25	RNA binding motif protein 25	2600011C06Rik|2610015J01Rik|A130095G20Rik|AI159652|AL023075|AU043498|RNPC7	11	13	3.8742	7	8	2.8386	7	7	2.1183	2.9437	0.882655	11	12	4.3628	14	16	6.3118	11	18	5.793	5.4892	1.00939	0.536271
269610	Chd5	chromodomain helicase DNA binding protein 5	4930532L22Rik|AW060752|B230399N07Rik|CHD-5	8	8	2.5145	11	14	4.6807	10	12	3.4026	3.5326	1.08894	16	19	6.6691	13	17	6.6779	15	20	6.3953	6.58077	0.160679	0.536807
26425	Nubp1	nucleotide binding protein 1	-	2	2	0.8833	0	0	0.3835	1	1	0.5776	0.6148	0.251968	3	3	1.399	0	0	0.4571	3	4	1.5792	1.1451	0.602599	0.536896
270672	Map3k15	mitogen-activated protein kinase kinase kinase 15	BC031147|MEKK15	1	1	0.6115	0	0	0.3835	0	0	0.3209	0.438633	0.152944	0	0	0.4114	0	0	0.4571	3	4	1.5792	0.8159	0.661432	0.537607
26383	Fto	fat mass and obesity associated	AW743446|mKIAA1752	0	0	0.3397	3	3	1.304	1	1	0.5776	0.740433	0.502349	4	4	1.7282	1	1	0.8228	4	4	1.5792	1.37673	0.485471	0.537819
12836	Col7a1	collagen, type VII, alpha 1	AW209154	0	0	0.3397	1	1	0.6903	2	2	0.8344	0.621467	0.254432	4	4	1.7282	0	0	0.4571	3	3	1.2784	1.15457	0.644535	0.538268
19664	Rbpj	recombination signal binding protein for immunoglobulin kappa J region	AI843960|CBF1|Igkjrb|Igkrsbp|RBP-J|RBP-J kappa|RBP-Jkappa|RBPjk|Rbpsuh	5	5	1.6988	7	7	2.5316	11	12	3.4026	2.54433	0.851971	11	12	4.3628	12	13	5.2135	11	14	4.5887	4.72167	0.440662	0.538863
268390	Ahsa2	AHA1, activator of heat shock protein ATPase 2	-	2	2	0.8833	1	1	0.6903	2	2	0.8344	0.802667	0.100337	3	3	1.399	2	2	1.1886	4	5	1.8801	1.48923	0.354471	0.53898
319555	Nwd1	NACHT and WD repeat domain containing 1	A230063L24Rik	0	0	0.3397	1	1	0.6903	0	0	0.3209	0.4503	0.208059	2	2	1.0698	0	0	0.4571	2	2	0.9776	0.834833	0.330359	0.539389
278507	Wfikkn2	WAP, follistatin/kazal, immunoglobulin, kunitz and netrin domain containing 2	2610304F08Rik|AY100450|Gasp1|WFIKKNRP	0	0	0.3397	1	1	0.6903	0	0	0.3209	0.4503	0.208059	2	2	1.0698	0	0	0.4571	2	2	0.9776	0.834833	0.330359	0.539389
15950	Ifi203	interferon activated gene 203	Ifi203a|Ifi203b|Mndal	2	2	0.8833	0	0	0.3835	0	0	0.3209	0.529233	0.308224	0	0	0.4114	3	3	1.5543	2	2	0.9776	0.9811	0.571458	0.539429
66948	Acad8	acyl-Coenzyme A dehydrogenase family, member 8	2310016C19Rik|AI786953	1	1	0.6115	1	1	0.6903	4	4	1.3479	0.883233	0.404337	2	2	1.0698	0	0	0.4571	10	10	3.3847	1.6372	1.54407	0.539478
19981	Rpl37a	ribosomal protein L37a	-	0	0	0.3397	2	3	1.304	6	9	2.632	1.42523	1.15095	4	5	2.0574	6	8	3.3836	6	7	2.4819	2.64097	0.677258	0.539664
67239	Rpf2	ribosome production factor 2 homolog	2810470K21Rik|AU040229|AU043242|Bxdc1	6	6	1.9707	1	1	0.6903	3	3	1.0911	1.2507	0.654951	7	8	3.0453	1	1	0.8228	9	9	3.0838	2.3173	1.29442	0.539723
101869	Unc45a	unc-45 myosin chaperone A	AW538196	1	1	0.6115	2	2	0.9972	0	0	0.3209	0.6432	0.339263	1	1	0.7406	3	3	1.5543	3	3	1.2784	1.1911	0.413815	0.540005
70984	4931406C07Rik	RIKEN cDNA 4931406C07 gene	-	2	2	0.8833	0	0	0.3835	3	3	1.0911	0.785967	0.363703	4	4	1.7282	0	0	0.4571	6	6	2.181	1.45543	0.893733	0.540022
66566	Ntpcr	nucleoside-triphosphatase, cancer-related	2310079N02Rik|AI449709	1	1	0.6115	1	1	0.6903	0	0	0.3209	0.5409	0.194557	2	2	1.0698	3	3	1.5543	0	0	0.376	1.00003	0.59224	0.540882
106794	Dhx57	DEAH (Asp-Glu-Ala-Asp/His) box polypeptide 57	AW494914	1	1	0.6115	0	0	0.3835	1	1	0.5776	0.5242	0.123023	1	1	0.7406	2	2	1.1886	2	2	0.9776	0.968933	0.224126	0.541007
20861	Stfa1	stefin A1	Stefin-3|Stf-3|Stf1|Stf3|Stfa3	0	0	0.3397	1	1	0.6903	1	1	0.5776	0.535867	0.178987	3	3	1.399	2	2	1.1886	0	0	0.376	0.987867	0.540234	0.542448
107476	Acaca	acetyl-Coenzyme A carboxylase alpha	A530025K05Rik|Acac|Acc1|Gm738	21	21	6.0505	19	19	6.2163	23	23	6.2292	6.16533	0.0996575	32	32	10.9552	28	28	10.7073	39	40	12.4218	11.3614	0.926632	0.542655
224020	Pi4ka	phosphatidylinositol 4-kinase alpha	Pik4ca	1	1	0.6115	1	1	0.6903	2	2	0.8344	0.712067	0.113033	3	3	1.399	3	3	1.5543	2	2	0.9776	1.3103	0.298407	0.543438
386612	Thoc6	THO complex 6	F830014G06Rik|Wdr58	3	3	1.1552	0	0	0.3835	2	2	0.8344	0.791033	0.387673	4	4	1.7282	0	0	0.4571	6	6	2.181	1.45543	0.893733	0.543504
13367	Diaph1	diaphanous related formin 1	D18Wsu154e|Dia1|Diap1|Drf1|p140mDia	2	2	0.8833	4	4	1.6109	4	4	1.3479	1.2807	0.368425	5	5	2.0574	4	4	1.9201	9	9	3.0838	2.35377	0.635944	0.544107
105782	Scrib	scribbled planar cell polarity	AI118201|CRIB|Crc|SCRIB1|Scrb1|mKIAA0147|vartul	2	2	0.8833	5	5	1.9178	8	10	2.8889	1.89667	1.00297	14	14	5.0216	6	6	2.6518	7	8	2.7828	3.4854	1.332	0.544175
71946	Endod1	endonuclease domain containing 1	2210414F18Rik|2310067E08Rik|C85344	2	2	0.8833	3	5	1.9178	4	4	1.3479	1.383	0.518142	4	5	2.0574	8	8	3.3836	6	6	2.181	2.54067	0.732613	0.544345
56550	Ube2d2a	ubiquitin-conjugating enzyme E2D 2A	1500034D03Rik|Ubc2e|Ube2d2|ubc4	1	1	0.6115	2	4	1.6109	3	4	1.3479	1.1901	0.51805	4	6	2.3867	3	5	2.286	3	5	1.8801	2.18427	0.268185	0.544851
18854	Pml	promyelocytic leukemia	1200009E24Rik|AI661194|Trim19	1	1	0.6115	4	4	1.6109	4	4	1.3479	1.1901	0.51805	6	6	2.3867	5	5	2.286	4	5	1.8801	2.18427	0.268185	0.544851
100101919	Dnah7c	dynein, axonemal, heavy chain 7C	Dnahc7c	0	0	0.3397	0	0	0.3835	3	3	1.0911	0.604767	0.421746	3	3	1.399	3	3	1.5543	0	0	0.376	1.10977	0.640187	0.544949
20090	Rps29	ribosomal protein S29	-	3	5	1.6988	1	5	1.9178	4	12	3.4026	2.33973	0.92696	4	15	5.3511	4	15	5.9457	2	4	1.5792	4.292	2.36809	0.545138
72722	Fam98a	family with sequence similarity 98, member A	2810405J04Rik|AL024114	3	3	1.1552	3	3	1.304	4	4	1.3479	1.26903	0.100997	6	6	2.3867	7	7	3.0177	4	4	1.5792	2.32787	0.721052	0.545149
328092	Dtd2	D-tyrosyl-tRNA deacylase 2	4930578F06Rik|6530401N04Rik|B830049N13Rik	2	2	0.8833	3	3	1.304	5	5	1.6047	1.264	0.36236	5	5	2.0574	7	7	3.0177	5	5	1.8801	2.3184	0.612066	0.545204
107094	Rrp12	ribosomal RNA processing 12 homolog (S. cerevisiae)	AA408556|AA536972|mKIAA0690	5	5	1.6988	4	4	1.6109	4	4	1.3479	1.55253	0.182586	4	4	1.7282	4	4	1.9201	15	15	4.8898	2.84603	1.77255	0.545508
27878	Tada1	transcriptional adaptor 1	2900026B15Rik|D1Ertd251e|Staf42|Tada1l	0	0	0.3397	1	1	0.6903	0	0	0.3209	0.4503	0.208059	1	1	0.7406	0	0	0.4571	3	3	1.2784	0.825367	0.41716	0.545576
26922	Mecr	mitochondrial trans-2-enoyl-CoA reductase	AI195831|NRBF-1|Nrbf1	4	6	1.9707	1	1	0.6903	4	5	1.6047	1.4219	0.659483	8	9	3.3746	0	0	0.4571	10	12	3.9867	2.60613	1.88611	0.545598
14113	Fbl	fibrillarin	AL022665|FIB|FLRN|RNU3IP1	10	20	5.7784	1	1	0.6903	7	11	3.1457	3.2048	2.54456	14	25	8.6469	0	0	0.4571	19	27	8.5037	5.86923	4.68759	0.546034
109006	Ciapin1	cytokine induced apoptosis inhibitor 1	2810413N20Rik|AA617265|AU021794|anamorsin	4	4	1.427	0	0	0.3835	1	1	0.5776	0.796033	0.554985	4	4	1.7282	0	0	0.4571	5	6	2.181	1.45543	0.893733	0.546939
21372	Tbl1x	transducin (beta)-like 1 X-linked	5330429M20|Tbl1	2	2	0.8833	2	2	0.9972	2	2	0.8344	0.904967	0.0835347	3	3	1.399	5	5	2.286	3	3	1.2784	1.65447	0.550238	0.546984
74778	Rrp7a	ribosomal RNA processing 7 homolog A (S. cerevisiae)	1110014J01Rik|AA408146|Kheg1	3	3	1.1552	0	0	0.3835	2	2	0.8344	0.791033	0.387673	3	3	1.399	0	0	0.4571	7	7	2.4819	1.446	1.01322	0.547049
72338	Wdr89	WD repeat domain 89	2600001A11Rik	1	1	0.6115	1	1	0.6903	0	0	0.3209	0.5409	0.194557	3	3	1.399	2	2	1.1886	0	0	0.376	0.987867	0.540234	0.547544
67153	Rnaseh2b	ribonuclease H2, subunit B	1110019N06Rik|2610207P08Rik|Dleu8	4	4	1.427	0	0	0.3835	3	3	1.0911	0.9672	0.532669	5	5	2.0574	0	0	0.4571	8	8	2.7828	1.76577	1.18996	0.547751
15194	Htt	huntingtin	AI256365|C430023I11Rik|Hd|Hdh|IT15	1	1	0.6115	0	0	0.3835	1	1	0.5776	0.5242	0.123023	2	2	1.0698	1	1	0.8228	2	2	0.9776	0.956733	0.124815	0.547906
17888	Myh6	myosin, heavy polypeptide 6, cardiac muscle, alpha	A830009F23Rik|AA517445|Myhc-a|Myhca|alpha-MHC	1	1	0.6115	0	0	0.3835	1	1	0.5776	0.5242	0.123023	2	2	1.0698	1	1	0.8228	1	2	0.9776	0.956733	0.124815	0.547906
17882	Myh2	myosin, heavy polypeptide 2, skeletal muscle, adult	MHC2A|MyHC-IIa|Myh2a|Myhs-f|Myhs-f1|Myhsf1	1	1	0.6115	0	0	0.3835	1	1	0.5776	0.5242	0.123023	2	2	1.0698	1	1	0.8228	1	2	0.9776	0.956733	0.124815	0.547906
140781	Myh7	myosin, heavy polypeptide 7, cardiac muscle, beta	B-MHC|MyHC-I|Myhc-b|Myhcb|beta-MHC	1	1	0.6115	0	0	0.3835	1	1	0.5776	0.5242	0.123023	2	2	1.0698	1	1	0.8228	1	2	0.9776	0.956733	0.124815	0.547906
17974	Nck2	non-catalytic region of tyrosine kinase adaptor protein 2	4833426I10Rik|Grb4|NCKbeta|Nck-2	3	3	1.1552	1	1	0.6903	2	2	0.8344	0.8933	0.237981	5	5	2.0574	3	3	1.5543	3	3	1.2784	1.63003	0.394983	0.548026
17356	Afdn	afadin, adherens junction formation factor	5033403D15Rik|AF6|Af-6|Afadin|Gm314|I-afadin|Mllt4|S-afadin	8	8	2.5145	12	12	4.0666	16	16	4.4303	3.67047	1.01748	23	23	7.9875	16	16	6.3118	18	18	5.793	6.69743	1.14695	0.548041
67899	Cmc1	COX assembly mitochondrial protein 1	2010110K16Rik|2010312P05Rik|AI596001	1	1	0.6115	1	1	0.6903	2	2	0.8344	0.712067	0.113033	3	4	1.7282	2	2	1.1886	2	2	0.9776	1.29813	0.387102	0.548531
13605	Ect2	ect2 oncogene	AI528536|mKIAA4037	0	0	0.3397	0	0	0.3835	0	0	0.3209	0.348033	0.0321212	2	2	1.0698	0	0	0.4571	0	0	0.376	0.6343	0.379328	0.548689
71868	Thegl	theg spermatid protein like	1700023E05Rik	0	0	0.3397	0	0	0.3835	0	0	0.3209	0.348033	0.0321212	2	2	1.0698	0	0	0.4571	0	0	0.376	0.6343	0.379328	0.548689
217125	Samd14	sterile alpha motif domain containing 14	AI839049|AI854782|BC034054	0	0	0.3397	0	0	0.3835	0	0	0.3209	0.348033	0.0321212	2	2	1.0698	0	0	0.4571	0	0	0.376	0.6343	0.379328	0.548689
223843	Dbx2	developing brain homeobox 2	9430056A22Rik|9630005K15|AI846217|Gm1229	0	0	0.3397	0	0	0.3835	0	0	0.3209	0.348033	0.0321212	2	2	1.0698	0	0	0.4571	0	0	0.376	0.6343	0.379328	0.548689
13507	Dsc3	desmocollin 3	5430426I24Rik	0	0	0.3397	0	0	0.3835	0	0	0.3209	0.348033	0.0321212	2	2	1.0698	0	0	0.4571	0	0	0.376	0.6343	0.379328	0.548689
13593	Ebf3	early B cell factor 3	3110018A08Rik|O/E-2|mKIAA4201	0	0	0.3397	0	0	0.3835	0	0	0.3209	0.348033	0.0321212	2	2	1.0698	0	0	0.4571	0	0	0.376	0.6343	0.379328	0.548689
13824	Epb41l4a	erythrocyte membrane protein band 4.1 like 4a	Epb4.1l4|Epb4.1l4a|NBL4	0	0	0.3397	0	0	0.3835	0	0	0.3209	0.348033	0.0321212	2	2	1.0698	0	0	0.4571	0	0	0.376	0.6343	0.379328	0.548689
16407	Itgae	integrin alpha E, epithelial-associated	A530055J10|CD103|aM290|alpha-E1|alpha-M290	0	0	0.3397	0	0	0.3835	0	0	0.3209	0.348033	0.0321212	2	2	1.0698	0	0	0.4571	0	0	0.376	0.6343	0.379328	0.548689
16534	Kcnn4	potassium intermediate/small conductance calcium-activated channel, subfamily N, member 4	IK1|IKCA1|KCA4|KCa3.1|SK4|SKCas|mIKCa1	0	0	0.3397	0	0	0.3835	0	0	0.3209	0.348033	0.0321212	2	2	1.0698	0	0	0.4571	0	0	0.376	0.6343	0.379328	0.548689
22290	Uty	ubiquitously transcribed tetratricopeptide repeat gene, Y chromosome	Hydb|mKIAA4057	0	0	0.3397	0	0	0.3835	0	0	0.3209	0.348033	0.0321212	2	2	1.0698	0	0	0.4571	0	0	0.376	0.6343	0.379328	0.548689
66541	Immp1l	IMP1 inner mitochondrial membrane peptidase-like (S. cerevisiae)	1500034J20Rik|2610528O17Rik|AU042386	0	0	0.3397	0	0	0.3835	0	0	0.3209	0.348033	0.0321212	2	2	1.0698	0	0	0.4571	0	0	0.376	0.6343	0.379328	0.548689
66717	Ccdc96	coiled-coil domain containing 96	4921513E08Rik	0	0	0.3397	0	0	0.3835	0	0	0.3209	0.348033	0.0321212	2	2	1.0698	0	0	0.4571	0	0	0.376	0.6343	0.379328	0.548689
67042	Ift27	intraflagellar transport 27	2600013G09Rik|Rabl4	0	0	0.3397	0	0	0.3835	0	0	0.3209	0.348033	0.0321212	2	2	1.0698	0	0	0.4571	0	0	0.376	0.6343	0.379328	0.548689
67228	Dph7	diphthamine biosynethesis 7	2810443J12Rik|AW060693|Wdr85	0	0	0.3397	0	0	0.3835	0	0	0.3209	0.348033	0.0321212	2	2	1.0698	0	0	0.4571	0	0	0.376	0.6343	0.379328	0.548689
67774	Borcs5	BLOC-1 related complex subunit 5	5830457J20Rik|AW124643|Loh12cr1	0	0	0.3397	0	0	0.3835	0	0	0.3209	0.348033	0.0321212	2	2	1.0698	0	0	0.4571	0	0	0.376	0.6343	0.379328	0.548689
67917	Zcchc3	zinc finger, CCHC domain containing 3	2810406K24Rik	0	0	0.3397	0	0	0.3835	0	0	0.3209	0.348033	0.0321212	2	2	1.0698	0	0	0.4571	0	0	0.376	0.6343	0.379328	0.548689
71673	Rnf215	ring finger protein 215	0610009J22Rik|AW557025|C77903	0	0	0.3397	0	0	0.3835	0	0	0.3209	0.348033	0.0321212	2	2	1.0698	0	0	0.4571	0	0	0.376	0.6343	0.379328	0.548689
71985	Acad10	acyl-Coenzyme A dehydrogenase family, member 10	2410021P16Rik	0	0	0.3397	0	0	0.3835	0	0	0.3209	0.348033	0.0321212	2	2	1.0698	0	0	0.4571	0	0	0.376	0.6343	0.379328	0.548689
74178	Stk40	serine/threonine kinase 40	2310004N11Rik|AI428792	0	0	0.3397	0	0	0.3835	0	0	0.3209	0.348033	0.0321212	2	2	1.0698	0	0	0.4571	0	0	0.376	0.6343	0.379328	0.548689
75338	Ccdc83	coiled-coil domain containing 83	4930549K11Rik|4930554C01Rik|4932423M01Rik	0	0	0.3397	0	0	0.3835	0	0	0.3209	0.348033	0.0321212	2	2	1.0698	0	0	0.4571	0	0	0.376	0.6343	0.379328	0.548689
75482	Hspb9	heat shock protein, alpha-crystallin-related, B9	1700007H20Rik	0	0	0.3397	0	0	0.3835	0	0	0.3209	0.348033	0.0321212	2	2	1.0698	0	0	0.4571	0	0	0.376	0.6343	0.379328	0.548689
94178	Mcoln1	mucolipin 1	2210015I05Rik|TRPML1|mucolipidin	0	0	0.3397	0	0	0.3835	0	0	0.3209	0.348033	0.0321212	2	2	1.0698	0	0	0.4571	0	0	0.376	0.6343	0.379328	0.548689
100201	Tmem64	transmembrane protein 64	9630015D15Rik|AI790744|AV300874	0	0	0.3397	0	0	0.3835	0	0	0.3209	0.348033	0.0321212	2	2	1.0698	0	0	0.4571	0	0	0.376	0.6343	0.379328	0.548689
100855	Tbc1d14	TBC1 domain family, member 14	2810413P16Rik|AU043625|C86258|D5Ertd110e|mKIAA1322	0	0	0.3397	0	0	0.3835	0	0	0.3209	0.348033	0.0321212	2	2	1.0698	0	0	0.4571	0	0	0.376	0.6343	0.379328	0.548689
101744	Acp7	acid phosphatase 7, tartrate resistant	AU017076|C330005M16Rik|Papl	0	0	0.3397	0	0	0.3835	0	0	0.3209	0.348033	0.0321212	2	2	1.0698	0	0	0.4571	0	0	0.376	0.6343	0.379328	0.548689
118445	Klf16	Kruppel-like factor 16	AI843742|BTEB4|DRRF	0	0	0.3397	0	0	0.3835	0	0	0.3209	0.348033	0.0321212	2	2	1.0698	0	0	0.4571	0	0	0.376	0.6343	0.379328	0.548689
211666	Mgst2	microsomal glutathione S-transferase 2	GST2|MGST-II	0	0	0.3397	0	0	0.3835	0	0	0.3209	0.348033	0.0321212	2	2	1.0698	0	0	0.4571	0	0	0.376	0.6343	0.379328	0.548689
216881	Wscd1	WSC domain containing 1	mKIAA0523	0	0	0.3397	0	0	0.3835	0	0	0.3209	0.348033	0.0321212	2	2	1.0698	0	0	0.4571	0	0	0.376	0.6343	0.379328	0.548689
228003	Klhl41	kelch-like 41	Gm112|Kbtbd10|SARCOSIN	0	0	0.3397	0	0	0.3835	0	0	0.3209	0.348033	0.0321212	2	2	1.0698	0	0	0.4571	0	0	0.376	0.6343	0.379328	0.548689
231050	Galnt11	polypeptide N-acetylgalactosaminyltransferase 11	A430075I06Rik|AI648252|E430002F06Rik	0	0	0.3397	0	0	0.3835	0	0	0.3209	0.348033	0.0321212	2	2	1.0698	0	0	0.4571	0	0	0.376	0.6343	0.379328	0.548689
234129	Tpte	transmembrane phosphatase with tensin homology	Pten2	0	0	0.3397	0	0	0.3835	0	0	0.3209	0.348033	0.0321212	2	2	1.0698	0	0	0.4571	0	0	0.376	0.6343	0.379328	0.548689
238803	Zfp366	zinc finger protein 366	DC-SCRIPT|Znf366	0	0	0.3397	0	0	0.3835	0	0	0.3209	0.348033	0.0321212	2	2	1.0698	0	0	0.4571	0	0	0.376	0.6343	0.379328	0.548689
241944	D3Ertd254e	DNA segment, Chr 3, ERATO Doi 254, expressed	-	0	0	0.3397	0	0	0.3835	0	0	0.3209	0.348033	0.0321212	2	2	1.0698	0	0	0.4571	0	0	0.376	0.6343	0.379328	0.548689
242667	Dlgap3	DLG associated protein 3	BC058433|DAP-3|DAP3|Prpl8|Sapap3	0	0	0.3397	0	0	0.3835	0	0	0.3209	0.348033	0.0321212	2	2	1.0698	0	0	0.4571	0	0	0.376	0.6343	0.379328	0.548689
244418	Prag1	PEAK1 related kinase activating pseudokinase 1	9830148H23|D8Ertd82e|NACK|Sgk223|mFLJ00269	0	0	0.3397	0	0	0.3835	0	0	0.3209	0.348033	0.0321212	2	2	1.0698	0	0	0.4571	0	0	0.376	0.6343	0.379328	0.548689
252830	Obox6	oocyte specific homeobox 6	D17Ertd599e	0	0	0.3397	0	0	0.3835	0	0	0.3209	0.348033	0.0321212	2	2	1.0698	0	0	0.4571	0	0	0.376	0.6343	0.379328	0.548689
269608	Plekhg5	pleckstrin homology domain containing, family G (with RhoGef domain) member 5	BC023181|Syx	0	0	0.3397	0	0	0.3835	0	0	0.3209	0.348033	0.0321212	2	2	1.0698	0	0	0.4571	0	0	0.376	0.6343	0.379328	0.548689
330267	Thsd7a	thrombospondin, type I, domain containing 7A	Gm837	0	0	0.3397	0	0	0.3835	0	0	0.3209	0.348033	0.0321212	2	2	1.0698	0	0	0.4571	0	0	0.376	0.6343	0.379328	0.548689
637873	Vmn2r61	vomeronasal 2, receptor 61	Casr-rs2|EG637873|Gprc2a-rs2	0	0	0.3397	0	0	0.3835	0	0	0.3209	0.348033	0.0321212	2	2	1.0698	0	0	0.4571	0	0	0.376	0.6343	0.379328	0.548689
11490	Adam15	a disintegrin and metallopeptidase domain 15 (metargidin)	AD56|MDC15	0	0	0.3397	0	0	0.3835	0	0	0.3209	0.348033	0.0321212	2	2	1.0698	0	0	0.4571	0	0	0.376	0.6343	0.379328	0.548689
52123	Agpat5	1-acylglycerol-3-phosphate O-acyltransferase 5 (lysophosphatidic acid acyltransferase, epsilon)	1110013A05Rik|D8Ertd319e	0	0	0.3397	0	0	0.3835	0	0	0.3209	0.348033	0.0321212	2	2	1.0698	0	0	0.4571	0	0	0.376	0.6343	0.379328	0.548689
228880	Zmynd8	zinc finger, MYND-type containing 8	1110013E22Rik|2010005I16Rik|3632413B07Rik|AI316811|AL024039|Prkcbp1|RACK7	0	0	0.3397	0	0	0.3835	0	0	0.3209	0.348033	0.0321212	2	2	1.0698	0	0	0.4571	0	0	0.376	0.6343	0.379328	0.548689
54354	Rassf5	Ras association (RalGDS/AF-6) domain family member 5	1300019G20Rik|Maxp1|Nore1|Nore1A|Nore1B|Rapl	0	0	0.3397	0	0	0.3835	0	0	0.3209	0.348033	0.0321212	2	2	1.0698	0	0	0.4571	0	0	0.376	0.6343	0.379328	0.548689
70552	Lrrc56	leucine rich repeat containing 56	5730427C23Rik|BB110509|mFLJ00101	0	0	0.3397	0	0	0.3835	0	0	0.3209	0.348033	0.0321212	2	2	1.0698	0	0	0.4571	0	0	0.376	0.6343	0.379328	0.548689
11655	Alas1	aminolevulinic acid synthase 1	ALAS|ALAS-N|Alas-1|Alas-h	0	0	0.3397	0	0	0.3835	0	0	0.3209	0.348033	0.0321212	2	2	1.0698	0	0	0.4571	0	0	0.376	0.6343	0.379328	0.548689
22064	Trpc2	transient receptor potential cation channel, subfamily C, member 2	3010009O07Rik|AI115608|TRPC2a|TRPC2b|Trrp2|mTrp2|smTRPC2|trp2	0	0	0.3397	0	0	0.3835	0	0	0.3209	0.348033	0.0321212	2	2	1.0698	0	0	0.4571	0	0	0.376	0.6343	0.379328	0.548689
69549	2310009B15Rik	RIKEN cDNA 2310009B15 gene	-	0	0	0.3397	0	0	0.3835	0	0	0.3209	0.348033	0.0321212	2	2	1.0698	0	0	0.4571	0	0	0.376	0.6343	0.379328	0.548689
93714	Pcdhga6	protocadherin gamma subfamily A, 6	-	0	0	0.3397	0	0	0.3835	0	0	0.3209	0.348033	0.0321212	2	2	1.0698	0	0	0.4571	0	0	0.376	0.6343	0.379328	0.548689
216148	Shc2	SHC (Src homology 2 domain containing) transforming protein 2	6720466E06|SCK|ShcB|Sli	0	0	0.3397	0	0	0.3835	0	0	0.3209	0.348033	0.0321212	2	2	1.0698	0	0	0.4571	0	0	0.376	0.6343	0.379328	0.548689
218772	Rarb	retinoic acid receptor, beta	A830025K23|Hap|Nr1b2	0	0	0.3397	0	0	0.3835	0	0	0.3209	0.348033	0.0321212	2	2	1.0698	0	0	0.4571	0	0	0.376	0.6343	0.379328	0.548689
232821	Ccdc106	coiled-coil domain containing 106	BC018462	0	0	0.3397	0	0	0.3835	0	0	0.3209	0.348033	0.0321212	2	2	1.0698	0	0	0.4571	0	0	0.376	0.6343	0.379328	0.548689
381522	Ccdc180	coiled-coil domain containing 180	E230008N13Rik|Gm1025	0	0	0.3397	0	0	0.3835	0	0	0.3209	0.348033	0.0321212	2	2	1.0698	0	0	0.4571	0	0	0.376	0.6343	0.379328	0.548689
381979	Brsk1	BR serine/threonine kinase 1	Gm1100|SAD-B|SADB	0	0	0.3397	0	0	0.3835	0	0	0.3209	0.348033	0.0321212	2	2	1.0698	0	0	0.4571	0	0	0.376	0.6343	0.379328	0.548689
102443351	Xntrpc	Xndc1-transient receptor potential cation channel, subfamily C, member 2 readthrough	Xndr-trpc2	0	0	0.3397	0	0	0.3835	0	0	0.3209	0.348033	0.0321212	2	2	1.0698	0	0	0.4571	0	0	0.376	0.6343	0.379328	0.548689
22404	Wiz	widely-interspaced zinc finger motifs	-	0	0	0.3397	4	4	1.6109	0	0	0.3209	0.757167	0.739415	2	2	1.0698	2	2	1.1886	5	5	1.8801	1.3795	0.437583	0.54887
14390	Gabpa	GA repeat binding protein, alpha	GABPalpha	3	3	1.1552	5	5	1.9178	5	5	1.6047	1.55923	0.383328	6	7	2.716	7	7	3.0177	8	8	2.7828	2.83883	0.158463	0.549251
227800	Rabgap1	RAB GTPase activating protein 1	Gapcena|mKIAA4104	4	4	1.427	0	0	0.3835	3	3	1.0911	0.9672	0.532669	2	2	1.0698	1	1	0.8228	10	10	3.3847	1.7591	1.41322	0.549827
19646	Rbbp4	retinoblastoma binding protein 4, chromatin remodeling factor	RBAP48|mRbAp48	10	11	3.3303	10	17	5.602	11	14	3.9164	4.2829	1.17936	13	22	7.6579	16	25	9.6081	12	19	6.0941	7.7867	1.76054	0.550028
70333	Cd3eap	CD3E antigen, epsilon polypeptide associated protein	1190028F09|2610103M17Rik|ASE-1|Ase1|CAST|PAF49	2	2	0.8833	1	1	0.6903	3	3	1.0911	0.888233	0.200446	1	1	0.7406	4	4	1.9201	6	6	2.181	1.6139	0.767468	0.550365
12660	Chka	choline kinase alpha	CK|CK/EK-alpha|Chetk-alpha|Chk|ChoK|EK|EtnK-alpha	2	2	0.8833	1	1	0.6903	2	2	0.8344	0.802667	0.100337	1	1	0.7406	6	6	2.6518	2	2	0.9776	1.45667	1.04178	0.55103
52040	Ppp1r10	protein phosphatase 1, regulatory subunit 10	2610025H06Rik|Cat53|D17Ertd808e|Fb19|Pnuts	1	1	0.6115	1	1	0.6903	2	2	0.8344	0.712067	0.113033	1	1	0.7406	3	3	1.5543	4	4	1.5792	1.29137	0.47714	0.551405
16783	Lamp1	lysosomal-associated membrane protein 1	CD107a|LGP-120|LGP-A|Lamp-1|P2B|Perk	2	2	0.8833	0	0	0.3835	2	2	0.8344	0.7004	0.27553	1	1	0.7406	2	2	1.1886	3	5	1.8801	1.26977	0.57407	0.551597
69276	Sec62	SEC62 homolog (S. cerevisiae)	3100002M17Rik|AI844545|AW545092|Dtrp1|HTP1|Tloc1	3	3	1.1552	4	5	1.9178	3	3	1.0911	1.38803	0.459909	6	7	2.716	6	6	2.6518	6	6	2.181	2.51627	0.292118	0.551624
14693	Gnb2	guanine nucleotide binding protein (G protein), beta 2	Gnb-2	8	8	2.5145	1	2	0.9972	9	10	2.8889	2.13353	1.00174	11	15	5.3511	0	0	0.4571	14	18	5.793	3.86707	2.96137	0.551719
105722	Ano6	anoctamin 6	2900059G15Rik|AA407480|AW554778|F730003B03Rik|Tmem16f	0	0	0.3397	1	1	0.6903	2	2	0.8344	0.621467	0.254432	1	1	0.7406	0	0	0.4571	4	6	2.181	1.12623	0.924388	0.55181
18671	Abcb1a	ATP-binding cassette, sub-family B (MDR/TAP), member 1A	Abcb4|Evi32|Mdr1a|Mdr3|P-gp|Pgp|Pgy-3|Pgy3|mdr-3	0	0	0.3397	1	1	0.6903	0	0	0.3209	0.4503	0.208059	0	0	0.4114	0	0	0.4571	4	4	1.5792	0.8159	0.661432	0.551906
320632	Snrnp200	small nuclear ribonucleoprotein 200 (U5)	A330064G03Rik|Ascc3l1|BC011390|HELIC2|U5-200-KD|U5-200KD	47	49	13.6751	35	35	11.1334	50	55	14.461	13.0898	1.73929	63	67	22.5131	43	48	18.0418	63	100	30.5451	23.7	6.33559	0.552314
20743	Sptbn2	spectrin beta, non-erythrocytic 2	Spnb3|mKIAA0302	3	3	1.1552	3	3	1.304	6	6	1.8615	1.44023	0.372337	5	6	2.3867	4	6	2.6518	6	8	2.7828	2.6071	0.201798	0.552427
83766	Actl6b	actin-like 6B	Actl6|ArpNa|Baf53b	1	1	0.6115	1	1	0.6903	0	0	0.3209	0.5409	0.194557	2	2	1.0698	2	2	1.1886	1	1	0.6768	0.9784	0.267862	0.552841
75956	Srrm2	serine/arginine repetitive matrix 2	5033413A03Rik|AA410130|SRm300|mKIAA0324	13	16	4.6902	13	14	4.6807	16	17	4.6872	4.68603	0.00485627	16	18	6.3396	17	21	8.1428	21	35	10.9145	8.46563	2.30447	0.553536
110379	Sec13	SEC13 homolog, nuclear pore and COPII coat complex component	1110003H02Rik|Sec13l1|Sec13r	4	6	1.9707	1	2	0.9972	4	4	1.3479	1.4386	0.493047	7	8	3.0453	0	0	0.4571	10	13	4.2877	2.5967	1.9543	0.554011
14688	Gnb1	guanine nucleotide binding protein (G protein), beta 1	AA409223|C77571|Gnb-1	7	7	2.2426	1	1	0.6903	10	11	3.1457	2.0262	1.24192	10	14	5.0216	0	0	0.4571	13	17	5.4919	3.65687	2.78104	0.554081
20643	Snrpe	small nuclear ribonucleoprotein E	AL022645|C76690|SME	3	3	1.1552	4	5	1.9178	4	8	2.3752	1.81607	0.61633	5	10	3.704	5	12	4.8475	3	3	1.2784	3.27663	1.82253	0.554248
26414	Mapk10	mitogen-activated protein kinase 10	C230008H04Rik|JNK3|JNK3B1|JNK3B2|SAPK(beta)|Serk2|p493F12|p54bSAPK	1	3	1.1552	1	1	0.6903	1	2	0.8344	0.8933	0.237981	2	3	1.399	3	3	1.5543	3	5	1.8801	1.61113	0.245534	0.554454
107338	Gbf1	golgi-specific brefeldin A-resistance factor 1	1700083E03Rik|AI035702|AW049900|mKIAA0248	1	1	0.6115	5	5	1.9178	2	2	0.8344	1.12123	0.698792	4	4	1.7282	3	3	1.5543	8	8	2.7828	2.02177	0.664785	0.554581
232533	Stk38l	serine/threonine kinase 38 like	4930473A22Rik|Ndr2|Ndr54	0	0	0.3397	1	1	0.6903	1	1	0.5776	0.535867	0.178987	3	3	1.399	1	1	0.8228	1	1	0.6768	0.9662	0.381858	0.554613
227656	Rexo4	REX4, 3'-5' exonuclease	Gm111|Rex4|Xpmc2h	2	2	0.8833	0	0	0.3835	0	0	0.3209	0.529233	0.308224	4	4	1.7282	0	0	0.4571	1	1	0.6768	0.954033	0.679388	0.554733
67217	L3hypdh	L-3-hydroxyproline dehydratase (trans-)	2810055F11Rik	1	1	0.6115	0	0	0.3835	1	1	0.5776	0.5242	0.123023	3	3	1.399	0	0	0.4571	2	2	0.9776	0.944567	0.471818	0.554963
55994	Smad9	SMAD family member 9	MADH6|Madh8|Madh9|Smad8	1	2	0.8833	1	1	0.6903	1	1	0.5776	0.717067	0.154598	1	1	0.7406	3	3	1.5543	3	4	1.5792	1.29137	0.47714	0.555277
212706	N4bp3	NEDD4 binding protein 3	C330016O10Rik	0	0	0.3397	0	0	0.3835	1	1	0.5776	0.4336	0.126616	0	0	0.4114	3	3	1.5543	0	0	0.376	0.780567	0.670306	0.555494
280287	Kiss1	KiSS-1 metastasis-suppressor	kisspeptin|metastatin	0	0	0.3397	0	0	0.3835	1	1	0.5776	0.4336	0.126616	0	0	0.4114	2	3	1.5543	0	0	0.376	0.780567	0.670306	0.555494
105559	Mbnl2	muscleblind like splicing factor 2	1110002M11Rik|AI047808|AI837313|AI849185|AL118326|MBLL|R75232|mKIAA4072	5	7	2.2426	4	4	1.6109	2	2	0.8344	1.56263	0.70534	9	11	4.0334	4	4	1.9201	5	7	2.4819	2.8118	1.09459	0.555741
270627	Taf1	TATA-box binding protein associated factor 1	AU015687|B430306D02Rik|Ccg-1|Ccg1|KAT4|N-TAF1|TAFII250|Taf2a|p250	0	0	0.3397	2	2	0.9972	1	1	0.5776	0.638167	0.332908	1	1	0.7406	1	1	0.8228	5	5	1.8801	1.14783	0.635492	0.555975
68653	Samm50	SAMM50 sorting and assembly machinery component	1110030L07Rik	5	5	1.6988	7	8	2.8386	7	7	2.1183	2.21857	0.576477	8	11	4.0334	11	12	4.8475	9	9	3.0838	3.98823	0.882717	0.556278
27393	Mrpl39	mitochondrial ribosomal protein L39	C21orf8|MRP-L5|ORF22|Rpml5	8	8	2.5145	1	1	0.6903	4	4	1.3479	1.51757	0.92386	8	9	3.3746	1	1	0.8228	9	12	3.9867	2.72803	1.67812	0.556286
209416	Gpkow	G patch domain and KOW motifs	4432411B18|DXErtd697e|DXImx41e|T54	2	2	0.8833	1	1	0.6903	1	1	0.5776	0.717067	0.154598	3	3	1.399	2	2	1.1886	3	3	1.2784	1.28867	0.105575	0.556441
16971	Lrp1	low density lipoprotein receptor-related protein 1	A2mr|AI316852|CD91|Lrp|b2b1554Clo	2	2	0.8833	0	0	0.3835	1	1	0.5776	0.6148	0.251968	0	0	0.4114	4	4	1.9201	2	2	0.9776	1.10303	0.762131	0.557372
20194	S100a10	S100 calcium binding protein A10 (calpactin)	42C|AA409961|AL024248|CAL12|CLP11|Cal1l|p10|p11	6	17	4.9622	7	20	6.5235	8	30	8.0287	6.5048	1.53334	9	40	13.5947	7	43	16.2072	7	16	5.1908	11.6642	5.75633	0.557671
227933	Ccdc148	coiled-coil domain containing 148	5830402J09	0	0	0.3397	2	2	0.9972	0	0	0.3209	0.5526	0.38515	1	1	0.7406	3	3	1.5543	1	1	0.6768	0.990567	0.489248	0.557863
14911	Thumpd3	THUMP domain containing 3	AW556087|Gt(ROSA)26asSor|Gtrosa26as	2	2	0.8833	0	0	0.3835	3	3	1.0911	0.785967	0.363703	5	5	2.0574	2	2	1.1886	2	2	0.9776	1.40787	0.57232	0.558268
66540	Fam107b	family with sequence similarity 107, member B	3110001A13Rik|AA589595|AA959793|AI132312	0	0	0.3397	1	1	0.6903	2	2	0.8344	0.621467	0.254432	1	1	0.7406	4	4	1.9201	1	1	0.6768	1.1125	0.700129	0.558622
27357	Gyg	glycogenin	AU017667|GN1|Gyg1	3	3	1.1552	1	1	0.6903	2	2	0.8344	0.8933	0.237981	3	4	1.7282	2	2	1.1886	5	5	1.8801	1.59897	0.363413	0.558673
74419	Tktl2	transketolase-like 2	4933401I19Rik	2	2	0.8833	0	0	0.3835	0	0	0.3209	0.529233	0.308224	1	1	0.7406	1	1	0.8228	2	3	1.2784	0.947267	0.2897	0.558695
11776	Ap3d1	adaptor-related protein complex 3, delta 1 subunit	AA407035|Ap3d|Bolvr|mBLVR1|mh|mocha	4	4	1.427	1	1	0.6903	4	4	1.3479	1.15507	0.404438	4	4	1.7282	5	5	2.286	6	6	2.181	2.06507	0.296421	0.559336
12892	Cpox	coproporphyrinogen oxidase	CPX|Cpo|HCP|cac|nct	6	6	1.9707	0	0	0.3835	3	3	1.0911	1.14843	0.795152	4	5	2.0574	4	4	1.9201	6	6	2.181	2.05283	0.13051	0.559438
66167	Tma7	translational machinery associated 7	1110017O22Rik|Ccdc72	1	1	0.6115	1	1	0.6903	3	4	1.3479	0.883233	0.404337	1	1	0.7406	3	7	3.0177	2	2	0.9776	1.57863	1.25189	0.559492
104859	Tecpr2	tectonin beta-propeller repeat containing 2	4930573I19Rik|AI604920|mKIAA0297	1	1	0.6115	1	1	0.6903	0	0	0.3209	0.5409	0.194557	3	3	1.399	1	1	0.8228	1	1	0.6768	0.9662	0.381858	0.559822
14225	Fkbp1a	FK506 binding protein 1a	FKBP12|Fkbp|Fkbp1	2	5	1.6988	2	5	1.9178	6	12	3.4026	2.33973	0.92696	8	12	4.3628	5	11	4.4815	5	11	3.6857	4.17667	0.429312	0.560192
108099	Prkag2	protein kinase, AMP-activated, gamma 2 non-catalytic subunit	2410051C13Rik|AAKG|AAKG2|AI854673|H91620p|WPWS	2	2	0.8833	0	0	0.3835	0	0	0.3209	0.529233	0.308224	3	3	1.399	0	0	0.4571	2	2	0.9776	0.944567	0.471818	0.560292
72565	Uaca	uveal autoantigen with coiled-coil domains and ankyrin repeats	2700059D02Rik|nucling	1	1	0.6115	2	2	0.9972	0	0	0.3209	0.6432	0.339263	1	1	0.7406	1	1	0.8228	5	5	1.8801	1.14783	0.635492	0.56036
53951	Gpatch11	G patch domain containing 11	2310002B06Rik|C80922|Ccdc75|L26697	1	1	0.6115	0	0	0.3835	1	1	0.5776	0.5242	0.123023	2	2	1.0698	0	0	0.4571	3	3	1.2784	0.9351	0.426898	0.560582
11750	Anxa7	annexin A7	AI265384|AI316497|Anx7|synexin	13	24	6.8669	10	19	6.2163	10	17	4.6872	5.92347	1.11897	16	32	10.9552	16	28	10.7073	17	32	10.0103	10.5576	0.489915	0.561062
230904	Fbxo2	F-box protein 2	FBG1|FBX2|Fbs1|Fbs2|NFB42|Prpl4	3	3	1.1552	0	0	0.3835	5	5	1.6047	1.0478	0.617643	5	5	2.0574	0	0	0.4571	9	9	3.0838	1.8661	1.32376	0.561492
70248	Dazap1	DAZ associated protein 1	2410042M16Rik|mPrrp	2	3	1.1552	2	2	0.9972	5	6	1.8615	1.33797	0.460224	5	7	2.716	7	9	3.7495	1	1	0.6768	2.38077	1.56354	0.56199
66211	Rpl3l	ribosomal protein L3-like	1110057H16Rik	0	0	0.3397	1	1	0.6903	2	3	1.0911	0.707033	0.375979	1	2	1.0698	1	1	0.8228	3	5	1.8801	1.25757	0.553094	0.562223
15254	Hint1	histidine triad nucleotide binding protein 1	AA673479|Hint|Ipk1|PKCI-1|PRKCNH1	2	4	1.427	7	14	4.6807	6	9	2.632	2.91323	1.64498	6	9	3.3746	9	17	6.6779	11	17	5.4919	5.18147	1.67339	0.562241
68267	Slc25a22	solute carrier family 25 (mitochondrial carrier, glutamate), member 22	1300006L01Rik|AI060884|Gc1	5	5	1.6988	0	0	0.3835	1	1	0.5776	0.886633	0.710021	6	6	2.3867	0	0	0.4571	5	5	1.8801	1.57463	1.00041	0.563073
27384	Akr1c13	aldo-keto reductase family 1, member C13	mKIAA4014	2	2	0.8833	1	1	0.6903	3	3	1.0911	0.888233	0.200446	6	6	2.3867	0	0	0.4571	5	5	1.8801	1.57463	1.00041	0.564089
56453	Mbtps1	membrane-bound transcription factor peptidase, site 1	0610038M03Rik|AV003995|S1P|SKI-1|Ski1|mKIAA0091	0	0	0.3397	0	0	0.3835	1	1	0.5776	0.4336	0.126616	1	1	0.7406	2	2	1.1886	0	0	0.376	0.7684	0.407013	0.564289
231659	Gcn1l1	GCN1 general control of amino-acid synthesis 1-like 1 (yeast)	4932409G22|AL022764|G431004K08Rik|GCN1L|Gcn1|mKIAA0219	29	30	8.5	43	44	13.9014	49	50	13.1739	11.8584	2.93115	60	61	20.5298	50	52	19.51	72	75	22.9857	21.0085	1.78661	0.564459
101706	Numa1	nuclear mitotic apparatus protein 1	6720401E04Rik|AA764025|AL022610|AU014979|NuMA	45	47	13.1301	50	51	16.0553	59	63	16.5211	15.2355	1.83814	74	83	27.8055	54	62	23.1823	71	98	29.9399	26.9759	3.45434	0.564782
68198	Ndufb2	NADH dehydrogenase (ubiquinone) 1 beta subcomplex, 2	1810011O01Rik|8kDa|AGGG|AI325567|CI-AGGG	0	0	0.3397	2	2	0.9972	0	0	0.3209	0.5526	0.38515	2	2	1.0698	2	2	1.1886	1	1	0.6768	0.9784	0.267862	0.5648
71990	Ddx54	DEAD (Asp-Glu-Ala-Asp) box polypeptide 54	2410015A15Rik|AI414901|DP97	2	2	0.8833	3	3	1.304	0	0	0.3209	0.836067	0.493249	2	2	1.0698	2	2	1.1886	6	6	2.181	1.4798	0.610155	0.564986
18824	Plp2	proteolipid protein 2	mIMA4	1	2	0.8833	1	1	0.6903	1	2	0.8344	0.802667	0.100337	3	4	1.7282	3	3	1.5543	2	2	0.9776	1.42003	0.3929	0.565245
621832	Nutf2-ps2	nuclear transport factor 2, pseudogene 2	Gm10349	1	2	0.8833	3	4	1.6109	3	4	1.3479	1.2807	0.368425	2	4	1.7282	3	5	2.286	6	8	2.7828	2.26567	0.527594	0.565264
93742	Pard3	par-3 family cell polarity regulator	AA960621|AI256638|Asip|D8Ertd580e|Par-3|Par3|Pard-3|Pard3a|Phip	1	1	0.6115	1	1	0.6903	0	0	0.3209	0.5409	0.194557	2	2	1.0698	1	1	0.8228	2	2	0.9776	0.956733	0.124815	0.565361
12877	Cpeb1	cytoplasmic polyadenylation element binding protein 1	AU024112|Cpe-bp1|Cpeb|mCPEB|mCpeb-1	0	0	0.3397	0	0	0.3835	0	0	0.3209	0.348033	0.0321212	0	0	0.4114	0	0	0.4571	2	2	0.9776	0.615367	0.314534	0.565571
16706	Ksr1	kinase suppressor of ras 1	AW492498|B-KSR1|D11Bhm183e|D11Bhm184e|Ksr|RSU2|hb|mKSR1	0	0	0.3397	0	0	0.3835	0	0	0.3209	0.348033	0.0321212	0	0	0.4114	0	0	0.4571	2	2	0.9776	0.615367	0.314534	0.565571
56535	Pex3	peroxisomal biogenesis factor 3	1700014F15Rik|2810027F19Rik|2900010N04Rik	0	0	0.3397	0	0	0.3835	0	0	0.3209	0.348033	0.0321212	0	0	0.4114	0	0	0.4571	2	2	0.9776	0.615367	0.314534	0.565571
69568	Vkorc1l1	vitamin K epoxide reductase complex, subunit 1-like 1	2310024K08Rik	0	0	0.3397	0	0	0.3835	0	0	0.3209	0.348033	0.0321212	0	0	0.4114	0	0	0.4571	2	2	0.9776	0.615367	0.314534	0.565571
70208	Med23	mediator complex subunit 23	130kDa|3000002A17Rik|Crsp3|ESTM7|Sur2|X83317|mKIAA1216	0	0	0.3397	0	0	0.3835	0	0	0.3209	0.348033	0.0321212	0	0	0.4114	0	0	0.4571	2	2	0.9776	0.615367	0.314534	0.565571
83921	Tmem2	transmembrane protein 2	-	0	0	0.3397	0	0	0.3835	0	0	0.3209	0.348033	0.0321212	0	0	0.4114	0	0	0.4571	2	2	0.9776	0.615367	0.314534	0.565571
74392	Specc1l	sperm antigen with calponin homology and coiled-coil domains 1-like	4930470P14Rik|4932439K10Rik|9530057A13Rik|AI317249|Cytsa|mKIAA0376	0	0	0.3397	0	0	0.3835	0	0	0.3209	0.348033	0.0321212	0	0	0.4114	0	0	0.4571	2	2	0.9776	0.615367	0.314534	0.565571
11484	Aspa	aspartoacylase	Acy-2|Acy2|nur7	0	0	0.3397	0	0	0.3835	0	0	0.3209	0.348033	0.0321212	0	0	0.4114	0	0	0.4571	2	2	0.9776	0.615367	0.314534	0.565571
11550	Adra1d	adrenergic receptor, alpha 1d	Adra-1|Adra1|Adra1a|Gpcr8|Spr8|[a]1d|alpha1D-AR	0	0	0.3397	0	0	0.3835	0	0	0.3209	0.348033	0.0321212	0	0	0.4114	0	0	0.4571	2	2	0.9776	0.615367	0.314534	0.565571
11799	Birc5	baculoviral IAP repeat-containing 5	AAC-11|Api4|TIAP|survivin40	0	0	0.3397	0	0	0.3835	0	0	0.3209	0.348033	0.0321212	0	0	0.4114	0	0	0.4571	2	2	0.9776	0.615367	0.314534	0.565571
12289	Cacna1d	calcium channel, voltage-dependent, L type, alpha 1D subunit	8430418G19Rik|C79217|Cach3|Cacn4|Cacnl1a2|Cav1.3|Cchl1a|Cchl1a2|D-LTCC	0	0	0.3397	0	0	0.3835	0	0	0.3209	0.348033	0.0321212	0	0	0.4114	0	0	0.4571	2	2	0.9776	0.615367	0.314534	0.565571
12675	Chuk	conserved helix-loop-helix ubiquitous kinase	AI256658|Chuk1|Fbx24|Fbxo24|IKBKA|IKK1|Ikka|NFKBIKA	0	0	0.3397	0	0	0.3835	0	0	0.3209	0.348033	0.0321212	0	0	0.4114	0	0	0.4571	2	2	0.9776	0.615367	0.314534	0.565571
12789	Cnga2	cyclic nucleotide gated channel alpha 2	CNG2|Cnca|Cncg4|OCNC1	0	0	0.3397	0	0	0.3835	0	0	0.3209	0.348033	0.0321212	0	0	0.4114	0	0	0.4571	2	2	0.9776	0.615367	0.314534	0.565571
15413	Hoxb5	homeobox B5	AI385717|Hox-2.1	0	0	0.3397	0	0	0.3835	0	0	0.3209	0.348033	0.0321212	0	0	0.4114	0	0	0.4571	2	2	0.9776	0.615367	0.314534	0.565571
16194	Il6ra	interleukin 6 receptor, alpha	CD126|IL-6R|IL-6R-alpha|IL-6RA|Il6r	0	0	0.3397	0	0	0.3835	0	0	0.3209	0.348033	0.0321212	0	0	0.4114	0	0	0.4571	2	2	0.9776	0.615367	0.314534	0.565571
16330	Inpp5b	inositol polyphosphate-5-phosphatase B	5PTase|AW260155|INPP5P	0	0	0.3397	0	0	0.3835	0	0	0.3209	0.348033	0.0321212	0	0	0.4114	0	0	0.4571	2	2	0.9776	0.615367	0.314534	0.565571
17312	Clec10a	C-type lectin domain family 10, member A	CD301a|M-ASGP-BP-1|Mgl|Mgl1	0	0	0.3397	0	0	0.3835	0	0	0.3209	0.348033	0.0321212	0	0	0.4114	0	0	0.4571	2	2	0.9776	0.615367	0.314534	0.565571
17966	Nbr1	neighbor of Brca1 gene 1	mKIAA0049	0	0	0.3397	0	0	0.3835	0	0	0.3209	0.348033	0.0321212	0	0	0.4114	0	0	0.4571	2	2	0.9776	0.615367	0.314534	0.565571
18164	Nptx1	neuronal pentraxin 1	D11Bwg1004e|Np1	0	0	0.3397	0	0	0.3835	0	0	0.3209	0.348033	0.0321212	0	0	0.4114	0	0	0.4571	2	2	0.9776	0.615367	0.314534	0.565571
18590	Pdgfa	platelet derived growth factor, alpha	-	0	0	0.3397	0	0	0.3835	0	0	0.3209	0.348033	0.0321212	0	0	0.4114	0	0	0.4571	2	2	0.9776	0.615367	0.314534	0.565571
19265	Ptprcap	protein tyrosine phosphatase, receptor type, C polypeptide-associated protein	AI605264|CD-45-AP|LPAP|LSM-1	0	0	0.3397	0	0	0.3835	0	0	0.3209	0.348033	0.0321212	0	0	0.4114	0	0	0.4571	2	2	0.9776	0.615367	0.314534	0.565571
20187	Ryk	receptor-like tyrosine kinase	AW536699|ERK-3|Vik	0	0	0.3397	0	0	0.3835	0	0	0.3209	0.348033	0.0321212	0	0	0.4114	0	0	0.4571	2	2	0.9776	0.615367	0.314534	0.565571
20807	Srf	serum response factor	AW049942|AW240594	0	0	0.3397	0	0	0.3835	0	0	0.3209	0.348033	0.0321212	0	0	0.4114	0	0	0.4571	2	2	0.9776	0.615367	0.314534	0.565571
21763	Tex2	testis expressed gene 2	4930568E07Rik|AI553404|Def-5|Taz4	0	0	0.3397	0	0	0.3835	0	0	0.3209	0.348033	0.0321212	0	0	0.4114	0	0	0.4571	2	2	0.9776	0.615367	0.314534	0.565571
22223	Uchl1	ubiquitin carboxy-terminal hydrolase L1	AW822034|C88048|PGP 9.5|PGP9.5|R75593|UCH-L1|UCHL-1|gad	0	0	0.3397	0	0	0.3835	0	0	0.3209	0.348033	0.0321212	0	0	0.4114	0	0	0.4571	2	2	0.9776	0.615367	0.314534	0.565571
23854	Def8	differentially expressed in FDCP 8	AI449518|D8Ertd713e|DEF-8	0	0	0.3397	0	0	0.3835	0	0	0.3209	0.348033	0.0321212	0	0	0.4114	0	0	0.4571	2	2	0.9776	0.615367	0.314534	0.565571
27762	Vwa7	von Willebrand factor A domain containing 7	C6orf27|D17H6S56E-3|G7c|NG37	0	0	0.3397	0	0	0.3835	0	0	0.3209	0.348033	0.0321212	0	0	0.4114	0	0	0.4571	2	2	0.9776	0.615367	0.314534	0.565571
30806	Adamts8	a disintegrin-like and metallopeptidase (reprolysin type) with thrombospondin type 1 motif, 8	METH-2|METH2	0	0	0.3397	0	0	0.3835	0	0	0.3209	0.348033	0.0321212	0	0	0.4114	0	0	0.4571	2	2	0.9776	0.615367	0.314534	0.565571
30932	Zfp330	zinc finger protein 330	BC008086|Noa36|Znf330	0	0	0.3397	0	0	0.3835	0	0	0.3209	0.348033	0.0321212	0	0	0.4114	0	0	0.4571	2	2	0.9776	0.615367	0.314534	0.565571
52055	Rab11fip5	RAB11 family interacting protein 5 (class I)	9130206P09Rik|C75969|D6Ertd32e|GAF1|RIP11	0	0	0.3397	0	0	0.3835	0	0	0.3209	0.348033	0.0321212	0	0	0.4114	0	0	0.4571	2	2	0.9776	0.615367	0.314534	0.565571
52174	Tmem222	transmembrane protein 222	5730406H10Rik|AA409341|D4Ertd196e	0	0	0.3397	0	0	0.3835	0	0	0.3209	0.348033	0.0321212	0	0	0.4114	0	0	0.4571	2	2	0.9776	0.615367	0.314534	0.565571
55982	Paxip1	PAX interacting (with transcription-activation domain) protein 1	D5Ertd149e|PTIP	0	0	0.3397	0	0	0.3835	0	0	0.3209	0.348033	0.0321212	0	0	0.4114	0	0	0.4571	2	2	0.9776	0.615367	0.314534	0.565571
56068	Ammecr1	Alport syndrome, mental retardation, midface hypoplasia and elliptocytosis chromosomal region gene 1	6230420G18Rik	0	0	0.3397	0	0	0.3835	0	0	0.3209	0.348033	0.0321212	0	0	0.4114	0	0	0.4571	2	2	0.9776	0.615367	0.314534	0.565571
56508	Rapgef4	Rap guanine nucleotide exchange factor (GEF) 4	1300003D15Rik|5730402K07Rik|6330581N18Rik|EPAC 2|Epac-2|Epac2|mKIAA4040	0	0	0.3397	0	0	0.3835	0	0	0.3209	0.348033	0.0321212	0	0	0.4114	0	0	0.4571	2	2	0.9776	0.615367	0.314534	0.565571
75051	Ccdc173	coiled-coil domain containing 173	4930525K21Rik|4930578N16Rik	0	0	0.3397	0	0	0.3835	0	0	0.3209	0.348033	0.0321212	0	0	0.4114	0	0	0.4571	2	2	0.9776	0.615367	0.314534	0.565571
81909	Zfpl1	zinc finger like protein 1	-	0	0	0.3397	0	0	0.3835	0	0	0.3209	0.348033	0.0321212	0	0	0.4114	0	0	0.4571	2	2	0.9776	0.615367	0.314534	0.565571
108115	Slco4a1	solute carrier organic anion transporter family, member 4a1	OATP-E|Slc21a12	0	0	0.3397	0	0	0.3835	0	0	0.3209	0.348033	0.0321212	0	0	0.4114	0	0	0.4571	2	2	0.9776	0.615367	0.314534	0.565571
170721	Papln	papilin, proteoglycan-like sulfated glycoprotein	E030033C16Rik	0	0	0.3397	0	0	0.3835	0	0	0.3209	0.348033	0.0321212	0	0	0.4114	0	0	0.4571	2	2	0.9776	0.615367	0.314534	0.565571
171405	Slc22a27	solute carrier family 22, member 27	Oat9|mOAT6-L|mOAT6-S	0	0	0.3397	0	0	0.3835	0	0	0.3209	0.348033	0.0321212	0	0	0.4114	0	0	0.4571	2	2	0.9776	0.615367	0.314534	0.565571
207227	Stxbp5l	syntaxin binding protein 5-like	9430094L02|A830015P08Rik|LLGL4|T2dm1|t2md1|tomosyn-2	0	0	0.3397	0	0	0.3835	0	0	0.3209	0.348033	0.0321212	0	0	0.4114	0	0	0.4571	2	2	0.9776	0.615367	0.314534	0.565571
218030	Pou6f2	POU domain, class 6, transcription factor 2	D130006K24Rik|RPF-1	0	0	0.3397	0	0	0.3835	0	0	0.3209	0.348033	0.0321212	0	0	0.4114	0	0	0.4571	2	2	0.9776	0.615367	0.314534	0.565571
232566	Amn1	antagonist of mitotic exit network 1	5830467E07Rik|A230083D09|C730024G19Rik	0	0	0.3397	0	0	0.3835	0	0	0.3209	0.348033	0.0321212	0	0	0.4114	0	0	0.4571	2	2	0.9776	0.615367	0.314534	0.565571
237877	Atad5	ATPase family, AAA domain containing 5	C130052G03Rik|FRAG1|Gm17	0	0	0.3397	0	0	0.3835	0	0	0.3209	0.348033	0.0321212	0	0	0.4114	0	0	0.4571	2	2	0.9776	0.615367	0.314534	0.565571
240354	Malt1	MALT1 paracaspase	A630046N12|D430033E09Rik|Pcasp1	0	0	0.3397	0	0	0.3835	0	0	0.3209	0.348033	0.0321212	0	0	0.4114	0	0	0.4571	2	2	0.9776	0.615367	0.314534	0.565571
242509	Bnc2	basonuclin 2	5031434M05Rik|8430420F16Rik	0	0	0.3397	0	0	0.3835	0	0	0.3209	0.348033	0.0321212	0	0	0.4114	0	0	0.4571	2	2	0.9776	0.615367	0.314534	0.565571
242860	Rsbn1l	round spermatid basic protein 1-like	8430412F05Rik|AI447441|C330002G24Rik	0	0	0.3397	0	0	0.3835	0	0	0.3209	0.348033	0.0321212	0	0	0.4114	0	0	0.4571	2	2	0.9776	0.615367	0.314534	0.565571
243369	Sspo	SCO-spondin	C79529|Scospondin	0	0	0.3397	0	0	0.3835	0	0	0.3209	0.348033	0.0321212	0	0	0.4114	0	0	0.4571	2	2	0.9776	0.615367	0.314534	0.565571
245000	Atr	ataxia telangiectasia and Rad3 related	-	0	0	0.3397	0	0	0.3835	0	0	0.3209	0.348033	0.0321212	0	0	0.4114	0	0	0.4571	2	2	0.9776	0.615367	0.314534	0.565571
259093	Olfr572	olfactory receptor 572	MOR10-2	0	0	0.3397	0	0	0.3835	0	0	0.3209	0.348033	0.0321212	0	0	0.4114	0	0	0.4571	2	2	0.9776	0.615367	0.314534	0.565571
319653	Slc25a40	solute carrier family 25, member 40	B230315F11Rik	0	0	0.3397	0	0	0.3835	0	0	0.3209	0.348033	0.0321212	0	0	0.4114	0	0	0.4571	2	2	0.9776	0.615367	0.314534	0.565571
381677	Vgf	VGF nerve growth factor inducible	Gm1052	0	0	0.3397	0	0	0.3835	0	0	0.3209	0.348033	0.0321212	0	0	0.4114	0	0	0.4571	2	2	0.9776	0.615367	0.314534	0.565571
387609	Zhx2	zinc fingers and homeoboxes 2	Afr-1|Afr1|Raf|mKIAA0854	0	0	0.3397	0	0	0.3835	0	0	0.3209	0.348033	0.0321212	0	0	0.4114	0	0	0.4571	2	2	0.9776	0.615367	0.314534	0.565571
544678	Cfap74	cilia and flagella associated protein 74	2010015L04Rik|A530045M11	0	0	0.3397	0	0	0.3835	0	0	0.3209	0.348033	0.0321212	0	0	0.4114	0	0	0.4571	2	2	0.9776	0.615367	0.314534	0.565571
667067	Vmn1r91	vomeronasal 1 receptor 91	EG667067|Gm8442	0	0	0.3397	0	0	0.3835	0	0	0.3209	0.348033	0.0321212	0	0	0.4114	0	0	0.4571	2	2	0.9776	0.615367	0.314534	0.565571
670764	Vmn1r124	vomeronasal 1 receptor 124	Gm9500	0	0	0.3397	0	0	0.3835	0	0	0.3209	0.348033	0.0321212	0	0	0.4114	0	0	0.4571	2	2	0.9776	0.615367	0.314534	0.565571
100503185	Btbd8	BTB (POZ) domain containing 8	EG627196|Gm16115	0	0	0.3397	0	0	0.3835	0	0	0.3209	0.348033	0.0321212	0	0	0.4114	0	0	0.4571	2	2	0.9776	0.615367	0.314534	0.565571
11350	Abl1	c-abl oncogene 1, non-receptor tyrosine kinase	AI325092|Abl|E430008G22Rik|c-Abl	0	0	0.3397	0	0	0.3835	0	0	0.3209	0.348033	0.0321212	0	0	0.4114	0	0	0.4571	2	2	0.9776	0.615367	0.314534	0.565571
15273	Hivep2	human immunodeficiency virus type I enhancer binding protein 2	Gm20114|MIBP1|Schnurri-2|Shn-2	0	0	0.3397	0	0	0.3835	0	0	0.3209	0.348033	0.0321212	0	0	0.4114	0	0	0.4571	2	2	0.9776	0.615367	0.314534	0.565571
81535	Sgpp1	sphingosine-1-phosphate phosphatase 1	AI463453|SPP|SPP1|Spph1	0	0	0.3397	0	0	0.3835	0	0	0.3209	0.348033	0.0321212	0	0	0.4114	0	0	0.4571	2	2	0.9776	0.615367	0.314534	0.565571
68047	Mpnd	MPN domain containing	E130307M08Rik	0	0	0.3397	0	0	0.3835	0	0	0.3209	0.348033	0.0321212	0	0	0.4114	0	0	0.4571	2	2	0.9776	0.615367	0.314534	0.565571
78785	Clip4	CAP-GLY domain containing linker protein family, member 4	1700024K14Rik|1700074B05Rik|4833417L20Rik|5830409B12Rik|Rsnl2	0	0	0.3397	0	0	0.3835	0	0	0.3209	0.348033	0.0321212	0	0	0.4114	0	0	0.4571	2	2	0.9776	0.615367	0.314534	0.565571
225997	Trpm6	transient receptor potential cation channel, subfamily M, member 6	CHAK2|TRPM6/CHAK2	0	0	0.3397	0	0	0.3835	0	0	0.3209	0.348033	0.0321212	0	0	0.4114	0	0	0.4571	2	2	0.9776	0.615367	0.314534	0.565571
236643	Sytl5	synaptotagmin-like 5	slp5	0	0	0.3397	0	0	0.3835	0	0	0.3209	0.348033	0.0321212	0	0	0.4114	0	0	0.4571	2	2	0.9776	0.615367	0.314534	0.565571
641340	Nrbf2	nuclear receptor binding factor 2	NRBF-2	0	0	0.3397	0	0	0.3835	0	0	0.3209	0.348033	0.0321212	0	0	0.4114	0	0	0.4571	2	2	0.9776	0.615367	0.314534	0.565571
12824	Col2a1	collagen, type II, alpha 1	Col2|Col2a|Col2a-1|Del1|Dmm|Lpk|Rgsc856	0	0	0.3397	0	0	0.3835	0	0	0.3209	0.348033	0.0321212	0	0	0.4114	0	0	0.4571	2	2	0.9776	0.615367	0.314534	0.565571
18185	Nrl	neural retina leucine zipper gene	D14H14S46E	0	0	0.3397	0	0	0.3835	0	0	0.3209	0.348033	0.0321212	0	0	0.4114	0	0	0.4571	2	2	0.9776	0.615367	0.314534	0.565571
59016	Thap11	THAP domain containing 11	2810036E22Rik|AB041579|CTG-B43a|CTG-B45d|Ronin	0	0	0.3397	0	0	0.3835	0	0	0.3209	0.348033	0.0321212	0	0	0.4114	0	0	0.4571	2	2	0.9776	0.615367	0.314534	0.565571
71619	Arl14	ADP-ribosylation factor-like 14	9130014L17Rik|Arf7	0	0	0.3397	0	0	0.3835	0	0	0.3209	0.348033	0.0321212	0	0	0.4114	0	0	0.4571	2	2	0.9776	0.615367	0.314534	0.565571
74440	Cmip	c-Maf inducing protein	4933407C03Rik|5830471E12Rik|AI314065|AI464126	0	0	0.3397	0	0	0.3835	0	0	0.3209	0.348033	0.0321212	0	0	0.4114	0	0	0.4571	2	2	0.9776	0.615367	0.314534	0.565571
93701	Pcdhgb4	protocadherin gamma subfamily B, 4	-	0	0	0.3397	0	0	0.3835	0	0	0.3209	0.348033	0.0321212	0	0	0.4114	0	0	0.4571	2	2	0.9776	0.615367	0.314534	0.565571
109136	Mmaa	methylmalonic aciduria (cobalamin deficiency) type A	2810018E08Rik|AI840684	0	0	0.3397	0	0	0.3835	0	0	0.3209	0.348033	0.0321212	0	0	0.4114	0	0	0.4571	2	2	0.9776	0.615367	0.314534	0.565571
225875	Lrfn4	leucine rich repeat and fibronectin type III domain containing 4	BC023156|Salm3	0	0	0.3397	0	0	0.3835	0	0	0.3209	0.348033	0.0321212	0	0	0.4114	0	0	0.4571	2	2	0.9776	0.615367	0.314534	0.565571
70078	Nol7	nucleolar protein 7	2210008F15Rik|5730556I21Rik|NOP27|RARG-1	2	2	0.8833	0	0	0.3835	0	0	0.3209	0.529233	0.308224	2	2	1.0698	0	0	0.4571	3	3	1.2784	0.9351	0.426898	0.565964
78887	Sfi1	Sfi1 homolog, spindle assembly associated (yeast)	-	2	2	0.8833	0	0	0.3835	0	0	0.3209	0.529233	0.308224	1	2	1.0698	0	0	0.4571	2	3	1.2784	0.9351	0.426898	0.565964
20353	Sema4c	sema domain, immunoglobulin domain (Ig), transmembrane domain (TM) and short cytoplasmic domain, (semaphorin) 4C	AI426163|M-Sema F|Semacl1|Semaf|Semai|sema I	0	0	0.3397	0	0	0.3835	2	2	0.8344	0.5192	0.273848	0	0	0.4114	0	0	0.4571	5	5	1.8801	0.9162	0.835075	0.566688
74167	Nudt9	nudix (nucleoside diphosphate linked moiety X)-type motif 9	1190002C07Rik|ADPR-PPase|AI462474	3	5	1.6988	1	1	0.6903	3	4	1.3479	1.24567	0.511964	4	6	2.3867	1	1	0.8228	7	10	3.3847	2.19807	1.29132	0.56671
66576	Uqcrh	ubiquinol-cytochrome c reductase hinge protein	2210416J04Rik|2310021J10Rik|2610041P16Rik	2	3	1.1552	2	2	0.9972	5	8	2.3752	1.5092	0.754127	6	7	2.716	4	8	3.3836	4	5	1.8801	2.6599	0.753318	0.56739
59015	Nup160	nucleoporin 160	160kDa|2810011M03Rik|AA414952|AU020188|Gtl-13|Gtl1-13|Gtl13|mKIAA0197	2	2	0.8833	5	5	1.9178	6	6	1.8615	1.5542	0.581698	3	3	1.399	4	4	1.9201	15	15	4.8898	2.7363	1.8831	0.567993
319939	Tns3	tensin 3	BC023928|F830010I22Rik|TEM6|Tens1	5	5	1.6988	4	5	1.9178	4	4	1.3479	1.65483	0.287483	3	4	1.7282	6	7	3.0177	9	12	3.9867	2.91087	1.13303	0.568502
225283	Rprd1a	regulation of nuclear pre-mRNA domain containing 1A	C77387|mKIAA4077	3	3	1.1552	2	2	0.9972	2	2	0.8344	0.9956	0.160406	3	3	1.399	0	0	0.4571	8	10	3.3847	1.74693	1.49449	0.569913
269338	Vps39	VPS39 HOPS complex subunit	A230065P22Rik|AW743070|Vam6|Vam6P|mVam6	0	0	0.3397	2	2	0.9972	2	2	0.8344	0.723767	0.342427	1	1	0.7406	2	2	1.1886	5	5	1.8801	1.26977	0.57407	0.57
67332	Snrpd3	small nuclear ribonucleoprotein D3	1700043E15Rik|2310009E13Rik|AW046420|SMD3	2	4	1.427	2	4	1.6109	5	12	3.4026	2.14683	1.09141	7	11	4.0334	5	11	4.4815	5	8	2.7828	3.7659	0.880376	0.570072
20020	Polr2a	polymerase (RNA) II (DNA directed) polypeptide A	220kDa|Rpb1|Rpo2-1	11	11	3.3303	15	15	4.9878	19	19	5.2011	4.5064	1.0241	27	27	9.3063	19	19	7.4103	19	22	6.9976	7.90473	1.23121	0.570089
67160	Eef1g	eukaryotic translation elongation factor 1 gamma	2610301D06Rik|AA407312|EF1G	17	20	5.7784	17	23	7.4451	14	15	4.1733	5.79893	1.636	18	19	6.6691	23	39	14.7399	17	29	9.1063	10.1718	4.13955	0.570101
667772	Myh15	myosin, heavy chain 15	EG667772	1	1	0.6115	0	0	0.3835	2	2	0.8344	0.6098	0.225455	1	1	0.7406	2	2	1.1886	2	3	1.2784	1.0692	0.288096	0.570333
15568	Elavl1	ELAV (embryonic lethal, abnormal vision)-like 1 (Hu antigen R)	2410055N02Rik|HUR|Hua|W91709	11	14	4.1462	2	3	1.304	11	16	4.4303	3.2935	1.7288	17	23	7.9875	1	1	0.8228	15	27	8.5037	5.77133	4.29332	0.570665
108123	Napg	N-ethylmaleimide sensitive fusion protein attachment protein gamma	2400003O04Rik|SNARE	3	3	1.1552	0	0	0.3835	1	1	0.5776	0.705433	0.401418	2	2	1.0698	0	0	0.4571	6	6	2.181	1.23597	0.87388	0.570754
69847	Wnk4	WNK lysine deficient protein kinase 4	2010002J11Rik|Pha2b|Prkwnk4	1	1	0.6115	0	0	0.3835	0	0	0.3209	0.438633	0.152944	1	1	0.7406	2	2	1.1886	0	0	0.376	0.7684	0.407013	0.57084
100017	Ldlrap1	low density lipoprotein receptor adaptor protein 1	AA691260|ARH2|Arh|Arh1|FHCB1|FHCB2	1	1	0.6115	0	0	0.3835	0	0	0.3209	0.438633	0.152944	1	1	0.7406	2	2	1.1886	0	0	0.376	0.7684	0.407013	0.57084
72133	Trub1	TruB pseudouridine (psi) synthase family member 1	2610009I02Rik|9030425C13Rik|AI448235|BB118943|C76870	1	1	0.6115	0	0	0.3835	0	0	0.3209	0.438633	0.152944	1	1	0.7406	2	2	1.1886	0	0	0.376	0.7684	0.407013	0.57084
14007	Celf2	CUGBP, Elav-like family member 2	B230218O03|B230345P09Rik|C88023|CELF-2|CUG-BP2|Cugbp2|D230046B21Rik|Etr-3|Napor|Napor-2|mETR-3	1	1	0.6115	1	1	0.6903	0	0	0.3209	0.5409	0.194557	1	1	0.7406	1	1	0.8228	3	3	1.2784	0.947267	0.2897	0.571011
69754	Fbxo7	F-box protein 7	2410015K21Rik|A230052G17Rik|AI117679|AW260462|C85118	0	0	0.3397	0	0	0.3835	1	1	0.5776	0.4336	0.126616	0	0	0.4114	2	2	1.1886	1	1	0.6768	0.758933	0.395056	0.571328
57439	Tmem183a	transmembrane protein 183A	1300007B12Rik|1700020N19Rik|Tmem183	0	0	0.3397	0	0	0.3835	1	1	0.5776	0.4336	0.126616	0	0	0.4114	2	2	1.1886	1	1	0.6768	0.758933	0.395056	0.571328
217149	Cisd3	CDGSH iron sulfur domain 3	Mel-13|Mel13	0	0	0.3397	0	0	0.3835	1	1	0.5776	0.4336	0.126616	0	0	0.4114	2	2	1.1886	1	1	0.6768	0.758933	0.395056	0.571328
50493	Txnrd1	thioredoxin reductase 1	TR|TR1|TrxR1	2	2	0.8833	2	2	0.9972	3	3	1.0911	0.990533	0.10406	3	3	1.399	4	4	1.9201	5	5	1.8801	1.73307	0.290001	0.571549
70591	5730455P16Rik	RIKEN cDNA 5730455P16 gene	-	1	1	0.6115	0	0	0.3835	2	2	0.8344	0.6098	0.225455	3	3	1.399	1	1	0.8228	2	2	0.9776	1.06647	0.298202	0.571795
12237	Bub3	BUB3 mitotic checkpoint protein	AU019800|AU021329|AU043350|AW146323|C78067	9	18	5.2343	2	2	0.9972	7	9	2.632	2.9545	2.13688	10	15	5.3511	8	9	3.7495	12	20	6.3953	5.1653	1.33265	0.57199
268470	Ube2z	ubiquitin-conjugating enzyme E2Z	AW049199|C030047H17Rik|D11Moh35	5	6	1.9707	2	2	0.9972	2	2	0.8344	1.26743	0.614462	5	7	2.716	5	6	2.6518	3	3	1.2784	2.2154	0.8121	0.572101
66258	Mrps17	mitochondrial ribosomal protein S17	1810006P02Rik|Mprs17	0	0	0.3397	0	0	0.3835	3	3	1.0911	0.604767	0.421746	1	2	1.0698	1	1	0.8228	2	3	1.2784	1.057	0.22807	0.572154
245688	Rbbp7	retinoblastoma binding protein 7, chromatin remodeling factor	AA409861|AI173248|AU019541|BB114024|mRbAp46	9	11	3.3303	7	11	3.7595	9	10	2.8889	3.32623	0.435314	10	15	5.3511	13	20	7.7765	10	13	4.2877	5.8051	1.78816	0.572985
18755	Prkch	protein kinase C, eta	Pkch	0	0	0.3397	0	0	0.3835	1	1	0.5776	0.4336	0.126616	2	2	1.0698	1	1	0.8228	0	0	0.376	0.7562	0.351662	0.573393
210293	Dock10	dedicator of cytokinesis 10	9330153B10Rik|A630054M16Rik|Jr4|Jr5|R75174|ZIZ3|Zizimin3|mKIAA0694	0	0	0.3397	0	0	0.3835	1	1	0.5776	0.4336	0.126616	2	2	1.0698	1	1	0.8228	0	0	0.376	0.7562	0.351662	0.573393
108897	Aif1l	allograft inflammatory factor 1-like	2810003C17Rik|AI043124|C87647|Iba2	1	1	0.6115	4	4	1.6109	2	2	0.8344	1.01893	0.524633	2	3	1.399	5	6	2.6518	2	3	1.2784	1.7764	0.760513	0.573595
20018	Polr1d	polymerase (RNA) I polypeptide D	1110003G10Rik|AC19|RPA16|Rpo1-3	1	1	0.6115	3	4	1.6109	2	2	0.8344	1.01893	0.524633	3	3	1.399	5	6	2.6518	2	3	1.2784	1.7764	0.760513	0.573595
19368	Raet1a	retinoic acid early transcript 1, alpha	RAE-1alpha|Rae1alpha|Raet1	1	2	0.8833	1	1	0.6903	0	0	0.3209	0.6315	0.285774	1	2	1.0698	2	3	1.5543	1	1	0.6768	1.1003	0.439544	0.573934
19369	Raet1b	retinoic acid early transcript beta	RAE-1beta	1	2	0.8833	1	1	0.6903	0	0	0.3209	0.6315	0.285774	1	2	1.0698	2	3	1.5543	1	1	0.6768	1.1003	0.439544	0.573934
56554	Raet1d	retinoic acid early transcript delta	RAE-1delta	1	2	0.8833	1	1	0.6903	0	0	0.3209	0.6315	0.285774	1	2	1.0698	2	3	1.5543	1	1	0.6768	1.1003	0.439544	0.573934
67788	Sfr1	SWI5 dependent recombination repair 1	6330577E15Rik|Meir5	2	2	0.8833	1	1	0.6903	0	0	0.3209	0.6315	0.285774	2	2	1.0698	2	3	1.5543	1	1	0.6768	1.1003	0.439544	0.573934
15040	H2-T23	histocompatibility 2, T region locus 23	37b|37c|H-2T23|H2-Qa1|Qa-1|Qa-1(b)|Qa1|Qed-1|T18c|T18c(37)|T23b|T23d	5	8	2.5145	3	5	1.9178	2	2	0.8344	1.75557	0.851718	6	9	3.3746	5	7	3.0177	5	8	2.7828	3.05837	0.297988	0.574021
17110	Lyz1	lysozyme 1	Lyz|Lyzf3|Lzp-s	3	10	3.0583	3	10	3.4525	3	16	4.4303	3.64703	0.706384	5	22	7.6579	3	19	7.4103	4	12	3.9867	6.35163	2.05183	0.574188
81489	Dnajb1	DnaJ heat shock protein family (Hsp40) member B1	0610007I11Rik|DjB1|HSPF1|Hdj1|Hsp40	6	6	1.9707	3	3	1.304	5	5	1.6047	1.62647	0.333883	4	4	1.7282	8	8	3.3836	7	10	3.3847	2.83217	0.956063	0.574284
74107	Cep55	centrosomal protein 55	1200008O12Rik|2700032M20Rik	0	0	0.3397	3	3	1.304	1	1	0.5776	0.740433	0.502349	3	3	1.399	2	2	1.1886	3	3	1.2784	1.28867	0.105575	0.574573
79560	Ublcp1	ubiquitin-like domain containing CTD phosphatase 1	4930527B16Rik|8430435I17Rik|BC002236	5	7	2.2426	0	0	0.3835	4	4	1.3479	1.32467	0.929768	6	9	3.3746	0	0	0.4571	7	9	3.0838	2.30517	1.60706	0.574651
56726	Sh3bgrl	SH3-binding domain glutamic acid-rich protein like	1190008F14Rik	2	2	0.8833	4	4	1.6109	6	6	1.8615	1.4519	0.508114	5	5	2.0574	6	7	3.0177	5	7	2.4819	2.519	0.481224	0.57638
18008	Nes	nestin	AA166324|C78523|ESTM46|Ifaprc2|Marc2|RC2	18	20	5.7784	19	20	6.5235	24	25	6.7433	6.3484	0.50572	36	36	12.2748	23	24	9.2417	33	37	11.5174	11.0113	1.57862	0.576535
106633	Ift140	intraflagellar transport 140	AI661311|Tce5|Wdtc2|mKIAA0590	0	0	0.3397	1	1	0.6903	0	0	0.3209	0.4503	0.208059	0	0	0.4114	3	3	1.5543	0	0	0.376	0.780567	0.670306	0.576889
110524	Dgkq	diacylglycerol kinase, theta	110kDa|DAGK|DAGK7|Dagk4|Dgkd	0	0	0.3397	1	1	0.6903	0	0	0.3209	0.4503	0.208059	0	0	0.4114	3	3	1.5543	0	0	0.376	0.780567	0.670306	0.576889
108151	Sema3d	sema domain, immunoglobulin domain (Ig), short basic domain, secreted, (semaphorin) 3D	4631426B19Rik	0	0	0.3397	1	1	0.6903	0	0	0.3209	0.4503	0.208059	0	0	0.4114	2	3	1.5543	0	0	0.376	0.780567	0.670306	0.576889
67949	Nifk	nucleolar protein interacting with the FHA domain of MKI67	AI852665|C130020J04Rik|Mki67ip	9	11	3.3303	4	4	1.6109	6	7	2.1183	2.35317	0.883434	12	13	4.6922	6	6	2.6518	11	15	4.8898	4.07793	1.23901	0.577049
52575	Trmt10c	tRNA methyltransferase 10C	1300018J16Rik|D16Ertd454e|Rg9mtd1|Rnmtd1	3	3	1.1552	0	0	0.3835	1	1	0.5776	0.705433	0.401418	2	2	1.0698	4	4	1.9201	1	1	0.6768	1.22223	0.635512	0.577167
108911	Rcc2	regulator of chromosome condensation 2	2610510H01Rik|2610529N02Rik|AA536646|AA675016|Td60|mKIAA1470	9	13	3.8742	9	14	4.6807	15	20	5.4581	4.671	0.791995	18	22	7.6579	19	25	9.6081	17	22	6.9976	8.08787	1.35732	0.577532
30946	Abt1	activator of basal transcription 1	-	3	3	1.1552	0	0	0.3835	0	0	0.3209	0.619867	0.464668	6	6	2.3867	0	0	0.4571	0	0	0.376	1.07327	1.13819	0.577551
228355	Madd	MAP-kinase activating death domain	9630059K23Rik|IG20	0	0	0.3397	1	2	0.9972	0	0	0.3209	0.5526	0.38515	2	2	1.0698	1	1	0.8228	2	2	0.9776	0.956733	0.124815	0.57759
70292	Afap1	actin filament associated protein 1	2600003E23Rik|9630044L16Rik|AI848729|Afap|mKIAA3018	3	3	1.1552	4	4	1.6109	2	2	0.8344	1.20017	0.390198	3	3	1.399	5	6	2.6518	6	6	2.181	2.07727	0.632809	0.577762
380882	Gm906	predicted gene 906	-	1	1	0.6115	0	0	0.3835	0	0	0.3209	0.438633	0.152944	0	0	0.4114	2	2	1.1886	1	1	0.6768	0.758933	0.395056	0.57796
56709	Dnajb12	DnaJ heat shock protein family (Hsp40) member B12	Dj10|mDj10	1	1	0.6115	0	0	0.3835	0	0	0.3209	0.438633	0.152944	0	0	0.4114	2	2	1.1886	1	1	0.6768	0.758933	0.395056	0.57796
15018	H2-Q7	histocompatibility 2, Q region locus 7	H-2Q7|Ped|Q9|Qa-2|Qa-7|Qa7	4	6	1.9707	3	6	2.2247	2	3	1.0911	1.76217	0.594875	4	8	3.0453	4	7	3.0177	4	9	3.0838	3.04893	0.0331994	0.577962
110557	H2-Q6	histocompatibility 2, Q region locus 6	0610037M15Rik|H-2Q6|Qa-6|Qa6	4	6	1.9707	3	6	2.2247	2	3	1.0911	1.76217	0.594875	4	8	3.0453	4	7	3.0177	4	9	3.0838	3.04893	0.0331994	0.577962
15006	H2-Q1	histocompatibility 2, Q region locus 1	H-2Q1|Q1|Q1b|Q1d|Q1k|Qa-1|Qa1|Qed-1	2	3	1.1552	1	2	0.9972	1	2	0.8344	0.9956	0.160406	2	4	1.7282	2	3	1.5543	2	5	1.8801	1.72087	0.163024	0.578546
66658	Ccdc51	coiled-coil domain containing 51	5730568A12Rik|AI551049	5	5	1.6988	0	0	0.3835	3	3	1.0911	1.0578	0.658282	6	7	2.716	2	2	1.1886	4	4	1.5792	1.82793	0.793498	0.578686
70579	Zc3h11a	zinc finger CCCH type containing 11A	1110003F06Rik|5730454B08Rik|G630041M05Rik|Zc3hdc11a|Zc3hh11a|mKIAA0663	5	5	1.6988	7	7	2.5316	4	4	1.3479	1.85943	0.607979	11	11	4.0334	4	4	1.9201	10	11	3.6857	3.21307	1.13316	0.57871
18971	Pold1	polymerase (DNA directed), delta 1, catalytic subunit	125kDa	4	4	1.427	3	3	1.304	3	3	1.0911	1.27403	0.169943	4	4	1.7282	2	2	1.1886	11	11	3.6857	2.20083	1.31393	0.578887
23790	Coro1c	coronin, actin binding protein 1C	AL022675|AW455561|AW548837	10	11	3.3303	10	12	4.0666	8	9	2.632	3.34297	0.717384	12	14	5.0216	13	19	7.4103	11	15	4.8898	5.7739	1.4187	0.578979
19383	Raly	hnRNP-associated with lethal yellow	AI663842|Merc	10	11	3.3303	0	0	0.3835	5	5	1.6047	1.77283	1.48058	11	12	4.3628	1	1	0.8228	11	12	3.9867	3.05743	1.94436	0.579844
66302	Rmdn1	regulator of microtubule dynamics 1	Fam82b|RMD-1	1	1	0.6115	0	0	0.3835	0	0	0.3209	0.438633	0.152944	2	2	1.0698	1	1	0.8228	0	0	0.376	0.7562	0.351662	0.580049
26903	Dysf	dysferlin	2310004N10Rik|AI604795|D6Pas3	2	2	0.8833	1	1	0.6903	1	1	0.5776	0.717067	0.154598	2	2	1.0698	0	0	0.4571	5	6	2.181	1.23597	0.87388	0.580167
15013	H2-Q2	histocompatibility 2, Q region locus 2	BE136769|Gm11132|H-2Q2|gs14-2	2	3	1.1552	1	2	0.9972	0	0	0.3209	0.824433	0.443171	2	4	1.7282	2	3	1.5543	1	2	0.9776	1.42003	0.3929	0.580573
210992	Lpcat1	lysophosphatidylcholine acyltransferase 1	2900035H07Rik|Aytl2|BB137372|BC005662|C87117|LPCAT|rd11	1	1	0.6115	1	1	0.6903	1	1	0.5776	0.626467	0.0578215	2	2	1.0698	2	2	1.1886	2	2	0.9776	1.07867	0.105779	0.580779
57778	Fmnl1	formin-like 1	8030453N10Rik|AI553564|Fmnl|Fnrl|Frls	5	5	1.6988	6	6	2.2247	4	4	1.3479	1.75713	0.441301	5	5	2.0574	7	7	3.0177	12	12	3.9867	3.0206	0.964653	0.581717
67763	Prpsap1	phosphoribosyl pyrophosphate synthetase-associated protein 1	5730409F23Rik|PAP39	6	6	1.9707	3	3	1.304	5	5	1.6047	1.62647	0.333883	7	9	3.3746	4	4	1.9201	6	9	3.0838	2.79283	0.769668	0.582372
230649	Atpaf1	ATP synthase mitochondrial F1 complex assembly factor 1	6330547J17Rik|AI593252|ATP11|ATP11p	0	0	0.3397	0	0	0.3835	1	1	0.5776	0.4336	0.126616	2	3	1.399	0	0	0.4571	0	0	0.376	0.744033	0.568665	0.58277
329278	Tnn	tenascin N	TN-W|Tnw|tenascin-W	0	0	0.3397	0	0	0.3835	1	1	0.5776	0.4336	0.126616	3	3	1.399	0	0	0.4571	0	0	0.376	0.744033	0.568665	0.58277
67724	Pop1	processing of precursor 1, ribonuclease P/MRP family, (S. cerevisiae)	4932434G09Rik	2	2	0.8833	4	4	1.6109	4	4	1.3479	1.2807	0.368425	5	5	2.0574	6	6	2.6518	5	5	1.8801	2.19643	0.4042	0.583082
72170	Chchd4	coiled-coil-helix-coiled-coil-helix domain containing 4	2410012P20Rik|2810014D17Rik|AI838740	0	0	0.3397	0	0	0.3835	2	2	0.8344	0.5192	0.273848	1	1	0.7406	2	3	1.5543	0	0	0.376	0.8903	0.603246	0.583174
94181	Nans	N-acetylneuraminic acid synthase (sialic acid synthase)	4632418E04Rik|BB056474|Sas	6	7	2.2426	5	6	2.2247	8	9	2.632	2.36643	0.230162	8	10	3.704	10	11	4.4815	6	12	3.9867	4.0574	0.393542	0.583239
232714	Mgam	maltase-glucoamylase	6030407P20Rik|MGA	0	0	0.3397	2	2	0.9972	0	0	0.3209	0.5526	0.38515	1	1	0.7406	1	1	0.8228	2	3	1.2784	0.947267	0.2897	0.583363
380928	Lmo7	LIM domain only 7	C78582|FBXO20|Gm914|mKIAA0858	1	1	0.6115	2	2	0.9972	2	3	1.0911	0.899933	0.254165	2	4	1.7282	2	4	1.9201	2	2	0.9776	1.54197	0.498085	0.583627
94062	Mrpl3	mitochondrial ribosomal protein L3	2010320L16Rik|5930422H18Rik|AA407889	3	3	1.1552	0	0	0.3835	2	2	0.8344	0.791033	0.387673	4	4	1.7282	0	0	0.4571	5	5	1.8801	1.35513	0.781419	0.583731
67693	Hypk	huntingtin interacting protein K	2310003F16Rik|HSPC136	1	1	0.6115	4	6	2.2247	5	7	2.1183	1.6515	0.902236	5	7	2.716	6	11	4.4815	2	3	1.2784	2.8253	1.60434	0.58454
19063	Ppt1	palmitoyl-protein thioesterase 1	9530043G02Rik|AA960502|C77813|CLN1|D4Ertd184e|INCL|PPT	4	6	1.9707	2	2	0.9972	4	4	1.3479	1.4386	0.493047	6	8	3.0453	3	3	1.5543	6	8	2.7828	2.4608	0.795948	0.584607
67074	Mon2	MON2 homolog, regulator of endosome to Golgi trafficking	2610528O22Rik|AW495628|Sf21|mKIAA1040	1	1	0.6115	2	2	0.9972	2	2	0.8344	0.814367	0.193629	1	1	0.7406	2	3	1.5543	5	5	1.8801	1.39167	0.586901	0.585174
170718	Idh3b	isocitrate dehydrogenase 3 (NAD+) beta	C78231	13	25	7.139	4	4	1.6109	10	11	3.1457	3.9652	2.85371	14	20	6.9987	6	7	3.0177	17	33	10.3117	6.77603	3.65209	0.58518
216848	Chd3	chromodomain helicase DNA binding protein 3	2600010P09Rik|AF020312|Chd7|Prp7|Prp9-1	6	6	1.9707	7	10	3.4525	6	8	2.3752	2.59947	0.765934	13	15	5.3511	5	8	3.3836	10	14	4.5887	4.44113	0.992016	0.585316
57230	Sap30bp	SAP30 binding protein	2700016D05Rik|Hcngp	2	2	0.8833	1	1	0.6903	0	0	0.3209	0.6315	0.285774	2	2	1.0698	2	2	1.1886	2	2	0.9776	1.07867	0.105779	0.585445
23999	Twf2	twinfilin actin binding protein 2	A6-related|AU014993|Ptk9l|Ptk9r	12	18	5.2343	2	3	1.304	9	10	2.8889	3.1424	1.97737	13	17	6.0101	7	8	3.3836	16	21	6.6964	5.36337	1.74853	0.585901
11770	Fabp4	fatty acid binding protein 4, adipocyte	422/aP2|AFABP|ALBP|ALBP/Ap2|Ap2|Lbpl|P15	1	1	0.6115	1	1	0.6903	1	1	0.5776	0.626467	0.0578215	1	1	0.7406	2	2	1.1886	3	3	1.2784	1.0692	0.288096	0.585921
12355	Nr1i3	nuclear receptor subfamily 1, group I, member 3	AA209988|AI551208|CAR|CAR-beta|Care2|ESTM32|MB67	0	0	0.3397	1	1	0.6903	0	0	0.3209	0.4503	0.208059	1	1	0.7406	2	2	1.1886	0	0	0.376	0.7684	0.407013	0.586023
208618	Etl4	enhancer trap locus 4	6620402G01Rik|9430077C05Rik|BC026657|E330027G05Rik|Etl-4|Skt	0	0	0.3397	1	1	0.6903	0	0	0.3209	0.4503	0.208059	1	1	0.7406	2	2	1.1886	0	0	0.376	0.7684	0.407013	0.586023
70021	Nt5dc2	5'-nucleotidase domain containing 2	2510015F01Rik	2	2	0.8833	3	3	1.304	3	3	1.0911	1.0928	0.210355	4	4	1.7282	4	5	2.286	4	4	1.5792	1.86447	0.372583	0.586119
13018	Ctcf	CCCTC-binding factor	AW108038	1	1	0.6115	2	2	0.9972	2	2	0.8344	0.814367	0.193629	3	3	1.399	2	2	1.1886	4	4	1.5792	1.38893	0.195494	0.586325
110198	Akr7a5	aldo-keto reductase family 7, member A5 (aflatoxin aldehyde reductase)	0610025K21Rik|Afar|Afar1|Akr7a2	7	8	2.5145	1	1	0.6903	4	4	1.3479	1.51757	0.92386	6	7	2.716	0	0	0.4571	12	14	4.5887	2.58727	2.06881	0.586552
26908	Eif2s3y	eukaryotic translation initiation factor 2, subunit 3, structural gene Y-linked	Eif-2gy|Spy|Tfy	10	14	4.1462	9	13	4.3736	10	11	3.1457	3.8885	0.653255	12	24	8.3172	14	17	6.6779	12	15	4.8898	6.6283	1.71424	0.586651
12912	Creb1	cAMP responsive element binding protein 1	2310001E10Rik|3526402H21Rik|AV083133|Creb|Creb-1	2	2	0.8833	2	2	0.9972	2	2	0.8344	0.904967	0.0835347	3	4	1.7282	3	4	1.9201	2	2	0.9776	1.54197	0.498085	0.586891
20918	Eif1	eukaryotic translation initiation factor 1	Sui1-rs1	3	4	1.427	4	5	1.9178	6	7	2.1183	1.82103	0.355664	7	9	3.3746	8	9	3.7495	6	6	2.181	3.1017	0.819087	0.587108
94044	Bcl2l13	BCL2-like 13 (apoptosis facilitator)	BCL-RAMBO|E430016C20Rik|Mil-1|Mil1	1	1	0.6115	2	3	1.304	3	4	1.3479	1.0878	0.413072	4	5	2.0574	4	4	1.9201	3	4	1.5792	1.85223	0.246218	0.587291
68832	Ldah	lipid droplet associated hydrolase	1110057K04Rik|mLDAH	4	4	1.427	0	0	0.3835	1	1	0.5776	0.796033	0.554985	4	4	1.7282	0	0	0.4571	4	5	1.8801	1.35513	0.781419	0.587421
13123	Cyp7b1	cytochrome P450, family 7, subfamily b, polypeptide 1	AW261589|D3Ertd552e|hct-1	0	0	0.3397	0	0	0.3835	1	1	0.5776	0.4336	0.126616	0	0	0.4114	1	1	0.8228	2	2	0.9776	0.737267	0.29263	0.588118
320714	Trappc11	trafficking protein particle complex 11	AW558465|D030016E14Rik|R75422	0	0	0.3397	0	0	0.3835	1	1	0.5776	0.4336	0.126616	0	0	0.4114	1	1	0.8228	2	2	0.9776	0.737267	0.29263	0.588118
16391	Irf9	interferon regulatory factor 9	Irf-9|Isgf3g|p48	0	0	0.3397	0	0	0.3835	1	1	0.5776	0.4336	0.126616	0	0	0.4114	1	1	0.8228	2	2	0.9776	0.737267	0.29263	0.588118
78309	Cul9	cullin 9	1810035I07Rik|Cul-9|Parc|mKIAA0708	0	0	0.3397	0	0	0.3835	1	1	0.5776	0.4336	0.126616	0	0	0.4114	1	1	0.8228	2	2	0.9776	0.737267	0.29263	0.588118
13048	Cux2	cut-like homeobox 2	1700051K22Rik|Cutl2|Cux-2	0	0	0.3397	0	0	0.3835	1	1	0.5776	0.4336	0.126616	0	0	0.4114	1	1	0.8228	2	2	0.9776	0.737267	0.29263	0.588118
195434	Utp14b	UTP14B small subunit processome component	4932411L21Rik|jsd	0	0	0.3397	0	0	0.3835	1	1	0.5776	0.4336	0.126616	0	0	0.4114	1	1	0.8228	2	2	0.9776	0.737267	0.29263	0.588118
71409	Fmnl2	formin-like 2	5430425K04Rik|Man	1	1	0.6115	2	2	0.9972	2	2	0.8344	0.814367	0.193629	0	0	0.4114	3	3	1.5543	6	6	2.181	1.38223	0.89726	0.589167
326622	Upf2	UPF2 regulator of nonsense transcripts homolog (yeast)	-	0	0	0.3397	2	2	0.9972	0	0	0.3209	0.5526	0.38515	0	0	0.4114	1	1	0.8228	4	4	1.5792	0.9378	0.592333	0.589251
240174	Thada	thyroid adenoma associated	6530405K19|A930021O22|AU019899|BC052885|GITA	0	0	0.3397	0	0	0.3835	2	2	0.8344	0.5192	0.273848	0	0	0.4114	3	3	1.5543	1	1	0.6768	0.880833	0.598145	0.589442
66998	Psmd5	proteasome (prosome, macropain) 26S subunit, non-ATPase, 5	1500032A03Rik|AW475925|S5b|W91691|mKIAA0072	6	7	2.2426	9	14	4.6807	7	7	2.1183	3.01387	1.44486	12	19	6.6691	13	14	5.5796	9	9	3.0838	5.11083	1.83804	0.589702
75801	4930447C04Rik	RIKEN cDNA 4930447C04 gene	4921504I02Rik|A930035O15Rik|Six6OS|Six6as|Six6os1	0	0	0.3397	0	0	0.3835	1	1	0.5776	0.4336	0.126616	2	2	1.0698	0	0	0.4571	1	1	0.6768	0.734567	0.310408	0.59028
26754	Cops5	COP9 signalosome subunit 5	AI303502|CSN5|Jab1|Mov34|Sgn5	7	7	2.2426	0	0	0.3835	5	5	1.6047	1.41027	0.944678	6	7	2.716	0	0	0.4571	10	12	3.9867	2.3866	1.78771	0.59091
319482	9530053A07Rik	RIKEN cDNA 9530053A07 gene	FCGBP	0	0	0.3397	0	0	0.3835	2	2	0.8344	0.5192	0.273848	2	2	1.0698	2	2	1.1886	0	0	0.376	0.878133	0.438898	0.591254
328417	Parp4	poly (ADP-ribose) polymerase family, member 4	Adprtl1|C030027K23Rik|E230037B21Rik|Gm743|PARPL|PH5P|VAULT3|VPARP|p193	0	0	0.3397	0	0	0.3835	2	2	0.8344	0.5192	0.273848	2	2	1.0698	2	2	1.1886	0	0	0.376	0.878133	0.438898	0.591254
75456	Prps1l1	phosphoribosyl pyrophosphate synthetase 1-like 1	1700011K15Rik	4	4	1.427	1	1	0.6903	4	5	1.6047	1.24067	0.484842	5	6	2.3867	1	1	0.8228	8	9	3.0838	2.09777	1.15786	0.591423
72392	Tmem175	transmembrane protein 175	3010001K23Rik|AI504381|mTMEM175	0	0	0.3397	2	4	1.6109	0	0	0.3209	0.757167	0.739415	1	2	1.0698	1	2	1.1886	3	4	1.5792	1.2792	0.266511	0.591906
69305	Dcps	decapping enzyme, scavenger	1700001E16Rik|AA408441	15	21	6.0505	13	16	5.2949	8	11	3.1457	4.83037	1.50709	15	26	8.9766	13	17	6.6779	15	28	8.805	8.15317	1.2805	0.592453
22294	Uxt	ubiquitously expressed transcript	0910002B17Rik	1	1	0.6115	1	1	0.6903	1	1	0.5776	0.626467	0.0578215	2	2	1.0698	1	1	0.8228	2	3	1.2784	1.057	0.22807	0.592684
23997	Psmd13	proteasome (prosome, macropain) 26S subunit, non-ATPase, 13	S11	15	20	5.7784	5	8	2.8386	13	14	3.9164	4.1778	1.48723	16	24	8.3172	12	13	5.2135	13	24	7.6	7.04357	1.62495	0.593137
236511	Ago1	argonaute RISC catalytic subunit 1	Eif2c1	0	0	0.3397	1	1	0.6903	0	0	0.3209	0.4503	0.208059	0	0	0.4114	2	2	1.1886	1	1	0.6768	0.758933	0.395056	0.593333
327814	Ppfia2	protein tyrosine phosphatase, receptor type, f polypeptide (PTPRF), interacting protein (liprin), alpha 2	5330438O12|B230207K17Rik|E130120L08Rik|mKIAA4112	0	0	0.3397	1	1	0.6903	0	0	0.3209	0.4503	0.208059	0	0	0.4114	2	2	1.1886	1	1	0.6768	0.758933	0.395056	0.593333
381694	B3glct	beta-3-glucosyltransferase	B3galtl|Gm1057	0	0	0.3397	1	1	0.6903	0	0	0.3209	0.4503	0.208059	0	0	0.4114	2	2	1.1886	1	1	0.6768	0.758933	0.395056	0.593333
211429	Pla2g4b	phospholipase A2, group IVB (cytosolic)	A030011C02Rik|Gm1013|cPLA2-beta	0	0	0.3397	1	1	0.6903	0	0	0.3209	0.4503	0.208059	0	0	0.4114	2	2	1.1886	1	1	0.6768	0.758933	0.395056	0.593333
51786	Cpsf2	cleavage and polyadenylation specific factor 2	100kDa|2610024B04Rik|AI662483|Cpsf|MCPSF|mKIAA1367	3	3	1.1552	7	7	2.5316	10	10	2.8889	2.1919	0.91541	8	8	3.0453	9	9	3.7495	13	13	4.2877	3.69417	0.623046	0.593341
67466	Pdcl	phosducin-like	1200011E13Rik|AW108059|PhLP1	2	2	0.8833	0	0	0.3835	1	1	0.5776	0.6148	0.251968	2	2	1.0698	0	0	0.4571	4	4	1.5792	1.03537	0.561842	0.593799
30055	Timm13	translocase of inner mitochondrial membrane 13	D10Ertd378e|Tim9|Timm9	4	6	1.9707	5	9	3.1455	6	13	3.6595	2.92523	0.865679	8	18	6.3396	6	15	5.9457	5	7	2.4819	4.9224	2.12269	0.59427
53317	Plrg1	pleiotropic regulator 1	AA958940|C80566|Tango4	4	4	1.427	2	2	0.9972	6	6	1.8615	1.42857	0.432152	8	8	3.0453	5	5	2.286	5	5	1.8801	2.4038	0.591465	0.594295
72151	Rfc5	replication factor C (activator 1) 5	2610020K06Rik|2610209F07Rik|36.5kDa|36kDa|Recc5	6	8	2.5145	1	2	0.9972	7	7	2.1183	1.87667	0.786981	11	12	4.3628	1	1	0.8228	10	13	4.2877	3.15777	2.02249	0.594302
16477	Junb	jun B proto-oncogene	-	2	2	0.8833	0	0	0.3835	0	0	0.3209	0.529233	0.308224	1	1	0.7406	3	3	1.5543	0	0	0.376	0.8903	0.603246	0.594444
319448	Fndc3a	fibronectin type III domain containing 3A	1700094E19Rik|D14Ertd453e|F730017H24Rik|Fndc3|sys	4	4	1.427	1	1	0.6903	4	4	1.3479	1.15507	0.404438	4	4	1.7282	4	4	1.9201	6	6	2.181	1.9431	0.227275	0.594445
67285	Cwc27	CWC27 spliceosome-associated protein	3110009E13Rik|NY-CO-10|Sdccag10	1	1	0.6115	1	1	0.6903	2	2	0.8344	0.712067	0.113033	4	4	1.7282	2	2	1.1886	1	1	0.6768	1.19787	0.525761	0.594446
11853	Rhoc	ras homolog family member C	AI324259|Arh9|Arhc	3	5	1.6988	4	7	2.5316	9	13	3.6595	2.62997	0.984044	6	10	3.704	9	14	5.5796	7	12	3.9867	4.42343	1.0112	0.594553
26905	Eif2s3x	eukaryotic translation initiation factor 2, subunit 3, structural gene X-linked	AA409828|AA547477|AI314668|Eif-2gx	16	23	6.5947	13	21	6.8307	14	19	5.2011	6.20883	0.880664	20	41	13.9247	21	28	10.7073	15	21	6.6964	10.4428	3.6214	0.594556
213673	9530068E07Rik	RIKEN cDNA 9530068E07 gene	C85061|Kct2	1	1	0.6115	0	0	0.3835	0	0	0.3209	0.438633	0.152944	0	0	0.4114	1	1	0.8228	2	2	0.9776	0.737267	0.29263	0.594945
654812	Angptl7	angiopoietin-like 7	-	1	1	0.6115	0	0	0.3835	0	0	0.3209	0.438633	0.152944	0	0	0.4114	1	1	0.8228	2	2	0.9776	0.737267	0.29263	0.594945
70737	Cgn	cingulin	6330408J11Rik	1	1	0.6115	0	0	0.3835	0	0	0.3209	0.438633	0.152944	0	0	0.4114	1	1	0.8228	2	2	0.9776	0.737267	0.29263	0.594945
338349	Cntln	centlein, centrosomal protein	AI448092|B430108F07Rik|D530005L17Rik	1	1	0.6115	0	0	0.3835	0	0	0.3209	0.438633	0.152944	0	0	0.4114	1	1	0.8228	2	2	0.9776	0.737267	0.29263	0.594945
68927	Ptcd2	pentatricopeptide repeat domain 2	1190005P08Rik	3	3	1.1552	0	0	0.3835	1	1	0.5776	0.705433	0.401418	5	5	2.0574	1	1	0.8228	1	1	0.6768	1.18567	0.758464	0.594968
23983	Pcbp1	poly(rC) binding protein 1	WBP17|[a]CP-1|alphaCP-1|hnRNP E1|hnRNP-E1	10	26	7.4112	8	13	4.3736	11	19	5.2011	5.66197	1.57037	15	32	10.9552	12	17	6.6779	14	35	10.9145	9.51587	2.45784	0.595003
18130	Ints6	integrator complex subunit 6	2900075H24Rik|AI480962|DICE1|Ddx26|HDB|Notch2l	2	2	0.8833	4	4	1.6109	1	1	0.5776	1.02393	0.530811	4	4	1.7282	3	3	1.5543	5	5	1.8801	1.72087	0.163024	0.59501
319638	Nt5dc1	5'-nucleotidase domain containing 1	6030401B09Rik|AW987726|Nt5c2l1	1	1	0.6115	0	0	0.3835	1	1	0.5776	0.5242	0.123023	0	0	0.4114	3	3	1.5543	1	1	0.6768	0.880833	0.598145	0.595118
20662	Sos1	SOS Ras/Rac guanine nucleotide exchange factor 1	4430401P03Rik|9630010N06|AI449023	0	0	0.3397	3	3	1.304	0	0	0.3209	0.654867	0.562245	2	2	1.0698	3	3	1.5543	1	1	0.6768	1.1003	0.439544	0.595171
76561	Snx7	sorting nexin 7	2510028H01Rik	0	0	0.3397	1	1	0.6903	0	0	0.3209	0.4503	0.208059	2	2	1.0698	1	1	0.8228	0	0	0.376	0.7562	0.351662	0.595477
26371	Ciao1	cytosolic iron-sulfur protein assembly 1	AW210570|Wdr39	4	5	1.6988	2	2	0.9972	1	1	0.5776	1.0912	0.56648	5	5	2.0574	3	3	1.5543	4	5	1.8801	1.8306	0.255177	0.596089
14312	Brd2	bromodomain containing 2	AW228947|D17H6S113E|Frg-1|Fsrg-1|Fsrg1|Nat|Ring3|Rnf3|mKIAA4005	2	2	0.8833	5	5	1.9178	2	2	0.8344	1.21183	0.611874	5	5	2.0574	3	3	1.5543	7	7	2.4819	2.0312	0.464355	0.59661
19415	Rasal1	RAS protein activator like 1 (GAP1 like)	MRASAL	1	3	1.1552	1	1	0.6903	0	0	0.3209	0.722133	0.41806	1	3	1.399	2	3	1.5543	1	1	0.6768	1.21003	0.468276	0.596788
16416	Itgb3	integrin beta 3	CD61|GP3A|INGRB3	0	0	0.3397	2	2	0.9972	1	1	0.5776	0.638167	0.332908	1	1	0.7406	2	2	1.1886	3	3	1.2784	1.0692	0.288096	0.596864
227707	BC005624	cDNA sequence BC005624	-	1	1	0.6115	0	0	0.3835	0	0	0.3209	0.438633	0.152944	2	2	1.0698	0	0	0.4571	1	1	0.6768	0.734567	0.310408	0.597132
17210	Mcl1	myeloid cell leukemia sequence 1	AW556805|Mcl-1	1	1	0.6115	0	0	0.3835	0	0	0.3209	0.438633	0.152944	2	2	1.0698	0	0	0.4571	1	1	0.6768	0.734567	0.310408	0.597132
108841	Rdh13	retinol dehydrogenase 13 (all-trans and 9-cis)	8430425D21Rik	1	1	0.6115	0	0	0.3835	0	0	0.3209	0.438633	0.152944	2	2	1.0698	0	0	0.4571	1	1	0.6768	0.734567	0.310408	0.597132
67451	Pkp2	plakophilin 2	1200008D14Rik|1200012P04Rik|AA516617|Pkp2l	1	1	0.6115	0	0	0.3835	0	0	0.3209	0.438633	0.152944	2	2	1.0698	0	0	0.4571	1	1	0.6768	0.734567	0.310408	0.597132
19079	Prkab1	protein kinase, AMP-activated, beta 1 non-catalytic subunit	1300015D22Rik|AU021155|E430008F22	1	1	0.6115	0	0	0.3835	0	0	0.3209	0.438633	0.152944	2	2	1.0698	0	0	0.4571	1	1	0.6768	0.734567	0.310408	0.597132
100048658	Ddx43	DEAD (Asp-Glu-Ala-Asp) box polypeptide 43	-	1	1	0.6115	0	0	0.3835	0	0	0.3209	0.438633	0.152944	2	2	1.0698	0	0	0.4571	1	1	0.6768	0.734567	0.310408	0.597132
69736	Nup37	nucleoporin 37	2410003L22Rik|2810039M17Rik	5	5	1.6988	1	1	0.6903	4	4	1.3479	1.24567	0.511964	7	7	2.716	0	0	0.4571	9	9	3.0838	2.08563	1.42229	0.597261
54709	Eif3i	eukaryotic translation initiation factor 3, subunit I	36kDa|D4Ertd632e|Eif3s2|Trip1	11	13	3.8742	1	1	0.6903	12	13	3.6595	2.74133	1.77949	16	17	6.0101	0	0	0.4571	16	23	7.2988	4.58867	3.6356	0.597414
66140	Ska2	spindle and kinetochore associated complex subunit 2	1110001A07Rik|C78640|Fam33a	0	0	0.3397	0	0	0.3835	2	2	0.8344	0.5192	0.273848	1	1	0.7406	1	2	1.1886	1	1	0.6768	0.868667	0.278901	0.597698
56280	Mrpl37	mitochondrial ribosomal protein L37	2300004O14Rik|AI132596|MRP-L2|Rpml2	5	7	2.2426	4	4	1.6109	0	0	0.3209	1.39147	0.979462	6	6	2.3867	7	7	3.0177	4	4	1.5792	2.32787	0.721052	0.597743
76707	Clasp1	CLIP associating protein 1	1700030C23Rik|5730583A19Rik|B130045P17Rik|CLASP1alpha	2	2	0.8833	5	5	1.9178	1	1	0.5776	1.12623	0.702351	0	0	0.4114	3	3	1.5543	11	11	3.6857	1.8838	1.66183	0.597852
26407	Map3k4	mitogen-activated protein kinase kinase kinase 4	D17Rp17|D17Rp17e|MAPKKK4|MEKK 4|MTK1|Mek4b|Mekk4|RP17|Rp17a|Tas|mKIAA0213	0	0	0.3397	0	0	0.3835	1	1	0.5776	0.4336	0.126616	1	1	0.7406	0	0	0.4571	2	2	0.9776	0.7251	0.260596	0.597986
72554	Utp14a	UTP14A small subunit processome component	2700066J21Rik|JsdX|NY-CO-16|SDCCAG16|T25628|mKIAA0266	0	0	0.3397	0	0	0.3835	1	1	0.5776	0.4336	0.126616	1	1	0.7406	0	0	0.4571	2	2	0.9776	0.7251	0.260596	0.597986
108829	Jmjd1c	jumonji domain containing 1C	5430433L24Rik|D630035I23Rik|Jmjdic|TRIP8	0	0	0.3397	0	0	0.3835	1	1	0.5776	0.4336	0.126616	1	1	0.7406	0	0	0.4571	2	2	0.9776	0.7251	0.260596	0.597986
12040	Bckdhb	branched chain ketoacid dehydrogenase E1, beta polypeptide	BCKDE1B|BCKDH E1-beta	2	2	0.8833	0	0	0.3835	4	4	1.3479	0.871567	0.482307	4	4	1.7282	0	0	0.4571	6	6	2.181	1.45543	0.893733	0.598837
286940	Flnb	filamin, beta	AL024016|Fln-b	68	74	20.4925	64	77	24.0638	80	87	22.7064	22.4209	1.80269	92	111	37.0808	83	99	36.7934	98	126	38.4189	37.431	0.867502	0.598992
50783	Lsm4	LSM4 homolog, U6 small nuclear RNA and mRNA degradation associated	-	2	4	1.427	3	5	1.9178	6	10	2.8889	2.0779	0.743984	4	9	3.3746	6	12	4.8475	4	6	2.181	3.4677	1.33569	0.599216
75416	Nop14	NOP14 nucleolar protein	2610033H07Rik|Nol14	4	4	1.427	3	3	1.304	3	3	1.0911	1.27403	0.169943	4	4	1.7282	3	3	1.5543	9	9	3.0838	2.1221	0.837383	0.600364
408058	BC048507	cDNA sequence BC048507	-	1	2	0.8833	2	2	0.9972	0	0	0.3209	0.7338	0.362089	2	2	1.0698	3	4	1.9201	1	1	0.6768	1.22223	0.635512	0.600376
20969	Sdc1	syndecan 1	AA408134|AA409076|CD138|Sstn|Synd|Synd1|syn-1	0	0	0.3397	1	1	0.6903	4	4	1.3479	0.792633	0.511831	4	4	1.7282	3	3	1.5543	1	1	0.6768	1.31977	0.563573	0.600586
66292	Mrps21	mitochondrial ribosomal protein S21	1810031B19Rik|S21mt	2	3	1.1552	3	5	1.9178	3	5	1.6047	1.55923	0.383328	4	6	2.3867	6	10	4.1155	2	3	1.2784	2.59353	1.42981	0.6012
140858	Wdr5	WD repeat domain 5	2410008O07Rik|AA408785|AA960360|Big|Big-3	3	5	1.6988	0	0	0.3835	4	4	1.3479	1.1434	0.681079	4	4	1.7282	2	2	1.1886	6	8	2.7828	1.89987	0.810846	0.601832
22247	Umps	uridine monophosphate synthetase	1700095D23Rik|AA408257|AL033308|BB164745	15	16	4.6902	14	24	7.7524	12	13	3.6595	5.36737	2.12882	17	24	8.3172	20	30	11.4403	19	22	6.9976	8.91837	2.28154	0.601833
67270	Mrpl42	mitochondrial ribosomal protein L42	2700009F22Rik|2900055D03Rik|D10Ertd322e|HSPC204|L31mt|MRP-L31|PTD007|Rpml31	0	0	0.3397	1	1	0.6903	1	1	0.5776	0.535867	0.178987	1	1	0.7406	2	3	1.5543	0	0	0.376	0.8903	0.603246	0.601894
242466	Zfp462	zinc finger protein 462	6030417H05|9430078C22Rik|Gt4-2|Zfpip	1	1	0.6115	2	2	0.9972	1	1	0.5776	0.728767	0.233087	3	3	1.399	3	3	1.5543	1	1	0.6768	1.21003	0.468276	0.60227
76938	Rbm17	RNA binding motif protein 17	2700027J02Rik	6	7	2.2426	6	6	2.2247	6	7	2.1183	2.1952	0.0671961	10	13	4.6922	9	9	3.7495	6	7	2.4819	3.6412	1.10912	0.602878
106504	Stk38	serine/threonine kinase 38	5830476G13Rik|9530097A09Rik|AA617404|Ndr1	1	1	0.6115	3	3	1.304	2	2	0.8344	0.916633	0.353498	4	4	1.7282	3	3	1.5543	3	3	1.2784	1.5203	0.226819	0.602929
230737	Gnl2	guanine nucleotide binding protein-like 2 (nucleolar)	BC003262|HUMAUANTIG|Ngp-1	2	2	0.8833	5	5	1.9178	3	3	1.0911	1.2974	0.547236	7	7	2.716	3	3	1.5543	6	6	2.181	2.15043	0.581453	0.60332
21961	Tns1	tensin 1	1110018I21Rik|1200014E20Rik|AI648117|E030018G17Rik|E030037J05Rik|Tns	1	1	0.6115	1	1	0.6903	1	1	0.5776	0.626467	0.0578215	0	0	0.4114	1	1	0.8228	3	5	1.8801	1.0381	0.757651	0.603474
19286	Pts	6-pyruvoyl-tetrahydropterin synthase	PTPS	0	0	0.3397	0	0	0.3835	1	2	0.8344	0.5192	0.273848	0	0	0.4114	1	2	1.1886	2	2	0.9776	0.8592	0.4019	0.604283
17105	Lyz2	lysozyme 2	AI326280|Lys|Lysm|Lyzf2|Lyzs|Lzm|Lzm-s1|Lzp	4	5	1.6988	3	5	1.9178	3	6	1.8615	1.82603	0.113726	5	11	4.0334	3	9	3.7495	2	3	1.2784	3.02043	1.51531	0.60456
68845	Pih1d1	PIH1 domain containing 1	1110061L23Rik|4933413A04Rik|Nop17	3	3	1.1552	0	0	0.3835	1	1	0.5776	0.705433	0.401418	3	3	1.399	1	1	0.8228	3	3	1.2784	1.16673	0.303898	0.604623
170676	Peg10	paternally expressed 10	AA407948|Edr|HB-1|MEF3L|Mar2|Mart2|MyEF-3|Rtl2	1	1	0.6115	0	0	0.3835	0	0	0.3209	0.438633	0.152944	1	1	0.7406	0	0	0.4571	2	2	0.9776	0.7251	0.260596	0.604928
666528	Zfp541	zinc finger protein 541	EG666528|Znf541	1	1	0.6115	0	0	0.3835	0	0	0.3209	0.438633	0.152944	1	1	0.7406	0	0	0.4571	2	2	0.9776	0.7251	0.260596	0.604928
19361	Rad51	RAD51 recombinase	AV304093|Rad51a|Reca	1	1	0.6115	0	0	0.3835	0	0	0.3209	0.438633	0.152944	1	1	0.7406	0	0	0.4571	2	2	0.9776	0.7251	0.260596	0.604928
20595	Smn1	survival motor neuron 1	AI849087|Gemin1|Smn	1	1	0.6115	1	1	0.6903	1	1	0.5776	0.626467	0.0578215	2	2	1.0698	0	0	0.4571	3	4	1.5792	1.03537	0.561842	0.605067
11790	Speg	SPEG complex locus	AW125581|Apeg1|BPEG|D1Bwg1450e|SPEGalpha|SPEGbeta|mKIAA1297	0	0	0.3397	1	1	0.6903	0	0	0.3209	0.4503	0.208059	3	3	1.399	0	0	0.4571	0	0	0.376	0.744033	0.568665	0.605215
71007	D7Ertd443e	DNA segment, Chr 7, ERATO Doi 443, expressed	4933400E14Rik|FATS|Gm497	0	0	0.3397	1	1	0.6903	0	0	0.3209	0.4503	0.208059	3	3	1.399	0	0	0.4571	0	0	0.376	0.744033	0.568665	0.605215
17755	Map1b	microtubule-associated protein 1B	A230055D22|AI843217|LC1|MAP5|Mtap-5|Mtap1b|Mtap5	34	35	9.8613	31	37	11.7484	39	41	10.8579	10.8225	0.944047	55	65	21.8519	38	40	15.1067	43	54	16.6447	17.8678	3.53502	0.605702
210789	Tbc1d4	TBC1 domain family, member 4	5930406J04Rik|A930035N22|AV295684|As160	0	0	0.3397	0	0	0.3835	1	1	0.5776	0.4336	0.126616	0	0	0.4114	0	0	0.4571	3	3	1.2784	0.715633	0.487906	0.605897
232943	Klc3	kinesin light chain 3	BC017147|Klct	0	0	0.3397	0	0	0.3835	2	2	0.8344	0.5192	0.273848	2	2	1.0698	1	1	0.8228	1	1	0.6768	0.856467	0.198651	0.606212
70549	Tln2	talin 2	5730421P04Rik|AI507121|AI787438|AL118320|mKIAA0320	9	11	3.3303	13	17	5.602	10	11	3.1457	4.026	1.36797	15	17	6.0101	11	16	6.3118	16	24	7.6	6.64063	0.844419	0.606267
226562	Prrc2c	proline-rich coiled-coil 2C	1810043M20Rik|9630039I18Rik|A630006J20|Bat2d|Bat2d1|Bat2l2|E130112L15Rik|Prrc3|mKIAA1096	18	18	5.2343	26	26	8.3669	23	26	7.0003	6.86717	1.57054	33	38	12.9347	31	33	12.5399	24	27	8.5037	11.3261	2.45223	0.606313
50772	Mapk6	mitogen-activated protein kinase 6	2610021I23Rik|D130053K17Rik|Erk3|Mapk4|Mapk63|Prkm4|Prkm6	1	2	0.8833	1	2	0.9972	0	0	0.3209	0.7338	0.362089	1	3	1.399	2	3	1.5543	1	1	0.6768	1.21003	0.468276	0.60643
225724	Mapk4	mitogen-activated protein kinase 4	A330097D03Rik|Erk3|Prkm4|p63Mapk	1	2	0.8833	1	2	0.9972	0	0	0.3209	0.7338	0.362089	1	3	1.399	2	3	1.5543	1	1	0.6768	1.21003	0.468276	0.60643
68559	Pdrg1	p53 and DNA damage regulated 1	1110004D19Rik|AU020945|AV006589|Pdrg	1	1	0.6115	2	2	0.9972	1	1	0.5776	0.728767	0.233087	2	2	1.0698	3	3	1.5543	2	2	0.9776	1.20057	0.309791	0.607019
18521	Pcbp2	poly(rC) binding protein 2	AW412548|Hnrpx|alphaCP-2	12	22	6.3226	7	10	3.4525	11	15	4.1733	4.64947	1.49312	12	25	8.6469	10	13	5.2135	13	29	9.1063	7.65557	2.12733	0.607331
230249	AI314180	expressed sequence AI314180	AW558785|BB181316|mKIAA0368	12	12	3.6022	21	21	6.8307	19	19	5.2011	5.21133	1.61427	22	22	7.6579	24	24	9.2417	28	28	8.805	8.5682	0.818023	0.608218
16560	Kif1a	kinesin family member 1A	ATSV|C630002N23Rik|Gm1626|Kns1	2	2	0.8833	1	1	0.6903	1	1	0.5776	0.717067	0.154598	2	2	1.0698	2	2	1.1886	3	3	1.2784	1.17893	0.104635	0.608233
227058	Dnah7b	dynein, axonemal, heavy chain 7B	Dnahc7b|Gm107	0	0	0.3397	0	0	0.3835	4	4	1.3479	0.690367	0.569862	1	1	0.7406	5	5	2.286	0	0	0.376	1.1342	1.01401	0.608682
21894	Tln1	talin 1	Tln	90	120	33.0609	75	120	37.3367	85	129	33.5491	34.6489	2.34047	102	160	53.3538	86	140	51.9192	101	215	65.4653	56.9128	7.44136	0.608807
54342	Gnpnat1	glucosamine-phosphate N-acetyltransferase 1	AU017428|AU040593|EMeg32|Gpnat1|Gsnpat	2	2	0.8833	2	2	0.9972	5	6	1.8615	1.24733	0.534924	4	6	2.3867	6	8	3.3836	0	0	0.376	2.04877	1.53201	0.608822
16777	Lamb1	laminin B1	C77966|C80098|C81607|D130003D08Rik|Lamb-1|Lamb1-1	12	12	3.6022	10	11	3.7595	14	14	3.9164	3.75937	0.1571	20	20	6.9987	16	16	6.3118	16	16	5.1908	6.1671	0.912595	0.609584
226101	Myof	myoferlin	2310004N10Rik|2310051D19Rik|E030042N20Rik|Fer1l3	60	71	19.6739	54	68	21.2902	71	86	22.4485	21.1375	1.39359	75	94	31.4473	68	85	31.6389	76	134	40.8441	34.6434	5.37079	0.610145
70397	Tmem70	transmembrane protein 70	1110020A09Rik|2210416J16Rik	0	0	0.3397	1	1	0.6903	1	1	0.5776	0.535867	0.178987	2	2	1.0698	2	2	1.1886	0	0	0.376	0.878133	0.438898	0.610234
71994	Cnn3	calponin 3, acidic	1600014M03Rik|C85854|Calpo3	9	20	5.7784	6	8	2.8386	8	15	4.1733	4.26343	1.47197	11	27	9.3063	7	9	3.7495	13	25	7.9012	6.98567	2.88932	0.610312
16319	Incenp	inner centromere protein	2700067E22Rik|AU019509|C130081E20|C77457	0	0	0.3397	1	1	0.6903	0	0	0.3209	0.4503	0.208059	0	0	0.4114	1	1	0.8228	2	2	0.9776	0.737267	0.29263	0.61077
14069	F8	coagulation factor VIII	Cf-8|Cf8|FVIII	0	0	0.3397	1	1	0.6903	0	0	0.3209	0.4503	0.208059	0	0	0.4114	1	1	0.8228	2	2	0.9776	0.737267	0.29263	0.61077
229603	Otud7b	OTU domain containing 7B	2900060B22Rik|4930463P07Rik|AI462125|CEZANNE|Trabid2|Za20d1	0	0	0.3397	1	1	0.6903	0	0	0.3209	0.4503	0.208059	0	0	0.4114	1	1	0.8228	2	2	0.9776	0.737267	0.29263	0.61077
210940	4931408C20Rik	RIKEN cDNA 4931408C20 gene	-	0	0	0.3397	1	1	0.6903	0	0	0.3209	0.4503	0.208059	0	0	0.4114	1	1	0.8228	2	2	0.9776	0.737267	0.29263	0.61077
72873	Bbof1	basal body orientation factor 1	2900006K08Rik|AI427784|Ccdc176	0	0	0.3397	1	1	0.6903	0	0	0.3209	0.4503	0.208059	0	0	0.4114	1	1	0.8228	2	2	0.9776	0.737267	0.29263	0.61077
170743	Tlr7	toll-like receptor 7	-	0	0	0.3397	1	1	0.6903	0	0	0.3209	0.4503	0.208059	0	0	0.4114	1	1	0.8228	2	2	0.9776	0.737267	0.29263	0.61077
103554	Psme4	proteasome (prosome, macropain) activator subunit 4	AA409398|AU041366|TEMO|mKIAA0077	0	0	0.3397	2	2	0.9972	1	1	0.5776	0.638167	0.332908	3	3	1.399	0	0	0.4571	3	3	1.2784	1.04483	0.512551	0.610783
75710	Rbm12	RNA binding motif protein 12	5730420G12Rik|9430070C08Rik|AI852903|SWAN|mKIAA0765	3	3	1.1552	4	4	1.6109	4	4	1.3479	1.37133	0.228752	4	4	1.7282	4	4	1.9201	9	9	3.0838	2.24403	0.733561	0.611102
192173	Mcrip1	MAPK regulated corepressor interacting protein 1	Fam195b	1	1	0.6115	2	2	0.9972	2	2	0.8344	0.814367	0.193629	2	3	1.399	3	4	1.9201	1	1	0.6768	1.33197	0.624355	0.611402
381290	Atp2b4	ATPase, Ca++ transporting, plasma membrane 4	Pmca4	2	2	0.8833	3	3	1.304	0	0	0.3209	0.836067	0.493249	3	3	1.399	1	1	0.8228	5	5	1.8801	1.3673	0.529362	0.611473
20193	S100a1	S100 calcium binding protein A1	AI266795|S100|S100a	2	2	0.8833	1	1	0.6903	2	2	0.8344	0.802667	0.100337	3	3	1.399	3	3	1.5543	2	2	0.9776	1.3103	0.298407	0.612582
58869	Pex5l	peroxisomal biogenesis factor 5-like	1700016J08Rik|PXR2|Pex2|TRIP8b|pex5Rp	1	1	0.6115	0	0	0.3835	0	0	0.3209	0.438633	0.152944	0	0	0.4114	0	0	0.4571	3	3	1.2784	0.715633	0.487906	0.61293
56716	Mlst8	MTOR associated protein, LST8 homolog (S. cerevisiae)	0610033N12Rik|AA409454|AI505104|AI851821|Gbl	1	1	0.6115	0	0	0.3835	0	0	0.3209	0.438633	0.152944	0	0	0.4114	0	0	0.4571	3	3	1.2784	0.715633	0.487906	0.61293
403175	Tigd4	tigger transposable element derived 4	C130063O11Rik|Gm418	1	1	0.6115	0	0	0.3835	0	0	0.3209	0.438633	0.152944	0	0	0.4114	0	0	0.4571	3	3	1.2784	0.715633	0.487906	0.61293
80744	Cwc22	CWC22 spliceosome-associated protein	AA684037|AI173004|AL022752|B230213M24|mKIAA1604	0	0	0.3397	0	0	0.3835	2	2	0.8344	0.5192	0.273848	1	1	0.7406	1	1	0.8228	2	2	0.9776	0.847	0.120339	0.612987
170707	Usp48	ubiquitin specific peptidase 48	2810449C13Rik|AI115503|BC021769|D330022K21Rik|Usp31	0	0	0.3397	1	1	0.6903	0	0	0.3209	0.4503	0.208059	2	2	1.0698	0	0	0.4571	1	1	0.6768	0.734567	0.310408	0.613014
22379	Fmnl3	formin-like 3	2700073B04Rik|FBP11|Wbp3|mKIAA2014	0	0	0.3397	2	2	0.9972	2	2	0.8344	0.723767	0.342427	2	2	1.0698	2	2	1.1886	3	3	1.2784	1.17893	0.104635	0.613917
18141	Nup50	nucleoporin 50	1700030K07Rik|AI413123|Npap60	6	6	1.9707	6	6	2.2247	2	2	0.8344	1.6766	0.740341	6	6	2.3867	7	7	3.0177	8	8	2.7828	2.72907	0.318913	0.614349
56438	Rbx1	ring-box 1	1500002P15Rik|AA517855|ROC1	1	1	0.6115	2	2	0.9972	3	5	1.6047	1.07113	0.500711	3	4	1.7282	2	4	1.9201	3	4	1.5792	1.7425	0.170899	0.614711
232345	A2m	alpha-2-macroglobulin	A2mp	2	2	0.8833	0	0	0.3835	0	0	0.3209	0.529233	0.308224	0	0	0.4114	2	2	1.1886	2	2	0.9776	0.8592	0.4019	0.615961
16912	Psmb9	proteasome (prosome, macropain) subunit, beta type 9 (large multifunctional peptidase 2)	Lmp-2|Lmp2	1	1	0.6115	1	1	0.6903	0	0	0.3209	0.5409	0.194557	2	2	1.0698	2	2	1.1886	0	0	0.376	0.878133	0.438898	0.615966
18669	Abcb1b	ATP-binding cassette, sub-family B (MDR/TAP), member 1B	Abcb1|Mdr1|Mdr1b|Pgy-1|Pgy1|mdr	1	1	0.6115	1	1	0.6903	1	1	0.5776	0.626467	0.0578215	0	0	0.4114	0	0	0.4571	6	6	2.181	1.0165	1.00875	0.616298
76795	Tbc1d9b	TBC1 domain family, member 9B	-	1	1	0.6115	5	5	1.9178	1	1	0.5776	1.03563	0.764167	2	2	1.0698	2	2	1.1886	7	8	2.7828	1.6804	0.956552	0.616302
231830	Micall2	MICAL-like 2	A930021H16Rik|JRAB|MICAL-L2|mFLJ00139	3	3	1.1552	8	8	2.8386	8	8	2.3752	2.123	0.869576	7	7	2.716	7	7	3.0177	14	14	4.5887	3.4408	1.00549	0.617008
78935	Saal1	serum amyloid A-like 1	5031425D22Rik|SPACIA1	2	2	0.8833	2	2	0.9972	2	2	0.8344	0.904967	0.0835347	2	2	1.0698	6	6	2.6518	1	1	0.6768	1.46613	1.04545	0.617247
68077	Nop53	NOP53 ribosome biogenesis factor	5330430H08Rik|9430097C02Rik|AU041936|AW536441|Gltscr2|PICT-1|R74911	2	2	0.8833	3	3	1.304	2	2	0.8344	1.00723	0.258168	5	5	2.0574	3	3	1.5543	3	3	1.2784	1.63003	0.394983	0.617922
72960	Top1mt	DNA topoisomerase 1, mitochondrial	2900052H09Rik	1	1	0.6115	2	2	0.9972	1	1	0.5776	0.728767	0.233087	2	2	1.0698	2	2	1.1886	3	3	1.2784	1.17893	0.104635	0.618158
50911	Exosc9	exosome component 9	PM/Scl-75|Pmscl1|RRP45|p5|p6	3	3	1.1552	3	3	1.304	4	4	1.3479	1.26903	0.100997	5	5	2.0574	3	4	1.9201	6	6	2.181	2.05283	0.13051	0.618186
30057	Timm8b	translocase of inner mitochondrial membrane 8B	Tim8b	2	2	0.8833	1	1	0.6903	2	2	0.8344	0.802667	0.100337	3	4	1.7282	2	2	1.1886	2	2	0.9776	1.29813	0.387102	0.618324
56551	Txn2	thioredoxin 2	2510006J11Rik|AI788873|Trx2	3	3	1.1552	2	2	0.9972	4	4	1.3479	1.16677	0.175636	4	4	1.7282	5	6	2.6518	3	3	1.2784	1.88613	0.700189	0.618602
75782	Lca5	Leber congenital amaurosis 5 (human)	4930431B11Rik|5730406O13Rik|AV274874|ORF64	0	0	0.3397	1	1	0.6903	1	1	0.5776	0.535867	0.178987	3	3	1.399	1	1	0.8228	0	0	0.376	0.865933	0.512862	0.618831
11433	Acp5	acid phosphatase 5, tartrate resistant	TRACP|TRAP	1	1	0.6115	0	0	0.3835	1	1	0.5776	0.5242	0.123023	1	1	0.7406	1	1	0.8228	2	2	0.9776	0.847	0.120339	0.61889
52551	Sgta	small glutamine-rich tetratricopeptide repeat (TPR)-containing, alpha	5330427H01Rik|AI194281|D10Ertd190e|Sgt|Stg	6	6	1.9707	1	1	0.6903	4	5	1.6047	1.4219	0.659483	8	8	3.0453	0	0	0.4571	8	10	3.3847	2.2957	1.60129	0.619375
218343	Ttc37	tetratricopeptide repeat domain 37	mKIAA0372	1	1	0.6115	3	3	1.304	2	2	0.8344	0.916633	0.353498	2	2	1.0698	2	2	1.1886	6	6	2.181	1.4798	0.610155	0.619431
66968	Plin5	perilipin 5	2310076L09Rik|AI415325|AW109675|Lsdp5|MLDP|PAT-1	0	0	0.3397	0	0	0.3835	2	2	0.8344	0.5192	0.273848	0	0	0.4114	1	1	0.8228	2	3	1.2784	0.837533	0.433688	0.619916
68626	Elac2	elaC ribonuclease Z 2	1110017O07Rik|D11Wsu80e|Hpc2	1	1	0.6115	3	3	1.304	4	4	1.3479	1.0878	0.413072	3	3	1.399	4	5	2.286	4	4	1.5792	1.75473	0.46883	0.619923
75454	Phpt1	phosphohistidine phosphatase 1	1700008C22Rik|PHP|Php14	4	6	1.9707	4	8	2.8386	4	7	2.1183	2.3092	0.464376	7	11	4.0334	5	9	3.7495	6	10	3.3847	3.72253	0.32519	0.62033
12822	Col18a1	collagen, type XVIII, alpha 1	-	3	3	1.1552	2	2	0.9972	3	3	1.0911	1.08117	0.079467	4	4	1.7282	4	4	1.9201	4	4	1.5792	1.7425	0.170899	0.620469
208628	Kntc1	kinetochore associated 1	D330012D13|jgl	0	0	0.3397	2	2	0.9972	0	0	0.3209	0.5526	0.38515	1	1	0.7406	3	3	1.5543	0	0	0.376	0.8903	0.603246	0.62069
319518	Pdpr	pyruvate dehydrogenase phosphatase regulatory subunit	4930402E16Rik|AU018056|mKIAA1990	0	0	0.3397	1	1	0.6903	0	0	0.3209	0.4503	0.208059	1	1	0.7406	0	0	0.4571	2	2	0.9776	0.7251	0.260596	0.621018
665033	Col6a5	collagen, type VI, alpha 5	Col29a1|EG665033|Gm7455	0	0	0.3397	1	1	0.6903	0	0	0.3209	0.4503	0.208059	1	1	0.7406	0	0	0.4571	2	2	0.9776	0.7251	0.260596	0.621018
68631	Cryl1	crystallin, lambda 1	1110025H08Rik|A230106J09Rik|C85932|gul3dh	3	3	1.1552	0	0	0.3835	1	1	0.5776	0.705433	0.401418	2	2	1.0698	0	0	0.4571	5	5	1.8801	1.13567	0.713783	0.621162
16978	Lrrfip1	leucine rich repeat (in FLII) interacting protein 1	AU024550|Fliiap1	8	9	2.7864	9	10	3.4525	8	8	2.3752	2.87137	0.543653	14	14	5.0216	11	12	4.8475	9	12	3.9867	4.6186	0.554122	0.621696
15191	Hdgf	hepatoma-derived growth factor	AI118077|D3Ertd299e	7	23	6.5947	6	12	4.0666	6	11	3.1457	4.60233	1.78582	12	24	8.3172	5	11	4.4815	17	30	9.4076	7.4021	2.58741	0.62176
16646	Kpna1	karyopherin (importin) alpha 1	AW494490|IPOA5|NPI1|Rch2|mSRP1	2	2	0.8833	2	2	0.9972	4	4	1.3479	1.07613	0.242149	5	5	2.0574	3	3	1.5543	4	4	1.5792	1.7303	0.28355	0.621935
18643	Pfn1	profilin 1	Pfn	12	38	10.6783	10	35	11.1334	16	49	12.9165	11.5761	1.18294	16	44	14.9149	18	55	20.6114	20	66	20.2672	18.5978	3.19415	0.622442
105675	Ppif	peptidylprolyl isomerase F (cyclophilin F)	AW457192|CyP-D|CyP-F|CypD|PPIase	2	2	0.8833	4	5	1.9178	5	5	1.6047	1.4686	0.530509	3	7	2.716	7	8	3.3836	2	2	0.9776	2.35907	1.24208	0.622534
20823	Ssb	Sjogren syndrome antigen B	SS-B	18	23	6.5947	19	25	8.0596	10	15	4.1733	6.27587	1.96267	22	29	9.9658	23	35	13.2732	16	22	6.9976	10.0789	3.13933	0.622676
68969	Eif1b	eukaryotic translation initiation factor 1B	1500010M16Rik|3110001N14Rik|Gc20	2	2	0.8833	3	4	1.6109	5	5	1.6047	1.3663	0.418302	5	7	2.716	4	5	2.286	4	4	1.5792	2.19373	0.573989	0.62282
110695	Aldh7a1	aldehyde dehydrogenase family 7, member A1	Atq1|D18Wsu181e	9	9	2.7864	8	8	2.8386	8	8	2.3752	2.66673	0.253821	9	10	3.704	12	12	4.8475	13	13	4.2877	4.27973	0.571792	0.623107
269823	Pon3	paraoxonase 3	2810004E20|AI786302	3	4	1.427	1	1	0.6903	2	2	0.8344	0.9839	0.390441	3	4	1.7282	1	1	0.8228	4	6	2.181	1.57733	0.691554	0.623774
252870	Usp7	ubiquitin specific peptidase 7	2210010O09Rik|AA409944|AA617399|AU019296|AW548146|C80752|Hausp	16	16	4.6902	12	12	4.0666	21	21	5.7151	4.82397	0.832351	17	17	6.0101	20	20	7.7765	28	30	9.4076	7.7314	1.6992	0.623945
226407	Rab3gap1	RAB3 GTPase activating protein subunit 1	1700003B17Rik|4732493F09Rik|AL117896|Rab3gap|p130	7	7	2.2426	8	8	2.8386	9	9	2.632	2.57107	0.302636	6	6	2.3867	11	11	4.4815	15	17	5.4919	4.12003	1.58384	0.62404
67273	Ndufa10	NADH dehydrogenase (ubiquinone) 1 alpha subcomplex 10	2900053E13Rik	5	7	2.2426	0	0	0.3835	3	3	1.0911	1.23907	0.938341	7	7	2.716	0	0	0.4571	8	8	2.7828	1.9853	1.32388	0.624121
211548	Nomo1	nodal modulator 1	D7Ertd156e|Nomo|pM5	4	4	1.427	4	4	1.6109	6	6	1.8615	1.63313	0.218102	7	7	2.716	6	6	2.6518	7	7	2.4819	2.61657	0.120962	0.624151
230709	Zmpste24	zinc metallopeptidase, STE24	A530043O15Rik|D030046F19|FACE1|Face-1|MADB|STE24|Ste24p	4	5	1.6988	0	0	0.3835	2	2	0.8344	0.972233	0.668395	4	4	1.7282	0	0	0.4571	6	7	2.4819	1.55573	1.02336	0.624936
70025	Acot7	acyl-CoA thioesterase 7	2410041A17Rik|Ach1|Act|Bach|CTE-IIa|Cte-II|Lach1	8	12	3.6022	7	7	2.5316	4	7	2.1183	2.7507	0.765829	9	12	4.3628	10	12	4.8475	9	12	3.9867	4.399	0.43154	0.625301
208718	Dis3l2	DIS3 like 3'-5' exoribonuclease 2	4930429A22Rik|8030493P09Rik	0	0	0.3397	1	1	0.6903	1	1	0.5776	0.535867	0.178987	2	2	1.0698	1	1	0.8228	1	1	0.6768	0.856467	0.198651	0.625671
97863	Fam8a1	family with sequence similarity 8, member A1	C78339	0	0	0.3397	1	1	0.6903	1	1	0.5776	0.535867	0.178987	2	2	1.0698	1	1	0.8228	1	1	0.6768	0.856467	0.198651	0.625671
21974	Top2b	topoisomerase (DNA) II beta	D230016L12Rik|Top-2	22	22	6.3226	25	25	8.0596	28	32	8.543	7.64173	1.16769	23	30	10.2956	21	31	11.8068	44	47	14.5328	12.2117	2.14743	0.62577
208643	Eif4g1	eukaryotic translation initiation factor 4, gamma 1	E030015G23Rik|eIF-4-gamma 1|eIF-4G 1|eIF-4G1|eIF4GI	35	37	10.406	35	41	12.9785	44	52	13.6887	12.3577	1.72715	46	66	22.1825	42	61	22.8149	42	46	14.2312	19.7429	4.78371	0.625934
234686	Fhod1	formin homology 2 domain containing 1	BC017144|FHOS|FHOS1	1	1	0.6115	6	6	2.2247	4	4	1.3479	1.3947	0.807618	2	2	1.0698	4	4	1.9201	10	11	3.6857	2.2252	1.33437	0.626775
26413	Mapk1	mitogen-activated protein kinase 1	9030612K14Rik|AA407128|AU018647|C78273|ERK|Erk2|MAPK2|PRKM2|Prkm1|p41mapk|p42mapk	14	24	6.8669	4	5	1.9178	10	12	3.4026	4.06243	2.53967	15	24	8.3172	9	10	4.1155	16	22	6.9976	6.47677	2.14873	0.627232
65964	Map3k20	mitogen-activated protein kinase kinase kinase 20	AV006891|B230120H23Rik|HCCS-4|MLTK|MLTKalpha|MLTKbeta|Zak	1	1	0.6115	2	2	0.9972	2	2	0.8344	0.814367	0.193629	3	4	1.7282	2	2	1.1886	2	2	0.9776	1.29813	0.387102	0.627337
56695	Pnkd	paroxysmal nonkinesiogenic dyskinesia	2210013N15Rik|2810403H05Rik|AI854243|Brp17|MNCb-5687|MR-1|Tahccp2	0	0	0.3397	1	1	0.6903	2	2	0.8344	0.621467	0.254432	1	1	0.7406	3	3	1.5543	1	1	0.6768	0.990567	0.489248	0.627385
66506	Psmg3	proteasome (prosome, macropain) assembly chaperone 3	1810042K04Rik|4930403H09Rik|AI303239	2	2	0.8833	2	3	1.304	4	4	1.3479	1.1784	0.256505	2	3	1.399	4	6	2.6518	3	4	1.5792	1.87667	0.677305	0.627922
14885	Gtf2h4	general transcription factor II H, polypeptide 4	AW545633|BTF2 p52|p52	2	2	0.8833	0	0	0.3835	1	1	0.5776	0.6148	0.251968	2	2	1.0698	2	2	1.1886	1	1	0.6768	0.9784	0.267862	0.628373
20742	Sptbn1	spectrin beta, non-erythrocytic 1	9930031C03Rik|AL033301|SPTB2|Spnb-2|Spnb2|elf1|elf3|mKIAA4049	74	80	22.1301	71	85	26.5305	91	114	29.674	26.1115	3.78936	104	129	43.0525	77	90	33.4792	105	158	48.1267	41.5528	7.43802	0.628394
14567	Gdi1	guanosine diphosphate (GDP) dissociation inhibitor 1	GDIA|GDIalpha	7	8	2.5145	9	11	3.7595	9	12	3.4026	3.22553	0.641109	11	13	4.6922	11	13	5.2135	12	17	5.4919	5.13253	0.405952	0.628449
224902	Safb2	scaffold attachment factor B2	AA389433|AI255170|mKIAA0138	5	6	1.9707	5	5	1.9178	9	10	2.8889	2.25913	0.546035	8	8	3.0453	8	9	3.7495	12	12	3.9867	3.59383	0.489625	0.628614
14104	Fasn	fatty acid synthase	A630082H08Rik|FAS	84	114	31.4198	67	104	32.3938	80	122	31.7403	31.8513	0.496397	92	143	47.7021	72	116	43.0595	93	201	61.2012	50.6543	9.42427	0.628798
23825	Banf1	barrier to autointegration factor 1	Baf|Bcrp1|L2bp1/Baf	3	5	1.6988	3	7	2.5316	3	5	1.6047	1.94503	0.510156	3	8	3.0453	5	9	3.7495	5	7	2.4819	3.09223	0.635102	0.629006
76608	Hectd3	HECT domain E3 ubiquitin protein ligase 3	1700064K09Rik|AI467540|AW743312	0	0	0.3397	1	1	0.6903	0	0	0.3209	0.4503	0.208059	0	0	0.4114	0	0	0.4571	3	3	1.2784	0.715633	0.487906	0.629233
105501	Abhd4	abhydrolase domain containing 4	1110035H23Rik|AI429574|Abh4	0	0	0.3397	1	1	0.6903	0	0	0.3209	0.4503	0.208059	0	0	0.4114	0	0	0.4571	3	3	1.2784	0.715633	0.487906	0.629233
212073	Syne3	spectrin repeat containing, nuclear envelope family member 3	KASH3|nesprin-3	0	0	0.3397	1	1	0.6903	0	0	0.3209	0.4503	0.208059	0	0	0.4114	0	0	0.4571	3	3	1.2784	0.715633	0.487906	0.629233
217325	Llgl2	LLGL2 scribble cell polarity complex component	9130006H11Rik|Llglh2	0	0	0.3397	1	1	0.6903	0	0	0.3209	0.4503	0.208059	0	0	0.4114	0	0	0.4571	3	3	1.2784	0.715633	0.487906	0.629233
63859	Impg1	interphotoreceptor matrix proteoglycan 1	A930015H12Rik|IMP150|SPACR	0	0	0.3397	1	1	0.6903	0	0	0.3209	0.4503	0.208059	0	0	0.4114	0	0	0.4571	2	3	1.2784	0.715633	0.487906	0.629233
77627	Efcab6	EF-hand calcium binding domain 6	4931407K02Rik|4932408N08Rik|bM150J22.2|mKIAA1672	0	0	0.3397	1	1	0.6903	0	0	0.3209	0.4503	0.208059	0	0	0.4114	0	0	0.4571	3	3	1.2784	0.715633	0.487906	0.629233
71960	Myh14	myosin, heavy polypeptide 14	2400004E04Rik|II-C|NHMCII|NMHC II-C	8	11	3.3303	7	12	4.0666	8	13	3.6595	3.68547	0.368836	12	15	5.3511	10	13	5.2135	12	22	6.9976	5.85407	0.992716	0.629557
108037	Shmt2	serine hydroxymethyltransferase 2 (mitochondrial)	2700043D08Rik|AA408223|AA986903	19	31	8.7722	21	44	13.9014	19	25	6.7433	9.80563	3.68925	26	50	16.8959	26	47	17.6748	25	39	12.1203	15.5637	3.00737	0.630034
213019	Pdlim2	PDZ and LIM domain 2	4732462F18Rik|Slim	6	12	3.6022	5	8	2.8386	8	9	2.632	3.02427	0.511054	7	14	5.0216	7	11	4.4815	8	15	4.8898	4.79763	0.281599	0.630366
11843	Arf4	ADP-ribosylation factor 4	AA407803	5	8	2.5145	5	21	6.8307	8	27	7.2574	5.5342	2.62383	7	23	7.9875	8	24	9.2417	8	29	9.1063	8.7785	0.688363	0.630427
69926	Dnah17	dynein, axonemal, heavy chain 17	2810003K23Rik|Dnahc17|Dnahcl1|Gm1178|mKIAA3028	0	0	0.3397	4	4	1.6109	0	0	0.3209	0.757167	0.739415	2	2	1.0698	3	3	1.5543	2	2	0.9776	1.20057	0.309791	0.630674
66585	Snrnp40	small nuclear ribonucleoprotein 40 (U5)	0610009C03Rik|Prp8bp|Wdr57	6	9	2.7864	3	3	1.304	8	8	2.3752	2.1552	0.765296	8	9	3.3746	5	5	2.286	10	14	4.5887	3.41643	1.15192	0.630833
11538	Adnp	activity-dependent neuroprotective protein	AA589558|mKIAA0784	4	4	1.427	4	4	1.6109	6	6	1.8615	1.63313	0.218102	4	4	1.7282	6	6	2.6518	10	10	3.3847	2.58823	0.830077	0.630984
347710	Pramel4	preferentially expressed antigen in melanoma like 4	C79430|D4Ertd792e	1	1	0.6115	1	1	0.6903	0	0	0.3209	0.5409	0.194557	2	2	1.0698	1	1	0.8228	1	1	0.6768	0.856467	0.198651	0.631548
100041077	Gm13102	predicted gene 13102	-	1	1	0.6115	1	1	0.6903	0	0	0.3209	0.5409	0.194557	2	2	1.0698	1	1	0.8228	1	1	0.6768	0.856467	0.198651	0.631548
12972	Cryz	crystallin, zeta	Sez9	7	7	2.2426	1	1	0.6903	5	6	1.8615	1.59813	0.808969	7	7	2.716	2	2	1.1886	10	11	3.6857	2.5301	1.25889	0.631648
11641	Akap2	A kinase (PRKA) anchor protein 2	AA959716|AI649048|Akap-2|Akap-kl|B230340M18Rik|Prka2	3	3	1.1552	5	5	1.9178	4	4	1.3479	1.47363	0.396543	5	5	2.0574	3	3	1.5543	9	10	3.3847	2.33213	0.945621	0.631882
11972	Atp6v0d1	ATPase, H+ transporting, lysosomal V0 subunit D1	AI267038|Ac39|Atp6d|P39|VATX|Vma6	4	4	1.427	0	0	0.3835	4	4	1.3479	1.0528	0.580979	5	5	2.0574	0	0	0.4571	7	7	2.4819	1.66547	1.06778	0.632135
21767	Tex264	testis expressed gene 264	TEG-264	3	5	1.6988	1	1	0.6903	2	2	0.8344	1.0745	0.545439	3	4	1.7282	2	2	1.1886	5	6	2.181	1.69927	0.496832	0.632332
68083	Pak1ip1	PAK1 interacting protein 1	5830431I15Rik|5930415H02Rik|AA419825|AI314040|AW556169|Gdpd1|PIP1	3	3	1.1552	3	3	1.304	3	3	1.0911	1.18343	0.109222	7	7	2.716	4	4	1.9201	2	2	0.9776	1.87123	0.87023	0.632435
17463	Psmd7	proteasome (prosome, macropain) 26S subunit, non-ATPase, 7	AW107203|Mov-34|Mov34	10	15	4.4182	7	8	2.8386	8	10	2.8889	3.3819	0.897814	12	19	6.6691	9	11	4.4815	10	15	4.8898	5.3468	1.1632	0.632509
69632	Arhgef12	Rho guanine nucleotide exchange factor (GEF) 12	2310014B11Rik|AU019857|Larg|mKIAA0382	0	0	0.3397	1	1	0.6903	1	1	0.5776	0.535867	0.178987	1	1	0.7406	1	1	0.8228	2	2	0.9776	0.847	0.120339	0.632664
78232	Trappc6b	trafficking protein particle complex 6B	5830498C14Rik|C79212	0	0	0.3397	1	1	0.6903	1	1	0.5776	0.535867	0.178987	1	1	0.7406	1	1	0.8228	2	2	0.9776	0.847	0.120339	0.632664
17025	Alad	aminolevulinate, delta-, dehydratase	ALADH|Lv	4	4	1.427	0	0	0.3835	6	8	2.3752	1.39523	0.99623	9	9	3.3746	0	0	0.4571	8	8	2.7828	2.20483	1.54223	0.632807
67834	Idh3a	isocitrate dehydrogenase 3 (NAD+) alpha	1110003P10Rik|1500012E04Rik|AA407078|AI316514	12	21	6.0505	2	4	1.6109	11	17	4.6872	4.1162	2.27421	15	25	8.6469	1	1	0.8228	17	32	10.0103	6.49333	4.95792	0.633912
218693	Paip1	polyadenylate binding protein-interacting protein 1	PAIP-1	2	2	0.8833	3	3	1.304	3	3	1.0911	1.0928	0.210355	2	2	1.0698	3	4	1.9201	6	6	2.181	1.72363	0.581069	0.63401
13424	Dync1h1	dynein cytoplasmic 1 heavy chain 1	9930018I23Rik|AI894280|DHC1|DHC1a|DNCL|Dnchc1|Dnec1|Dnecl|Loa|MAP1C|P22|Swl|mKIAA0325	130	144	39.6308	118	145	45.0697	148	186	48.3017	44.3341	4.38201	158	198	66.0102	142	175	64.8676	176	259	78.8905	69.9228	7.78727	0.634043
73068	Fut11	fucosyltransferase 11	3110009G03Rik|AI317183	1	1	0.6115	1	1	0.6903	1	1	0.5776	0.626467	0.0578215	2	3	1.399	2	2	1.1886	0	0	0.376	0.987867	0.540234	0.634161
93687	Csnk1a1	casein kinase 1, alpha 1	2610208K14Rik|4632404G05Rik|5430427P18Rik|CK1a|Csnk1a	6	6	1.9707	0	0	0.3835	2	2	0.8344	1.06287	0.817893	5	6	2.3867	0	0	0.4571	6	6	2.181	1.67493	1.05968	0.634573
13667	Eif2b4	eukaryotic translation initiation factor 2B, subunit 4 delta	Eif2b	3	3	1.1552	3	3	1.304	3	3	1.0911	1.18343	0.109222	4	4	1.7282	5	5	2.286	4	4	1.5792	1.86447	0.372583	0.63473
18194	Nsdhl	NAD(P) dependent steroid dehydrogenase-like	AI747449|Bpa|H105E3|Str|XAP104	1	1	0.6115	0	0	0.3835	1	1	0.5776	0.5242	0.123023	1	1	0.7406	0	0	0.4571	3	3	1.2784	0.825367	0.41716	0.635112
16498	Kcnab2	potassium voltage-gated channel, shaker-related subfamily, beta member 2	F5|I2rf5|Kcnb3|kv-beta-2	5	5	1.6988	0	0	0.3835	3	3	1.0911	1.0578	0.658282	5	5	2.0574	0	0	0.4571	5	7	2.4819	1.66547	1.06778	0.635137
320727	Ipo8	importin 8	6230418K12Rik|Abcc10|C130009K11Rik|MRP7|OM-1|Om1|Ranbp8	3	3	1.1552	5	5	1.9178	5	5	1.6047	1.55923	0.383328	5	5	2.0574	4	4	1.9201	10	10	3.3847	2.45407	0.808871	0.635367
192176	Flna	filamin, alpha	ABP-280|Dilp2|F730004A14Rik|Fln1|GENA 379|filamin-1	103	123	33.8817	81	115	35.7915	96	127	33.0322	34.2351	1.4132	111	169	56.3485	99	131	48.595	109	186	56.6364	53.86	4.56187	0.635632
622402	Akr1c12	aldo-keto reductase family 1, member C12	AI266976|Akra	1	1	0.6115	1	1	0.6903	3	3	1.0911	0.797633	0.257185	4	4	1.7282	0	0	0.4571	4	4	1.5792	1.25483	0.694863	0.635649
19654	Rbm6	RNA binding motif protein 6	4930506F14Rik|Def-3|NY-LU-12|g16|mKIAA4015	1	1	0.6115	6	6	2.2247	1	1	0.5776	1.13793	0.94132	3	3	1.399	2	2	1.1886	8	8	2.7828	1.79013	0.866087	0.63567
245474	Dkc1	dyskeratosis congenita 1, dyskerin	BC068171	10	11	3.3303	6	8	2.8386	11	11	3.1457	3.10487	0.24838	11	14	5.0216	13	15	5.9457	10	11	3.6857	4.88433	1.13624	0.635679
52705	Krr1	KRR1, small subunit (SSU) processome component, homolog (yeast)	2610511F02Rik|AI255219|AI428520|D10Ertd773e|Hrb2	7	7	2.2426	0	0	0.3835	5	5	1.6047	1.41027	0.944678	5	5	2.0574	7	7	3.0177	4	4	1.5792	2.2181	0.732591	0.635799
80912	Pum1	pumilio RNA-binding family member 1	AA517475|Pumm|mKIAA0099	0	0	0.3397	4	5	1.9178	2	2	0.8344	1.03063	0.807143	4	4	1.7282	3	3	1.5543	4	4	1.5792	1.62057	0.094041	0.635971
66447	Mgst3	microsomal glutathione S-transferase 3	2010012L10Rik|2010306B17Rik|2700004G04Rik|AA516734|GST-III	1	2	0.8833	1	2	0.9972	2	2	0.8344	0.904967	0.0835347	1	2	1.0698	2	4	1.9201	2	3	1.2784	1.42277	0.443152	0.636061
71722	Cic	capicua transcriptional repressor	1200010B10Rik|mKIAA0306	0	0	0.3397	2	2	0.9972	0	0	0.3209	0.5526	0.38515	1	1	0.7406	2	2	1.1886	1	1	0.6768	0.868667	0.278901	0.636147
59014	Rrs1	ribosome biogenesis regulator 1	5730466A07Rik|AA415037|D1Ertd701e|Rrr	8	8	2.5145	4	4	1.6109	4	4	1.3479	1.82443	0.611912	8	10	3.704	7	7	3.0177	5	5	1.8801	2.86727	0.921209	0.636297
27368	Tbl2	transducin (beta)-like 2	C76179|WS-bTRP	2	2	0.8833	0	0	0.3835	1	1	0.5776	0.6148	0.251968	3	3	1.399	1	1	0.8228	1	1	0.6768	0.9662	0.381858	0.636307
56187	Rabggta	Rab geranylgeranyl transferase, a subunit	gm	6	6	1.9707	6	6	2.2247	6	6	1.8615	2.01897	0.186349	8	8	3.0453	8	8	3.3836	9	9	3.0838	3.1709	0.185207	0.636717
234865	Nup133	nucleoporin 133	mermaid	9	10	3.0583	9	9	3.1455	11	11	3.1457	3.1165	0.0504028	9	9	3.3746	13	13	5.2135	19	19	6.0941	4.89407	1.38761	0.636791
109168	Atl3	atlastin GTPase 3	4633402C03Rik|5730596K20Rik|AI465397|AW228836	8	9	2.7864	9	10	3.4525	3	3	1.0911	2.44333	1.21751	10	10	3.704	10	10	4.1155	10	11	3.6857	3.83507	0.243035	0.637103
17885	Myh8	myosin, heavy polypeptide 8, skeletal muscle, perinatal	4832426G23Rik|AI327267|MHCp|MyHC-pn|Myhs-p|Myhsp	1	1	0.6115	0	0	0.3835	2	2	0.8344	0.6098	0.225455	2	2	1.0698	1	1	0.8228	1	2	0.9776	0.956733	0.124815	0.637377
17089	Lyar	Ly1 antibody reactive clone	MLZ-264	6	6	1.9707	5	9	3.1455	5	6	1.8615	2.3259	0.711891	7	9	3.3746	10	11	4.4815	8	9	3.0838	3.64663	0.737491	0.637821
69719	Cad	carbamoyl-phosphate synthetase 2, aspartate transcarbamylase, and dihydroorotase	2410008J01Rik|AU018859|Cpad	51	60	16.6736	45	60	18.826	57	67	17.5514	17.6837	1.08228	64	74	24.8278	52	63	23.5497	76	114	34.7833	27.7203	6.15006	0.637933
66916	Ndufb7	NADH dehydrogenase (ubiquinone) 1 beta subcomplex, 7	1110002H15Rik	1	1	0.6115	2	2	0.9972	3	3	1.0911	0.899933	0.254165	3	3	1.399	3	3	1.5543	3	3	1.2784	1.41057	0.138313	0.637994
57314	Nelfcd	negative elongation factor complex member C/D, Th1l	2410003I03Rik|C77797|Th1|Th1l	3	3	1.1552	2	2	0.9972	5	5	1.6047	1.25237	0.315191	6	6	2.3867	4	4	1.9201	4	4	1.5792	1.962	0.405377	0.638311
212285	Arap2	ArfGAP with RhoGAP domain, ankyrin repeat and PH domain 2	Centd1|Gm148|mKIAA0580	1	1	0.6115	1	1	0.6903	0	0	0.3209	0.5409	0.194557	1	1	0.7406	1	1	0.8228	2	2	0.9776	0.847	0.120339	0.638607
53870	Cntn6	contactin 6	NB-3	1	1	0.6115	1	1	0.6903	0	0	0.3209	0.5409	0.194557	1	1	0.7406	1	1	0.8228	2	2	0.9776	0.847	0.120339	0.638607
213435	Mylk3	myosin light chain kinase 3	D830007F02Rik|MLCK	1	3	1.1552	1	1	0.6903	1	2	0.8344	0.8933	0.237981	3	4	1.7282	1	2	1.1886	1	3	1.2784	1.3984	0.289123	0.638801
228545	Vps18	VPS18 CORVET/HOPS core subunit	9930024E13Rik	1	1	0.6115	3	3	1.304	1	1	0.5776	0.831033	0.409952	2	2	1.0698	3	3	1.5543	3	3	1.2784	1.30083	0.243028	0.638847
338337	Cog3	component of oligomeric golgi complex 3	E430004N23	0	0	0.3397	1	1	0.6903	1	1	0.5776	0.535867	0.178987	0	0	0.4114	1	1	0.8228	3	3	1.2784	0.837533	0.433688	0.639815
27397	Mrpl17	mitochondrial ribosomal protein L17	MRP-L26|Rpml26	1	1	0.6115	2	3	1.304	2	2	0.8344	0.916633	0.353498	2	3	1.399	4	4	1.9201	2	2	0.9776	1.43223	0.472128	0.640003
13626	Eed	embryonic ectoderm development	l(7)5Rn|l7Rn5|lusk	1	1	0.6115	1	1	0.6903	1	1	0.5776	0.626467	0.0578215	2	2	1.0698	2	2	1.1886	1	1	0.6768	0.9784	0.267862	0.640297
17874	Myd88	myeloid differentiation primary response gene 88	-	1	1	0.6115	1	1	0.6903	1	1	0.5776	0.626467	0.0578215	2	2	1.0698	2	2	1.1886	1	1	0.6768	0.9784	0.267862	0.640297
105445	Dock9	dedicator of cytokinesis 9	AA959601|AW538057|B230309H04Rik|D14Wsu89e|Zizimin1|mKIAA1058	18	18	5.2343	17	18	5.9091	25	26	7.0003	6.0479	0.891144	30	31	10.6254	23	23	8.8754	27	28	8.805	9.43527	1.03129	0.640989
217980	Larp4b	La ribonucleoprotein domain family, member 4B	A630096F19|AI256361|D13Wsu64e|Larp5	0	0	0.3397	5	5	1.9178	4	4	1.3479	1.2018	0.79913	5	5	2.0574	5	5	2.286	3	3	1.2784	1.87393	0.528261	0.641325
67248	Rpl39	ribosomal protein L39	2810465O16Rik	1	2	0.8833	2	4	1.6109	1	5	1.6047	1.3663	0.418302	1	4	1.7282	2	8	3.3836	1	3	1.2784	2.13007	1.10864	0.641435
232679	Zc3hc1	zinc finger, C3HC type 1	1110054L24Rik|AU018540|AU019789|HSPC216|Nipa	3	3	1.1552	3	3	1.304	2	2	0.8344	1.09787	0.239992	3	3	1.399	3	3	1.5543	6	6	2.181	1.71143	0.414004	0.64149
66409	Rsl1d1	ribosomal L1 domain containing 1	2410005K20Rik|C76439|pBK1	12	12	3.6022	14	16	5.2949	19	21	5.7151	4.87073	1.11849	16	19	6.6691	20	22	8.5091	21	24	7.6	7.59273	0.920022	0.641499
70560	Wars2	tryptophanyl tRNA synthetase 2 (mitochondrial)	5730427B17Rik|9430020O07Rik|AI413375|TrpRS	2	2	0.8833	2	2	0.9972	1	1	0.5776	0.819367	0.216983	4	4	1.7282	1	1	0.8228	3	3	1.2784	1.27647	0.452703	0.641902
13448	Dok1	docking protein 1	AW557123|p62DOK	1	1	0.6115	1	1	0.6903	1	1	0.5776	0.626467	0.0578215	4	4	1.7282	1	1	0.8228	0	0	0.376	0.975667	0.688939	0.642091
21753	Tes	testis derived transcript	D6Ertd352e|TESS|Tes1|Tes2|testin2	10	13	3.8742	8	9	3.1455	13	14	3.9164	3.64537	0.433411	14	18	6.3396	18	22	8.5091	5	6	2.181	5.67657	3.21573	0.642178
195018	Zzef1	zinc finger, ZZ-type with EF hand domain 1	8430405D05Rik|BC051585|C130099L13Rik|C85424|NSPA|mKIAA0399	1	1	0.6115	0	0	0.3835	1	1	0.5776	0.5242	0.123023	0	0	0.4114	0	0	0.4571	4	4	1.5792	0.8159	0.661432	0.642481
108012	Ap1s2	adaptor-related protein complex 1, sigma 2 subunit	1500012A13Rik|AI853648|EST1	2	2	0.8833	0	0	0.3835	1	1	0.5776	0.6148	0.251968	2	2	1.0698	1	1	0.8228	2	2	0.9776	0.956733	0.124815	0.642603
19687	Rfc1	replication factor C (activator 1) 1	140kDa|Alp145|RFC140|Recc1	1	1	0.6115	3	3	1.304	3	3	1.0911	1.0022	0.354706	2	2	1.0698	1	1	0.8228	8	8	2.7828	1.55847	1.06747	0.643068
20922	Supt4a	suppressor of Ty 4A	AL022777|Supt4h|Supt4h1|Supt4h1a	1	1	0.6115	2	2	0.9972	3	4	1.3479	0.985533	0.368339	3	3	1.399	3	4	1.9201	3	3	1.2784	1.5325	0.341045	0.643089
100041294	Supt4b	suppressor of Ty 4B	Gm3258|Supt4h1b|Supt4h2	1	1	0.6115	2	2	0.9972	3	4	1.3479	0.985533	0.368339	3	3	1.399	3	4	1.9201	3	3	1.2784	1.5325	0.341045	0.643089
70435	Inf2	inverted formin, FH2 and WH2 domain containing	2610204M08Rik|AA589465|AW125550|EG629699	4	4	1.427	3	3	1.304	10	11	3.1457	1.9589	1.02964	6	6	2.3867	3	3	1.5543	16	16	5.1908	3.04393	1.90526	0.643542
16784	Lamp2	lysosomal-associated membrane protein 2	CD107b|LGP-B|Lamp II|Lamp-2|Lamp-2a|Lamp-2b|Lamp-2c|Mac3	2	4	1.427	2	2	0.9972	2	4	1.3479	1.25737	0.228756	4	5	2.0574	3	4	1.9201	3	5	1.8801	1.95253	0.0929934	0.643967
19291	Purb	purine rich element binding protein B	2310015K15Rik|AA114818|Cager-2|D11Bwg0414e	6	9	2.7864	3	3	1.304	2	2	0.8344	1.6416	1.01885	9	9	3.3746	2	2	1.1886	9	9	3.0838	2.549	1.18708	0.644017
338355	Fkbp15	FK506 binding protein 15	BB131447|C430014M02Rik|FKBO133|FKBP-133|FKBP-15|FKBP133|mKIAA0674	0	0	0.3397	2	2	0.9972	1	1	0.5776	0.638167	0.332908	1	1	0.7406	3	3	1.5543	1	1	0.6768	0.990567	0.489248	0.644244
229524	Msto1	misato 1, mitochondrial distribution and morphology regulator	BC008103|mst	7	7	2.2426	5	5	1.9178	5	5	1.6047	1.9217	0.318968	7	7	2.716	9	9	3.7495	7	7	2.4819	2.98247	0.674504	0.644332
360013	Myo18a	myosin XVIIIA	MAJN|MyoPDZ|MysPDZ|SP-R210	7	7	2.2426	15	16	5.2949	22	22	5.9721	4.5032	1.9868	20	20	6.9987	12	12	4.8475	29	29	9.1063	6.98417	2.12944	0.644773
67877	Naa20	N(alpha)-acetyltransferase 20, NatB catalytic subunit	1500004D14Rik|2900026I01Rik|AU041458|D2Ertd186e|Nat5	1	1	0.6115	3	3	1.304	3	3	1.0911	1.0022	0.354706	3	3	1.399	5	5	2.286	2	2	0.9776	1.5542	0.667864	0.644833
98710	Rabif	RAB interacting factor	AI842864|AW549708|E130318E12Rik|MSS4|RASGFR3	1	2	0.8833	2	2	0.9972	3	3	1.0911	0.990533	0.10406	1	1	0.7406	5	5	2.286	2	4	1.5792	1.53527	0.773636	0.645187
216821	Tmem11	transmembrane protein 11	5730466P16Rik|AA409091	1	2	0.8833	1	1	0.6903	2	2	0.8344	0.802667	0.100337	2	2	1.0698	4	5	2.286	0	0	0.376	1.24393	0.966833	0.645265
57750	Wdr12	WD repeat domain 12	4933402C23Rik|Ytm1|Ytm1p	3	4	1.427	3	3	1.304	3	3	1.0911	1.27403	0.169943	5	5	2.0574	5	5	2.286	4	4	1.5792	1.9742	0.360671	0.645342
107869	Cth	cystathionase (cystathionine gamma-lyase)	0610010I13Rik|AI314617|BC019483|CSE|Cys3	3	3	1.1552	1	1	0.6903	4	4	1.3479	1.06447	0.338059	7	7	2.716	3	3	1.5543	1	1	0.6768	1.64903	1.0229	0.645509
228889	Ddx27	DEAD (Asp-Glu-Ala-Asp) box polypeptide 27	C86129	9	9	2.7864	9	9	3.1455	12	12	3.4026	3.1115	0.309504	14	14	5.0216	12	12	4.8475	14	14	4.5887	4.81927	0.217827	0.645638
210529	Mettl14	methyltransferase like 14	G430022H21Rik|mKIAA1627	1	1	0.6115	1	1	0.6903	0	0	0.3209	0.5409	0.194557	0	0	0.4114	1	1	0.8228	3	3	1.2784	0.837533	0.433688	0.645825
240614	Ranbp6	RAN binding protein 6	C630001B19	3	3	1.1552	0	0	0.3835	0	0	0.3209	0.619867	0.464668	0	0	0.4114	2	2	1.1886	2	3	1.2784	0.959467	0.476759	0.646053
11886	Asah1	N-acylsphingosine amidohydrolase 1	2310081N20Rik|AC|Asah	5	8	2.5145	2	2	0.9972	4	6	1.8615	1.79107	0.761098	7	9	3.3746	3	3	1.5543	9	10	3.3847	2.7712	1.05388	0.646314
432467	Hnrnph3	heterogeneous nuclear ribonucleoprotein H3	AA693301|AI666703|Hnrph3	7	7	2.2426	1	1	0.6903	3	4	1.3479	1.42693	0.779162	6	7	2.716	1	1	0.8228	7	9	3.0838	2.20753	1.21323	0.646393
74558	Gvin1	GTPase, very large interferon inducible 1	9130002C22Rik|9830104F22Rik|Iigs1|VLIG|VLIG-1	0	0	0.3397	2	2	0.9972	0	0	0.3209	0.5526	0.38515	4	4	1.7282	0	0	0.4571	0	0	0.376	0.853767	0.758366	0.647249
100042856	Gm4070	predicted gene 4070	VLIG-1	0	0	0.3397	2	2	0.9972	0	0	0.3209	0.5526	0.38515	4	4	1.7282	0	0	0.4571	0	0	0.376	0.853767	0.758366	0.647249
236732	Rbm10	RNA binding motif protein 10	E430039K10Rik	0	0	0.3397	1	1	0.6903	2	2	0.8344	0.621467	0.254432	0	0	0.4114	2	2	1.1886	3	3	1.2784	0.959467	0.476759	0.647721
70568	Cpne3	copine III	5430428M23Rik|5730450C07Rik|C85108|CPN3	6	6	1.9707	6	6	2.2247	8	8	2.3752	2.1902	0.204445	9	9	3.3746	8	8	3.3836	10	10	3.3847	3.38097	0.00554106	0.647803
66988	Lap3	leucine aminopeptidase 3	2410015L10Rik|AA410100|LAP-3|Lap|Lapep|Pep-7|Pep-S|Pep7|Peps	17	19	5.5063	8	9	3.1455	17	30	8.0287	5.56017	2.44205	15	20	6.9987	22	30	11.4403	18	23	7.2988	8.57927	2.48227	0.648093
67684	Luc7l3	LUC7-like 3 (S. cerevisiae)	3300001P08Rik|Luc7a	5	5	1.6988	4	4	1.6109	5	5	1.6047	1.63813	0.0526303	8	8	3.0453	6	6	2.6518	5	5	1.8801	2.52573	0.592741	0.648577
66870	Serbp1	serpine1 mRNA binding protein 1	1200009K13Rik|9330147J08Rik|AL022786|Pairbp1	24	33	9.3167	17	34	10.8259	4	7	2.1183	7.4203	4.65326	19	34	11.615	23	40	15.1067	15	24	7.6	11.4406	3.75639	0.648595
229279	Hnrnpa3	heterogeneous nuclear ribonucleoprotein A3	2410013L13Rik|2610209F03Rik|2610510D13Rik|Hnrpa3	19	43	12.0402	14	21	6.8307	13	29	7.7716	8.88083	2.77624	19	46	15.5752	20	32	12.1734	21	43	13.3264	13.6917	1.73007	0.648631
12177	Bnip3l	BCL2/adenovirus E1B interacting protein 3-like	C86132|D14Ertd719e|Nip3L|Nix	2	2	0.8833	0	0	0.3835	0	0	0.3209	0.529233	0.308224	0	0	0.4114	0	0	0.4571	4	4	1.5792	0.8159	0.661432	0.64865
14793	Cdca3	cell division cycle associated 3	2410005A12Rik|C8|Grcc8|Tome-1	2	2	0.8833	0	0	0.3835	0	0	0.3209	0.529233	0.308224	0	0	0.4114	0	0	0.4571	3	4	1.5792	0.8159	0.661432	0.64865
27967	Cherp	calcium homeostasis endoplasmic reticulum protein	5730408I11Rik|D8Wsu96e|DAN16|Scaf6	3	3	1.1552	7	7	2.5316	5	5	1.6047	1.76383	0.701863	7	7	2.716	6	6	2.6518	8	8	2.7828	2.71687	0.0655043	0.649216
240028	Lnpep	leucyl/cystinyl aminopeptidase	2010309L07Rik|4732490P18Rik|CAP|IRAP|PLAP|gp160|vp165	7	7	2.2426	4	4	1.6109	1	1	0.5776	1.47703	0.840533	5	5	2.0574	5	5	2.286	7	7	2.4819	2.2751	0.21246	0.649217
74206	Sipa1l3	signal-induced proliferation-associated 1 like 3	2610511M17Rik	2	2	0.8833	0	0	0.3835	2	2	0.8344	0.7004	0.27553	2	2	1.0698	2	2	1.1886	2	2	0.9776	1.07867	0.105779	0.64932
21968	Tom1	target of myb1 trafficking protein	-	1	1	0.6115	2	2	0.9972	0	0	0.3209	0.6432	0.339263	1	1	0.7406	3	3	1.5543	1	1	0.6768	0.990567	0.489248	0.649325
17886	Myh9	myosin, heavy polypeptide 9, non-muscle	Fltn|Myhn-1|Myhn1|NMHCIIA|NMMHC-A|NMMHC-IIA|TU72.6	106	174	47.8554	103	189	58.7087	104	217	56.3433	54.3025	5.70721	114	237	79.0327	107	210	77.8493	111	308	93.8835	83.5885	8.93534	0.64964
74252	Armc1	armadillo repeat containing 1	2310016N05Rik|2900046P06Rik|3110009G21Rik|AA409258|AW048872|Arcp|C330014L16Rik	3	3	1.1552	0	0	0.3835	0	0	0.3209	0.619867	0.464668	4	4	1.7282	0	0	0.4571	1	1	0.6768	0.954033	0.679388	0.649733
23827	Bpnt1	bisphosphate 3'-nucleotidase 1	BPntase	8	11	3.3303	1	1	0.6903	11	14	3.9164	2.64567	1.71857	12	15	5.3511	0	0	0.4571	15	20	6.3953	4.06783	3.17027	0.650387
67399	Pdlim7	PDZ and LIM domain 7	LMP	7	8	2.5145	7	10	3.4525	4	4	1.3479	2.4383	1.05437	6	11	4.0334	10	10	4.1155	9	9	3.0838	3.74423	0.573423	0.651215
30058	Timm8a1	translocase of inner mitochondrial membrane 8A1	DXHXS1274E|Ddp1|Fci-12|Tim8a|Timm8a	2	2	0.8833	2	2	0.9972	3	3	1.0911	0.990533	0.10406	4	4	1.7282	3	3	1.5543	3	3	1.2784	1.5203	0.226819	0.651538
72042	Cotl1	coactosin-like 1 (Dictyostelium)	1810074P22Rik|2010004C08Rik|Clp	2	2	0.8833	5	5	1.9178	8	8	2.3752	1.72543	0.764327	8	8	3.0453	7	7	3.0177	5	5	1.8801	2.6477	0.664904	0.651673
217666	L2hgdh	L-2-hydroxyglutarate dehydrogenase	BC016226	2	2	0.8833	1	1	0.6903	1	1	0.5776	0.717067	0.154598	2	2	1.0698	3	3	1.5543	1	1	0.6768	1.1003	0.439544	0.651701
74287	Kcmf1	potassium channel modulatory factor 1	1700094M07Rik|Debt91|Pmcf	2	2	0.8833	1	1	0.6903	1	1	0.5776	0.717067	0.154598	2	2	1.0698	3	3	1.5543	1	1	0.6768	1.1003	0.439544	0.651701
68743	Anln	anillin, actin binding protein	1110037A17Rik|2900037I21Rik|C78101|Scraps	19	20	5.7784	16	20	6.5235	16	16	4.4303	5.5774	1.06098	20	21	7.3283	19	19	7.4103	31	35	10.9145	8.55103	2.04723	0.652249
101471	Phrf1	PHD and ring finger domains 1	AA673488	0	0	0.3397	2	2	0.9972	1	1	0.5776	0.638167	0.332908	2	2	1.0698	2	2	1.1886	1	1	0.6768	0.9784	0.267862	0.652255
72726	Tbcc	tubulin-specific chaperone C	2810055C19Rik	4	4	1.427	1	1	0.6903	2	2	0.8344	0.9839	0.390441	4	5	2.0574	2	2	1.1886	2	3	1.2784	1.50813	0.477793	0.652396
66679	Rae1	ribonucleic acid export 1	3230401I12Rik|D2Ertd342e|MNRP|MNRP41	8	8	2.5145	4	5	1.9178	7	7	2.1183	2.18353	0.303652	9	9	3.3746	10	11	4.4815	5	6	2.181	3.3457	1.15052	0.652639
65246	Xpo7	exportin 7	4930506C02Rik|BB164534|Ranbp16|mKIAA0745	9	9	2.7864	12	12	4.0666	7	7	2.1183	2.99043	0.990046	10	10	3.704	12	12	4.8475	16	16	5.1908	4.58077	0.778462	0.652824
26875	Pclo	piccolo (presynaptic cytomatrix protein)	Acz|Pico	0	0	0.3397	3	3	1.304	1	1	0.5776	0.740433	0.502349	1	1	0.7406	4	5	2.286	0	0	0.376	1.1342	1.01401	0.652824
60507	Qtrt1	queuine tRNA-ribosyltransferase catalytic subunit 1	2610028E17Rik|Tgt	4	4	1.427	4	4	1.6109	6	6	1.8615	1.63313	0.218102	9	10	3.704	4	4	1.9201	5	5	1.8801	2.5014	1.04167	0.652888
66865	Pmpca	peptidase (mitochondrial processing) alpha	1200002L24Rik|4933435E07Rik|Alpha-MPP|P-55	7	9	2.7864	6	6	2.2247	8	8	2.3752	2.4621	0.290758	9	9	3.3746	11	12	4.8475	8	9	3.0838	3.76863	0.945572	0.653314
227095	Hibch	3-hydroxyisobutyryl-Coenzyme A hydrolase	2610509I15Rik|HIBYL-COA-H	3	3	1.1552	1	1	0.6903	2	2	0.8344	0.8933	0.237981	3	3	1.399	1	1	0.8228	5	5	1.8801	1.3673	0.529362	0.653331
19055	Ppp3ca	protein phosphatase 3, catalytic subunit, alpha isoform	2900074D19Rik|CN|Caln|Calna|CnA	5	5	1.6988	5	5	1.9178	4	4	1.3479	1.65483	0.287483	3	4	1.7282	8	8	3.3836	7	7	2.4819	2.53123	0.828802	0.653766
57261	Brd4	bromodomain containing 4	Brd5|HUNK1|MCAP|WI-11513	1	1	0.6115	3	3	1.304	8	8	2.3752	1.43023	0.8886	4	4	1.7282	5	6	2.6518	6	6	2.181	2.187	0.461829	0.65397
80297	Sptbn4	spectrin beta, non-erythrocytic 4	1700022P15Rik|5830426A08Rik|ROSA62|SpbIV|Spnb4|dyn|lnd|nmf261|nmf379|qv	3	3	1.1552	3	3	1.304	4	4	1.3479	1.26903	0.100997	5	6	2.3867	3	3	1.5543	5	5	1.8801	1.94037	0.41946	0.654017
12916	Crem	cAMP responsive element modulator	ICER|ICERI	1	1	0.6115	1	1	0.6903	2	2	0.8344	0.712067	0.113033	2	3	1.399	1	2	1.1886	1	1	0.6768	1.08813	0.371434	0.654393
76238	Grhpr	glyoxylate reductase/hydroxypyruvate reductase	1110059D05Rik|6430629L09Rik|Glxr	4	5	1.6988	0	0	0.3835	5	6	1.8615	1.3146	0.810449	6	7	2.716	1	1	0.8228	7	7	2.4819	2.0069	1.03212	0.65504
107817	Jmjd6	jumonji domain containing 6	5730436I23Rik|D11Ertd195e|PSR|PtdSerR|Ptdsr|mKIAA0585	2	2	0.8833	0	0	0.3835	2	2	0.8344	0.7004	0.27553	1	1	0.7406	2	2	1.1886	3	3	1.2784	1.0692	0.288096	0.655069
67618	Aasdhppt	aminoadipate-semialdehyde dehydrogenase-phosphopantetheinyl transferase	2010309J24Rik|2810407B07Rik|AASD-PPT|CGI-80|LYS2|LYS5	1	1	0.6115	1	1	0.6903	0	0	0.3209	0.5409	0.194557	1	1	0.7406	0	0	0.4571	3	3	1.2784	0.825367	0.41716	0.655345
71970	Zbed5	zinc finger, BED type containing 5	2410018M08Rik|Scand3	0	0	0.3397	1	1	0.6903	3	3	1.0911	0.707033	0.375979	2	2	1.0698	2	2	1.1886	2	2	0.9776	1.07867	0.105779	0.65547
71389	Chd6	chromodomain helicase DNA binding protein 6	5430439G14Rik|6330406J24Rik|CHD-6	2	2	0.8833	2	2	0.9972	3	3	1.0911	0.990533	0.10406	3	3	1.399	2	3	1.5543	3	4	1.5792	1.51083	0.0976474	0.655621
21399	Tcea1	transcription elongation factor A (SII) 1	S-II	12	20	5.7784	1	1	0.6903	9	10	2.8889	3.1192	2.55186	14	17	6.0101	3	3	1.5543	15	21	6.6964	4.7536	2.79184	0.656176
71803	Slc25a18	solute carrier family 25 (mitochondrial carrier), member 18	1500015I14Rik|AW125787	3	3	1.1552	0	0	0.3835	0	0	0.3209	0.619867	0.464668	3	3	1.399	0	0	0.4571	2	2	0.9776	0.944567	0.471818	0.656244
27058	Srp9	signal recognition particle 9	9kDa	2	3	1.1552	2	2	0.9972	3	4	1.3479	1.16677	0.175636	2	3	1.399	5	6	2.6518	3	3	1.2784	1.7764	0.760513	0.656815
108737	Oxsr1	oxidative-stress responsive 1	2210022N24Rik|2810422B09Rik|AI462649|AW209236|Osr1|mKIAA1101	7	7	2.2426	5	5	1.9178	8	8	2.3752	2.17853	0.235334	8	8	3.0453	9	10	4.1155	8	8	2.7828	3.31453	0.705965	0.657267
235661	Dync1li1	dynein cytoplasmic 1 light intermediate chain 1	1110053F02Rik|Dnclic1|LIC-1	14	16	4.6902	16	18	5.9091	15	16	4.4303	5.00987	0.789527	16	19	6.6691	21	23	8.8754	21	23	7.2988	7.61443	1.13651	0.657943
20740	Sptan1	spectrin alpha, non-erythrocytic 1	2610027H02Rik|Spna-2|Spna2	92	97	26.7728	92	105	32.7026	91	108	28.1248	29.2001	3.1077	111	129	43.0525	96	113	41.9532	106	158	48.1267	44.3775	3.29313	0.657993
66449	Pam16	presequence translocase-asssociated motor 16 homolog (S. cerevisiae)	2010110I09Rik|AV006767|CGI-136|Magmas|Tim16|Timm16	3	3	1.1552	4	4	1.6109	4	4	1.3479	1.37133	0.228752	6	6	2.3867	4	5	2.286	3	4	1.5792	2.08397	0.440031	0.65804
29816	Hip1r	huntingtin interacting protein 1 related	AA410023|mKIAA0655	0	0	0.3397	0	0	0.3835	1	1	0.5776	0.4336	0.126616	0	0	0.4114	2	2	1.1886	0	0	0.376	0.658667	0.459277	0.6583
13861	Epx	eosinophil peroxidase	EPO	0	0	0.3397	0	0	0.3835	1	1	0.5776	0.4336	0.126616	0	0	0.4114	2	2	1.1886	0	0	0.376	0.658667	0.459277	0.6583
64113	Moap1	modulator of apoptosis 1	AA987038|Map-1|Pnma4	0	0	0.3397	0	0	0.3835	1	1	0.5776	0.4336	0.126616	0	0	0.4114	2	2	1.1886	0	0	0.376	0.658667	0.459277	0.6583
66593	Diablo	diablo, IAP-binding mitochondrial protein	0610041G12Rik|1700006L01Rik|AU040403|Smac	0	0	0.3397	0	0	0.3835	1	1	0.5776	0.4336	0.126616	0	0	0.4114	2	2	1.1886	0	0	0.376	0.658667	0.459277	0.6583
70974	Pgm2l1	phosphoglucomutase 2-like 1	4931406N15Rik|AI553438|BM32A	0	0	0.3397	0	0	0.3835	1	1	0.5776	0.4336	0.126616	0	0	0.4114	2	2	1.1886	0	0	0.376	0.658667	0.459277	0.6583
72774	Neil1	nei endonuclease VIII-like 1 (E. coli)	2810450N13Rik|NEH1|Nei1	0	0	0.3397	0	0	0.3835	1	1	0.5776	0.4336	0.126616	0	0	0.4114	2	2	1.1886	0	0	0.376	0.658667	0.459277	0.6583
268930	Pkmyt1	protein kinase, membrane associated tyrosine/threonine 1	6230424P17|AW209059|Myt1	0	0	0.3397	0	0	0.3835	1	1	0.5776	0.4336	0.126616	0	0	0.4114	2	2	1.1886	0	0	0.376	0.658667	0.459277	0.6583
209550	Rad51ap2	RAD51 associated protein 2	EG209550	0	0	0.3397	0	0	0.3835	1	1	0.5776	0.4336	0.126616	0	0	0.4114	2	2	1.1886	0	0	0.376	0.658667	0.459277	0.6583
17916	Myo1f	myosin IF	C330006B10Rik	1	1	0.6115	0	0	0.3835	2	2	0.8344	0.6098	0.225455	1	1	0.7406	0	0	0.4571	4	4	1.5792	0.925633	0.583485	0.658792
237886	Slfn9	schlafen 9	9830137M10Rik	0	0	0.3397	4	4	1.6109	1	1	0.5776	0.842733	0.675803	2	2	1.0698	2	2	1.1886	4	4	1.5792	1.2792	0.266511	0.658797
26419	Mapk8	mitogen-activated protein kinase 8	AI849689|JNK|JNK1|Prkm8|SAPK1	2	4	1.427	1	1	0.6903	2	3	1.0911	1.06947	0.368826	1	2	1.0698	4	4	1.9201	3	5	1.8801	1.62333	0.479791	0.658809
72322	Xpo5	exportin 5	2410004H11Rik|2700038C24Rik|AI648907|AW549301|Exp5|RanBp21|mKIAA1291	9	9	2.7864	11	12	4.0666	8	8	2.3752	3.07607	0.882122	11	11	4.0334	11	11	4.4815	17	17	5.4919	4.66893	0.747097	0.658837
68202	Ndufa5	NADH dehydrogenase (ubiquinone) 1 alpha subcomplex, 5	2900002J19Rik	3	3	1.1552	3	3	1.304	5	5	1.6047	1.35463	0.228988	3	3	1.399	5	5	2.286	5	7	2.4819	2.05563	0.577035	0.658986
16423	Cd47	CD47 antigen (Rh-related antigen, integrin-associated signal transducer)	9130415E20Rik|AA407862|AI848868|AW108519|B430305P08Rik|IAP|Itgp	1	1	0.6115	2	3	1.304	1	3	1.0911	1.0022	0.354706	3	4	1.7282	2	3	1.5543	2	3	1.2784	1.5203	0.226819	0.659212
19255	Ptpn2	protein tyrosine phosphatase, non-receptor type 2	AI325124|Ptpt|TC-PTP	4	4	1.427	1	1	0.6903	4	4	1.3479	1.15507	0.404438	5	5	2.0574	4	4	1.9201	3	3	1.2784	1.75197	0.415827	0.659297
83796	Smarcd2	SWI/SNF related, matrix associated, actin dependent regulator of chromatin, subfamily d, member 2	AW322457|Baf60b	4	5	1.6988	6	6	2.2247	2	2	0.8344	1.58597	0.701984	7	8	3.0453	4	5	2.286	5	5	1.8801	2.4038	0.591465	0.659775
72119	Tpx2	TPX2, microtubule-associated	2610005B21Rik|DIL2|REPP86|p100	6	6	1.9707	7	7	2.5316	8	8	2.3752	2.2925	0.289451	6	6	2.3867	9	9	3.7495	13	13	4.2877	3.47463	0.979854	0.659782
73137	Prrc1	proline-rich coiled-coil 1	1190002C06Rik|2310058D16Rik|3110038B19Rik|9430085A19Rik	1	1	0.6115	1	1	0.6903	2	2	0.8344	0.712067	0.113033	2	2	1.0698	2	2	1.1886	2	2	0.9776	1.07867	0.105779	0.660136
11684	Alox12	arachidonate 12-lipoxygenase	9930022G08Rik|Alox12p|P-12LO	0	0	0.3397	2	2	0.9972	1	1	0.5776	0.638167	0.332908	2	3	1.399	1	1	0.8228	1	1	0.6768	0.9662	0.381858	0.660491
66054	Cndp2	CNDP dipeptidase 2 (metallopeptidase M20 family)	0610010E05Rik|C76600|Cn2|Dip-2|Pep-1|Pep1	9	9	2.7864	9	11	3.7595	9	9	2.632	3.0593	0.611285	9	13	4.6922	13	13	5.2135	12	12	3.9867	4.6308	0.6157	0.660642
14635	Galk1	galactokinase 1	AA409894|GALK|Gk|Glk|Glk1	10	15	4.4182	9	14	4.6807	9	11	3.1457	4.08153	0.821014	11	21	7.3283	12	16	6.3118	8	15	4.8898	6.17663	1.22486	0.660802
67958	U2surp	U2 snRNP-associated SURP domain containing	2610101N10Rik|AU023006|Sr140	11	11	3.3303	10	10	3.4525	13	13	3.6595	3.48077	0.16641	11	12	4.3628	14	15	5.9457	17	17	5.4919	5.2668	0.815105	0.660888
11773	Ap2m1	adaptor-related protein complex 2, mu 1 subunit	-	7	7	2.2426	8	8	2.8386	6	6	1.8615	2.31423	0.492473	8	8	3.0453	8	9	3.7495	8	11	3.6857	3.4935	0.389461	0.66244
20842	Stag1	stromal antigen 1	AU045003|SA-1|Scc3	5	5	1.6988	7	7	2.5316	7	7	2.1183	2.11623	0.416404	9	9	3.3746	4	4	1.9201	13	13	4.2877	3.19413	1.19407	0.662538
66395	Ahnak	AHNAK nucleoprotein (desmoyokin)	DY6	216	324	89.1811	205	358	111.441	213	349	90.7295	97.1172	12.429	234	411	137.546	253	416	154.94	241	480	146.867	146.451	8.70445	0.663137
19360	Rad50	RAD50 double strand break repair protein	Mrell|Rad50l	7	7	2.2426	12	12	4.0666	9	9	2.632	2.9804	0.960615	10	10	3.704	8	8	3.3836	19	20	6.3953	4.4943	1.65409	0.663151
267019	Rps15a	ribosomal protein S15A	A630031B11Rik	9	20	5.7784	8	15	4.9878	9	23	6.2292	5.66513	0.628403	9	19	6.6691	11	24	9.2417	17	31	9.709	8.53993	1.63695	0.66337
72124	Seh1l	SEH1-like (S. cerevisiae	2610007A16Rik|AW540070|SEC13L|SEH1A|SEH1B|Seh1	5	5	1.6988	0	0	0.3835	2	2	0.8344	0.972233	0.668395	5	5	2.0574	0	0	0.4571	5	5	1.8801	1.46487	0.877242	0.663701
19046	Ppp1cb	protein phosphatase 1, catalytic subunit, beta isoform	1200010B19	9	12	3.6022	2	3	1.304	16	22	5.9721	3.6261	2.33414	15	22	7.6579	1	1	0.8228	18	25	7.9012	5.46063	4.01832	0.664044
15469	Prmt1	protein arginine N-methyltransferase 1	6720434D09Rik|AW214366|Hrmt1l2|Mrmt1	14	21	6.0505	14	23	7.4451	17	26	7.0003	6.83197	0.712376	18	29	9.9658	17	26	9.9745	19	35	10.9145	10.2849	0.545238	0.664269
83486	Rbm5	RNA binding motif protein 5	D030069N10Rik	2	2	0.8833	1	1	0.6903	1	1	0.5776	0.717067	0.154598	2	2	1.0698	2	2	1.1886	2	2	0.9776	1.07867	0.105779	0.664771
228785	Mylk2	myosin, light polypeptide kinase 2, skeletal muscle	9830004H17Rik|BB138278	2	4	1.427	1	1	0.6903	1	2	0.8344	0.9839	0.390441	1	2	1.0698	1	2	1.1886	4	6	2.181	1.4798	0.610155	0.664887
14964	H2-D1	histocompatibility 2, D region locus 1	H-2D|H2-D	9	18	5.2343	7	12	4.0666	7	11	3.1457	4.14887	1.04673	9	17	6.0101	9	16	6.3118	10	20	6.3953	6.23907	0.202639	0.664982
20660	Sorl1	sortilin-related receptor, LDLR class A repeats-containing	2900010L19Rik|AI596264|AW261561|LR11|SorLA|gp250|mSorLA	1	1	0.6115	0	0	0.3835	0	0	0.3209	0.438633	0.152944	0	0	0.4114	2	2	1.1886	0	0	0.376	0.658667	0.459277	0.665941
66821	Bcs1l	BCS1-like (yeast)	9130022O19Rik	1	1	0.6115	0	0	0.3835	0	0	0.3209	0.438633	0.152944	0	0	0.4114	2	2	1.1886	0	0	0.376	0.658667	0.459277	0.665941
237860	Ssh2	slingshot protein phosphatase 2	SSH-2|SSH-2L|mSSH-2L	1	1	0.6115	0	0	0.3835	0	0	0.3209	0.438633	0.152944	0	0	0.4114	2	2	1.1886	0	0	0.376	0.658667	0.459277	0.665941
270893	Tmem132e	transmembrane protein 132E	Gm644	1	1	0.6115	0	0	0.3835	0	0	0.3209	0.438633	0.152944	0	0	0.4114	2	2	1.1886	0	0	0.376	0.658667	0.459277	0.665941
381022	Kmt2d	lysine (K)-specific methyltransferase 2D	ALR|BC032281|BC058659|C430014K11Rik|KMT2B|Mll2|Mll4	1	1	0.6115	0	0	0.3835	0	0	0.3209	0.438633	0.152944	0	0	0.4114	2	2	1.1886	0	0	0.376	0.658667	0.459277	0.665941
55947	Dclre1a	DNA cross-link repair 1A	2810043H12Rik|AU022226|Pso2|Smn1a|Snm1|mKIAA0086	1	1	0.6115	0	0	0.3835	0	0	0.3209	0.438633	0.152944	0	0	0.4114	2	2	1.1886	0	0	0.376	0.658667	0.459277	0.665941
74270	Usp20	ubiquitin specific peptidase 20	1700055M05Rik|AI467231|Vdu2	1	1	0.6115	0	0	0.3835	0	0	0.3209	0.438633	0.152944	0	0	0.4114	2	2	1.1886	0	0	0.376	0.658667	0.459277	0.665941
74753	Trmo	tRNA methyltransferase O	5830415F09Rik|AV014846|Nap1	1	1	0.6115	0	0	0.3835	0	0	0.3209	0.438633	0.152944	0	0	0.4114	2	2	1.1886	0	0	0.376	0.658667	0.459277	0.665941
109042	Cavin3	caveolae associated 3	3110015B12Rik|6330514M23Rik|Prkcdbp|SRBC	1	1	0.6115	0	0	0.3835	0	0	0.3209	0.438633	0.152944	0	0	0.4114	2	2	1.1886	0	0	0.376	0.658667	0.459277	0.665941
233651	Dchs1	dachsous cadherin related 1	3110041P15Rik|C130033F22Rik|CDH25|FIB1|Gm165|PCDH16	1	1	0.6115	0	0	0.3835	0	0	0.3209	0.438633	0.152944	0	0	0.4114	2	2	1.1886	0	0	0.376	0.658667	0.459277	0.665941
18599	Padi1	peptidyl arginine deiminase, type I	AV236283|Pdi1	1	1	0.6115	0	0	0.3835	0	0	0.3209	0.438633	0.152944	0	0	0.4114	2	2	1.1886	0	0	0.376	0.658667	0.459277	0.665941
232164	Paip2b	poly(A) binding protein interacting protein 2B	-	1	1	0.6115	0	0	0.3835	0	0	0.3209	0.438633	0.152944	0	0	0.4114	2	2	1.1886	0	0	0.376	0.658667	0.459277	0.665941
65111	Dap3	death associated protein 3	4921514D13Rik|DAP-3|MRP-S29|S29mt	8	10	3.0583	6	9	3.1455	7	8	2.3752	2.85967	0.42182	10	16	5.6806	10	10	4.1155	6	9	3.0838	4.2933	1.3075	0.666077
68215	Fam98b	family with sequence similarity 98, member B	2610510H03Rik	6	6	1.9707	4	4	1.6109	7	8	2.3752	1.9856	0.382368	9	9	3.3746	8	8	3.3836	6	6	2.181	2.97973	0.691738	0.666368
79459	Aldoart2	aldolase 1 A, retrogene 2	4933425L11Rik|Aldo1-ps1|Aldoa-ps1	8	15	4.4182	4	7	2.5316	4	8	2.3752	3.10833	1.13707	8	15	5.3511	5	9	3.7495	12	15	4.8898	4.66347	0.82444	0.666528
74122	Tmem43	transmembrane protein 43	1200015A22Rik|LUMA	7	7	2.2426	3	3	1.304	6	6	1.8615	1.8027	0.472055	7	10	3.704	4	4	1.9201	6	7	2.4819	2.702	0.91209	0.667172
20019	Polr1a	polymerase (RNA) I polypeptide A	194kDa|2900087K15Rik|3010014K16Rik|RPA194|Rpo1-4|mRPA1	1	1	0.6115	4	4	1.6109	3	3	1.0911	1.1045	0.499835	3	3	1.399	5	5	2.286	3	3	1.2784	1.65447	0.550238	0.667587
17113	M6pr	mannose-6-phosphate receptor, cation dependent	CD-MPR|Mpr46	4	5	1.6988	3	4	1.6109	2	2	0.8344	1.38137	0.475722	7	9	3.3746	3	3	1.5543	2	3	1.2784	2.0691	1.13898	0.667617
74776	Ppa2	pyrophosphatase (inorganic) 2	1110013G13Rik|Sid6306	7	9	2.7864	3	3	1.304	6	8	2.3752	2.1552	0.765296	9	11	4.0334	0	0	0.4571	12	16	5.1908	3.2271	2.46771	0.667844
110208	Pgd	phosphogluconate dehydrogenase	0610042A05Rik|AU019875|C78335	13	17	4.9622	15	20	6.5235	16	18	4.9442	5.47663	0.906658	19	23	7.9875	19	25	9.6081	15	22	6.9976	8.19773	1.31789	0.668067
73825	Ppp1r21	protein phosphatase 1, regulatory subunit 21	1110018J12Rik|AI426045|AW550781|Ccdc128|Klraq1	0	0	0.3397	2	2	0.9972	0	0	0.3209	0.5526	0.38515	1	1	0.7406	0	0	0.4571	3	3	1.2784	0.825367	0.41716	0.669521
66917	Chordc1	cysteine and histidine-rich domain (CHORD)-containing, zinc-binding protein 1	1110001O09Rik|AA409036|Chp-1|morgana	8	17	4.9622	5	7	2.5316	5	7	2.1183	3.20403	1.53658	8	15	5.3511	8	10	4.1155	6	15	4.8898	4.78547	0.624372	0.669534
11908	Atf1	activating transcription factor 1	-	1	1	0.6115	2	2	0.9972	1	1	0.5776	0.728767	0.233087	2	3	1.399	1	2	1.1886	1	1	0.6768	1.08813	0.371434	0.66974
108654	Fam210a	family with sequence similarity 210, member A	4933403F05Rik|AA987140|AV134576|AW491926	2	2	0.8833	2	2	0.9972	3	3	1.0911	0.990533	0.10406	2	3	1.399	5	6	2.6518	0	0	0.376	1.4756	1.13983	0.671275
75420	Secisbp2	SECIS binding protein 2	2210413N07Rik|2810012K13Rik|SBP2	1	1	0.6115	1	2	0.9972	1	2	0.8344	0.814367	0.193629	1	1	0.7406	2	4	1.9201	1	2	0.9776	1.21277	0.623925	0.671495
73736	Fcf1	FCF1 rRNA processing protein	1110008B24Rik	1	1	0.6115	0	0	0.3835	1	1	0.5776	0.5242	0.123023	0	0	0.4114	3	3	1.5543	0	0	0.376	0.780567	0.670306	0.671563
11308	Abi1	abl-interactor 1	E3B1|NAP1|Ssh3bp1|abi-1	4	4	1.427	5	6	2.2247	6	6	1.8615	1.83773	0.399381	9	9	3.3746	6	6	2.6518	6	6	2.181	2.7358	0.601217	0.671735
64655	Mrps22	mitochondrial ribosomal protein S22	3100002P07Rik|Rpms22	11	11	3.3303	2	2	0.9972	4	4	1.3479	1.8918	1.25806	10	10	3.704	0	0	0.4571	10	13	4.2877	2.81627	2.06384	0.67174
18569	Pdcd4	programmed cell death 4	D19Ucla1|Ma3|Tis	4	4	1.427	4	4	1.6109	4	4	1.3479	1.46193	0.134935	5	5	2.0574	5	5	2.286	6	6	2.181	2.1748	0.114426	0.672215
11652	Akt2	thymoma viral proto-oncogene 2	2410016A19Rik|AW554154|PKB|PKBbeta	0	0	0.3397	1	1	0.6903	4	4	1.3479	0.792633	0.511831	2	2	1.0698	2	2	1.1886	3	3	1.2784	1.17893	0.104635	0.672331
216766	Gemin5	gem nuclear organelle associated protein 5	AA407055|AA407208|AI451603|BB194447|C330013N08	2	2	0.8833	5	5	1.9178	5	5	1.6047	1.4686	0.530509	6	6	2.3867	5	5	2.286	5	5	1.8801	2.18427	0.268185	0.672354
241846	Lsm14b	LSM family member 14B	9430078B04|BC040823	2	2	0.8833	1	1	0.6903	1	1	0.5776	0.717067	0.154598	3	3	1.399	1	1	0.8228	2	2	0.9776	1.06647	0.298202	0.672376
319899	Dock6	dedicator of cytokinesis 6	2410095B20Rik|4931431C02Rik|C330023D02Rik|mKIAA1395	1	2	0.8833	1	1	0.6903	1	1	0.5776	0.717067	0.154598	3	3	1.399	1	1	0.8228	2	2	0.9776	1.06647	0.298202	0.672376
71602	Myo1e	myosin IE	2310020N23Rik|9130023P14Rik|AA407778|myosin-1e|myr 3	6	6	1.9707	2	2	0.9972	6	6	1.8615	1.6098	0.533329	3	3	1.399	2	2	1.1886	14	14	4.5887	2.3921	1.90522	0.672965
12856	Cox17	cytochrome c oxidase assembly protein 17	AI037035	1	1	0.6115	1	2	0.9972	1	2	0.8344	0.814367	0.193629	2	3	1.399	2	3	1.5543	1	1	0.6768	1.21003	0.468276	0.673012
406223	Gm5414	predicted gene 5414	EG406223|Kb14	1	1	0.6115	2	4	1.6109	3	7	2.1183	1.4469	0.76667	2	6	2.3867	4	8	3.3836	1	1	0.6768	2.14903	1.36896	0.673279
15015	H2-Q4	histocompatibility 2, Q region locus 4	H-2Q4|H2-Gs10|Qa-4|Qa4|Qat-4|Qb-1|Qb1	6	12	3.6022	5	11	3.7595	4	8	2.3752	3.24563	0.757909	7	14	5.0216	7	12	4.8475	7	14	4.5887	4.81927	0.217827	0.67347
76088	Dock8	dedicator of cytokinesis 8	1200017A24Rik|5830472H07Rik|A130095G14Rik|AI461977	0	0	0.3397	2	2	0.9972	1	1	0.5776	0.638167	0.332908	1	1	0.7406	1	1	0.8228	3	3	1.2784	0.947267	0.2897	0.673693
223696	Tomm22	translocase of outer mitochondrial membrane 22 homolog (yeast)	2310047D01|Tom22	3	5	1.6988	5	8	2.8386	6	9	2.632	2.3898	0.607274	5	9	3.3746	6	11	4.4815	6	8	2.7828	3.5463	0.862268	0.673885
69976	Galk2	galactokinase 2	2810017M24Rik|AI327030|Gk2	4	4	1.427	4	4	1.6109	7	7	2.1183	1.71873	0.358043	6	6	2.3867	8	8	3.3836	5	5	1.8801	2.55013	0.764958	0.673978
57773	Wdr4	WD repeat domain 4	AI415180|AI448349|D530049K22Rik	2	2	0.8833	2	2	0.9972	0	0	0.3209	0.7338	0.362089	3	3	1.399	2	2	1.1886	1	1	0.6768	1.08813	0.371434	0.674366
22230	Ufd1	ubiquitin recognition factor in ER-associated degradation 1	Ufd1l	6	7	2.2426	2	2	0.9972	4	4	1.3479	1.52923	0.642197	5	5	2.0574	0	0	0.4571	13	13	4.2877	2.2674	1.92392	0.674444
52700	Txndc17	thioredoxin domain containing 17	4831443O22Rik|D11Ertd672e|TRP14|Txnl5	3	4	1.427	5	5	1.9178	4	4	1.3479	1.56423	0.308741	5	5	2.0574	7	7	3.0177	5	5	1.8801	2.3184	0.612066	0.674704
14682	Gnaq	guanine nucleotide binding protein, alpha q polypeptide	1110005L02Rik|6230401I02Rik|AA408290|AW060788|Dsk1|Dsk10|Galphaq|Gq|GqI	9	9	2.7864	0	0	0.3835	4	4	1.3479	1.50593	1.20922	5	5	2.0574	3	3	1.5543	6	9	3.0838	2.23183	0.779527	0.674752
22185	U2af2	U2 small nuclear ribonucleoprotein auxiliary factor (U2AF) 2	65kDa	5	8	2.5145	7	11	3.7595	10	15	4.1733	3.48243	0.863411	9	16	5.6806	8	13	5.2135	9	14	4.5887	5.16093	0.547845	0.674768
28000	Prpf19	pre-mRNA processing factor 19	AA617263|AL024362|D19Wsu55e|NMP200|PSO4|Prp19|Snev	10	13	3.8742	8	10	3.4525	12	12	3.4026	3.57643	0.259078	12	13	4.6922	14	16	6.3118	12	15	4.8898	5.29793	0.883575	0.675062
24066	Spry4	sprouty RTK signaling antagonist 4	A030006O18Rik|sprouty4	3	3	1.1552	0	0	0.3835	1	1	0.5776	0.705433	0.401418	3	3	1.399	0	0	0.4571	3	3	1.2784	1.04483	0.512551	0.675164
68556	Uckl1	uridine-cytidine kinase 1-like 1	1110007H10Rik|Urkl1	2	2	0.8833	1	1	0.6903	0	0	0.3209	0.6315	0.285774	2	2	1.0698	0	0	0.4571	3	3	1.2784	0.9351	0.426898	0.675329
66181	Nop10	NOP10 ribonucleoprotein	1110036B12Rik|NOP10P|Nola3	2	4	1.427	4	8	2.8386	3	9	2.632	2.2992	0.762378	5	16	5.6806	4	6	2.6518	3	5	1.8801	3.40417	2.00885	0.675408
236899	Pcyt1b	phosphate cytidylyltransferase 1, choline, beta isoform	AW045697|CTTbeta	2	2	0.8833	1	1	0.6903	2	2	0.8344	0.802667	0.100337	3	3	1.399	2	2	1.1886	2	2	0.9776	1.1884	0.2107	0.675418
66491	Polr2l	polymerase (RNA) II (DNA directed) polypeptide L	2510029B14Rik	1	2	0.8833	1	1	0.6903	2	2	0.8344	0.802667	0.100337	2	3	1.399	2	2	1.1886	2	2	0.9776	1.1884	0.2107	0.675418
84653	Hes7	hes family bHLH transcription factor 7	bHLHb37	1	2	0.8833	1	1	0.6903	1	2	0.8344	0.802667	0.100337	2	3	1.399	1	2	1.1886	2	2	0.9776	1.1884	0.2107	0.675418
69219	Ddah1	dimethylarginine dimethylaminohydrolase 1	2410006N07Rik|2510015N06Rik|AI987801|AW050362	10	10	3.0583	0	0	0.3835	10	12	3.4026	2.28147	1.65268	13	14	5.0216	1	1	0.8228	12	13	4.2877	3.37737	2.24255	0.675516
16852	Lgals1	lectin, galactose binding, soluble 1	AA410090|Gal-1|Galbp|L-14.5|L14|Lect14|galectin-1	11	43	12.0402	13	55	17.2865	21	98	25.5439	18.2902	6.80757	16	61	20.5298	22	90	33.4792	29	89	27.2176	27.0755	6.47587	0.675525
108857	Ankhd1	ankyrin repeat and KH domain containing 1	1110004O12Rik|4933432B13Rik|9130019P20Rik|A530027J04Rik|A630021B20Rik|AA571404|Mask|mFLJ00246|mKIAA1085	5	5	1.6988	4	4	1.6109	8	8	2.3752	1.89497	0.41821	8	8	3.0453	5	5	2.286	9	9	3.0838	2.80503	0.449908	0.675559
69150	Snx4	sorting nexin 4	1810036H14Rik|AI037066	3	3	1.1552	4	4	1.6109	0	0	0.3209	1.029	0.654194	2	2	1.0698	4	4	1.9201	4	4	1.5792	1.52303	0.427924	0.675625
17135	Mafk	v-maf musculoaponeurotic fibrosarcoma oncogene family, protein K (avian)	AW061068|NF-E2|Nfe2u	0	0	0.3397	0	0	0.3835	2	2	0.8344	0.5192	0.273848	1	1	0.7406	2	2	1.1886	0	0	0.376	0.7684	0.407013	0.67569
14825	Cxcl1	chemokine (C-X-C motif) ligand 1	Fsp|Gro1|KC|Mgsa|N51|Scyb1|gro	0	0	0.3397	0	0	0.3835	2	2	0.8344	0.5192	0.273848	1	1	0.7406	2	2	1.1886	0	0	0.376	0.7684	0.407013	0.67569
68137	Kdelr1	KDEL (Lys-Asp-Glu-Leu) endoplasmic reticulum protein retention receptor 1	8030486F04Rik|AW215843|Erd2.1	0	0	0.3397	0	0	0.3835	2	2	0.8344	0.5192	0.273848	1	1	0.7406	2	2	1.1886	0	0	0.376	0.7684	0.407013	0.67569
69241	Polr2d	polymerase (RNA) II (DNA directed) polypeptide D	2310002G05Rik|2610028L19Rik|HSRBP4|RBP4	2	2	0.8833	3	3	1.304	4	4	1.3479	1.1784	0.256505	4	4	1.7282	4	4	1.9201	4	4	1.5792	1.7425	0.170899	0.67627
56462	Mtch1	mitochondrial carrier 1	2310034O17Rik|AI255158|AU018396|C77849|PSAP	2	3	1.1552	0	0	0.3835	0	0	0.3209	0.619867	0.464668	0	0	0.4114	0	0	0.4571	5	5	1.8801	0.9162	0.835075	0.676563
18798	Plcb4	phospholipase C, beta 4	A930039J07Rik|AI854601|C230058B11Rik	0	0	0.3397	2	2	0.9972	0	0	0.3209	0.5526	0.38515	0	0	0.4114	0	0	0.4571	4	4	1.5792	0.8159	0.661432	0.677289
170759	Atp13a1	ATPase type 13A1	Atp13a|Cgi152|catp	0	0	0.3397	4	4	1.6109	2	2	0.8344	0.928333	0.640785	1	1	0.7406	2	2	1.1886	6	6	2.181	1.37007	0.737147	0.677583
66317	Wdr61	WD repeat domain 61	2700038L12Rik|2810418I05Rik|REC14	5	5	1.6988	0	0	0.3835	5	5	1.6047	1.229	0.733735	9	10	3.704	0	0	0.4571	3	3	1.2784	1.81317	1.68822	0.67782
67126	Atp5e	ATP synthase, H+ transporting, mitochondrial F1 complex, epsilon subunit	2410043G19Rik|ATPE|AV000645	2	2	0.8833	1	1	0.6903	2	3	1.0911	0.888233	0.200446	3	3	1.399	2	3	1.5543	2	2	0.9776	1.3103	0.298407	0.677885
11938	Atp2a2	ATPase, Ca++ transporting, cardiac muscle, slow twitch 2	9530097L16Rik|D5Wsu150e|SERCA2|SERCA2B|Serca2a|mKIAA4195	11	13	3.8742	16	18	5.9091	19	22	5.9721	5.2518	1.19345	17	17	6.0101	14	16	6.3118	23	35	10.9145	7.74547	2.74861	0.678048
19047	Ppp1cc	protein phosphatase 1, catalytic subunit, gamma isoform	PP-1G|PP1|dis2m1	8	9	2.7864	2	2	0.9972	17	23	6.2292	3.3376	2.6592	15	18	6.3396	1	1	0.8228	18	24	7.6	4.9208	3.60449	0.678264
93759	Sirt1	sirtuin 1	AA673258|SIR2L1|Sir2|Sir2a|Sir2alpha	1	1	0.6115	2	2	0.9972	2	2	0.8344	0.814367	0.193629	2	2	1.0698	3	3	1.5543	2	2	0.9776	1.20057	0.309791	0.678319
14227	Fkbp2	FK506 binding protein 2	13kDa|FKBP-2|mFKBP13|mFKBP2	2	3	1.1552	5	7	2.5316	4	9	2.632	2.10627	0.825176	3	7	2.716	4	10	4.1155	4	7	2.4819	3.10447	0.88337	0.678463
22273	Uqcrc1	ubiquinol-cytochrome c reductase core protein 1	1110032G10Rik	12	21	6.0505	8	11	3.7595	15	21	5.7151	5.17503	1.23731	16	24	8.3172	19	26	9.9745	10	14	4.5887	7.6268	2.75848	0.678533
225363	Etf1	eukaryotic translation termination factor 1	AI463371|D6Ertd109e|ERF|ERF1|SUP45L1|TB3-1	9	9	2.7864	8	8	2.8386	10	12	3.4026	3.0092	0.341693	13	13	4.6922	13	13	5.2135	10	10	3.3847	4.43013	0.942145	0.679257
11792	Apex1	apurinic/apyrimidinic endonuclease 1	APE|Apex|HAP1|Ref-1	9	16	4.6902	2	3	1.304	13	15	4.1733	3.38917	1.82421	14	16	5.6806	5	5	2.286	17	22	6.9976	4.98807	2.43095	0.679455
11937	Atp2a1	ATPase, Ca++ transporting, cardiac muscle, fast twitch 1	SERCA1	7	8	2.5145	6	6	2.2247	9	11	3.1457	2.6283	0.470928	7	7	2.716	6	8	3.3836	9	17	5.4919	3.86383	1.44892	0.680231
19057	Ppp3cc	protein phosphatase 3, catalytic subunit, gamma isoform	Calnc|PP2BA gamma	2	2	0.8833	2	2	0.9972	0	0	0.3209	0.7338	0.362089	1	2	1.0698	2	2	1.1886	2	2	0.9776	1.07867	0.105779	0.680284
12359	Cat	catalase	2210418N07|Cas-1|Cas1|Cs-1	9	9	2.7864	8	9	3.1455	8	8	2.3752	2.76903	0.385444	8	9	3.3746	10	12	4.8475	12	12	3.9867	4.0696	0.739941	0.680419
69094	Tmem160	transmembrane protein 160	1810008O21Rik	1	1	0.6115	2	2	0.9972	3	3	1.0911	0.899933	0.254165	2	2	1.0698	4	4	1.9201	2	2	0.9776	1.3225	0.519586	0.680479
111173	Erc1	ELKS/RAB6-interacting/CAST family member 1	4930404L01Rik|5033405M01Rik|9630025C19Rik|B430107L16Rik|CAST2|ELKS|Elks1|RAB6IP2A|RAB6IP2B|Rab6ip2|mKIAA1081	1	1	0.6115	2	2	0.9972	0	0	0.3209	0.6432	0.339263	3	3	1.399	0	0	0.4571	2	2	0.9776	0.944567	0.471818	0.680947
223255	Stk24	serine/threonine kinase 24	1810013H02Rik|C76483|MST-3|Mst3|STE20	9	9	2.7864	7	13	4.3736	10	12	3.4026	3.52087	0.800182	11	17	6.0101	11	13	5.2135	12	13	4.2877	5.17043	0.862007	0.680962
381314	Iars2	isoleucine-tRNA synthetase 2, mitochondrial	2010002H18Rik|C79125	9	9	2.7864	14	14	4.6807	19	20	5.4581	4.3084	1.37421	17	17	6.0101	20	20	7.7765	15	16	5.1908	6.3258	1.32144	0.681084
224481	Tfb1m	transcription factor B1, mitochondrial	AI429207	3	3	1.1552	0	0	0.3835	1	1	0.5776	0.705433	0.401418	2	2	1.0698	0	0	0.4571	4	4	1.5792	1.03537	0.561842	0.681337
105670	Rcbtb2	regulator of chromosome condensation (RCC1) and BTB (POZ) domain containing protein 2	2610028E02Rik|2810420M18Rik|AI448345|AW240694|Chc1l|RC/BTB2	1	1	0.6115	2	2	0.9972	1	1	0.5776	0.728767	0.233087	1	1	0.7406	2	2	1.1886	3	3	1.2784	1.0692	0.288096	0.6816
69168	Bola1	bolA-like 1 (E. coli)	1810037G04Rik	5	5	1.6988	5	6	2.2247	7	9	2.632	2.18517	0.467854	6	7	2.716	8	10	4.1155	8	8	2.7828	3.20477	0.789425	0.681849
93684	Selenof	selenoprotein F	9430015P09Rik|Sep15	1	1	0.6115	2	2	0.9972	3	3	1.0911	0.899933	0.254165	4	4	1.7282	3	3	1.5543	1	1	0.6768	1.31977	0.563573	0.681888
63913	Fam129a	family with sequence similarity 129, member A	AI256368|AU019833|Niban	9	9	2.7864	9	10	3.4525	8	8	2.3752	2.87137	0.543653	11	11	4.0334	13	13	5.2135	10	10	3.3847	4.21053	0.927178	0.681948
227746	Rabepk	Rab9 effector protein with kelch motifs	8430412M01Rik|9530020D24Rik|AV073337|C87311|Rab9p40	1	1	0.6115	1	1	0.6903	3	3	1.0911	0.797633	0.257185	1	1	0.7406	2	2	1.1886	3	4	1.5792	1.16947	0.419627	0.682049
20773	Sptlc2	serine palmitoyltransferase, long chain base subunit 2	LCB2|LCB2a|Spt2	2	2	0.8833	4	4	1.6109	3	3	1.0911	1.1951	0.374783	5	5	2.0574	4	4	1.9201	3	3	1.2784	1.75197	0.415827	0.682148
75624	Metap1	methionyl aminopeptidase 1	1700029C17Rik|AW047992|mKIAA0094	4	8	2.5145	3	3	1.304	8	11	3.1457	2.3214	0.935912	8	9	3.3746	8	9	3.7495	7	9	3.0838	3.40263	0.333734	0.682236
21973	Top2a	topoisomerase (DNA) II alpha	Top-2	41	42	11.7678	39	41	12.9785	46	54	14.2035	12.9833	1.21786	37	41	13.9247	42	53	19.8771	66	76	23.2879	19.0299	4.73874	0.682256
18793	Plaur	plasminogen activator, urokinase receptor	Cd87|u-PAR|uPAR	1	2	0.8833	1	2	0.9972	1	1	0.5776	0.819367	0.216983	2	2	1.0698	2	3	1.5543	2	2	0.9776	1.20057	0.309791	0.682483
66368	Rtca	RNA 3'-terminal phosphate cyclase	2310009A18Rik|AI450277|RPC|Rtcd1	5	5	1.6988	3	3	1.304	2	2	0.8344	1.27907	0.432739	4	5	2.0574	5	5	2.286	3	3	1.2784	1.87393	0.528261	0.682557
212880	Ddx46	DEAD (Asp-Glu-Ala-Asp) box polypeptide 46	2200005K02Rik|8430438J23Rik|AI325430|AI957095|mKIAA0801	14	14	4.1462	17	17	5.602	13	13	3.6595	4.46923	1.01074	13	13	4.6922	17	18	7.0441	25	25	7.9012	6.54583	1.66151	0.68276
73046	Glrx5	glutaredoxin 5	-	3	3	1.1552	5	5	1.9178	6	6	1.8615	1.64483	0.424968	6	6	2.3867	6	6	2.6518	6	6	2.181	2.4065	0.236024	0.683496
70297	Gcc2	GRIP and coiled-coil domain containing 2	0610043A03Rik|2210420P05Rik|2600014C01Rik|AW112121|mKIAA0336	0	0	0.3397	0	0	0.3835	1	1	0.5776	0.4336	0.126616	2	2	1.0698	0	0	0.4571	0	0	0.376	0.6343	0.379328	0.683588
226442	Zfp281	zinc finger protein 281	Znf281	0	0	0.3397	0	0	0.3835	1	1	0.5776	0.4336	0.126616	2	2	1.0698	0	0	0.4571	0	0	0.376	0.6343	0.379328	0.683588
227644	Snapc4	small nuclear RNA activating complex, polypeptide 4	5730436L13Rik	0	0	0.3397	0	0	0.3835	1	1	0.5776	0.4336	0.126616	2	2	1.0698	0	0	0.4571	0	0	0.376	0.6343	0.379328	0.683588
54604	Pcnx	pecanex homolog	2900024E21Rik|3526401J03Rik|AF096286|AI327143|AI413187|Pcnx1|Pcnxl1	0	0	0.3397	0	0	0.3835	1	1	0.5776	0.4336	0.126616	2	2	1.0698	0	0	0.4571	0	0	0.376	0.6343	0.379328	0.683588
75619	Fastkd2	FAST kinase domains 2	2810421I24Rik	0	0	0.3397	0	0	0.3835	1	1	0.5776	0.4336	0.126616	2	2	1.0698	0	0	0.4571	0	0	0.376	0.6343	0.379328	0.683588
434204	Whamm	WAS protein homolog associated with actin, golgi membranes and microtubules	BB081391|Whdc1|mKIAA1971	0	0	0.3397	0	0	0.3835	1	1	0.5776	0.4336	0.126616	2	2	1.0698	0	0	0.4571	0	0	0.376	0.6343	0.379328	0.683588
83410	Cstf2t	cleavage stimulation factor, 3' pre-RNA subunit 2, tau	64kDa|C77975|tCstF-64|tauCstF-64	0	0	0.3397	0	0	0.3835	1	1	0.5776	0.4336	0.126616	2	2	1.0698	0	0	0.4571	0	0	0.376	0.6343	0.379328	0.683588
56520	Nme4	NME/NM23 nucleoside diphosphate kinase 4	2610027N22Rik|2810024O08Rik|5730493H09Rik|NM23-M4|Nm23M4	0	0	0.3397	1	1	0.6903	0	0	0.3209	0.4503	0.208059	0	0	0.4114	2	2	1.1886	0	0	0.376	0.658667	0.459277	0.683654
319196	Ankef1	ankyrin repeat and EF-hand domain containing 1	AV276460|Ankrd5	0	0	0.3397	1	1	0.6903	0	0	0.3209	0.4503	0.208059	0	0	0.4114	2	2	1.1886	0	0	0.376	0.658667	0.459277	0.683654
319695	Ankar	ankyrin and armadillo repeat containing	4932422E22Rik	0	0	0.3397	1	1	0.6903	0	0	0.3209	0.4503	0.208059	0	0	0.4114	2	2	1.1886	0	0	0.376	0.658667	0.459277	0.683654
328845	Acsbg2	acyl-CoA synthetase bubblegum family member 2	Bgr	0	0	0.3397	1	1	0.6903	0	0	0.3209	0.4503	0.208059	0	0	0.4114	2	2	1.1886	0	0	0.376	0.658667	0.459277	0.683654
17191	Mbd2	methyl-CpG binding domain protein 2	MBD2a	0	0	0.3397	1	1	0.6903	0	0	0.3209	0.4503	0.208059	0	0	0.4114	2	2	1.1886	0	0	0.376	0.658667	0.459277	0.683654
58230	Rnf8	ring finger protein 8	3830404E21Rik|AIP37|laXp180	0	0	0.3397	1	1	0.6903	0	0	0.3209	0.4503	0.208059	0	0	0.4114	2	2	1.1886	0	0	0.376	0.658667	0.459277	0.683654
380969	Nckap5l	NCK-associated protein 5-like	C230021P08Rik|Cep169	0	0	0.3397	1	1	0.6903	0	0	0.3209	0.4503	0.208059	0	0	0.4114	2	2	1.1886	0	0	0.376	0.658667	0.459277	0.683654
13437	Dnpep	aspartyl aminopeptidase	AA407814	3	4	1.427	2	2	0.9972	7	8	2.3752	1.5998	0.705064	5	5	2.0574	7	8	3.3836	4	4	1.5792	2.34007	0.934821	0.683656
14696	Gnb4	guanine nucleotide binding protein (G protein), beta 4	6720453A21Rik|G(beta)4	3	3	1.1552	1	2	0.9972	2	2	0.8344	0.9956	0.160406	3	4	1.7282	0	0	0.4571	6	6	2.181	1.45543	0.893733	0.684057
11847	Arg2	arginase type II	AII|AU022422	7	7	2.2426	1	1	0.6903	6	6	1.8615	1.59813	0.808969	10	10	3.704	1	1	0.8228	7	7	2.4819	2.33623	1.44611	0.684064
69227	Selenot	selenoprotein T	2810407C02Rik|5730408P04Rik|Selt	0	0	0.3397	0	0	0.3835	2	2	0.8344	0.5192	0.273848	0	0	0.4114	2	2	1.1886	1	1	0.6768	0.758933	0.395056	0.684118
264895	Acsf2	acyl-CoA synthetase family member 2	-	5	5	1.6988	4	4	1.6109	6	6	1.8615	1.72373	0.127147	4	5	2.0574	7	7	3.0177	7	7	2.4819	2.519	0.481224	0.684293
269254	Setx	senataxin	A130090N03|A930037J23Rik|AOA2|AW060766|Als4|SCAR1|Sen1|mKIAA0625	2	2	0.8833	1	1	0.6903	1	1	0.5776	0.717067	0.154598	1	1	0.7406	1	1	0.8228	4	4	1.5792	1.04753	0.462268	0.684529
107272	Psat1	phosphoserine aminotransferase 1	D8Ertd814e|EPIP|PSA|Psat	14	29	8.2278	7	7	2.5316	14	19	5.2011	5.32017	2.84997	15	26	8.9766	12	13	5.2135	17	29	9.1063	7.76547	2.21102	0.685106
14187	Akr1b8	aldo-keto reductase family 1, member B8	FR-1|Fgfrp|Fgrp	6	7	2.2426	4	4	1.6109	7	8	2.3752	2.07623	0.408408	11	11	4.0334	0	0	0.4571	11	14	4.5887	3.0264	2.24234	0.686041
18810	Plec	plectin	AA591047|AU042537|EBS1|PCN|PLTN|Plec1	184	199	54.7195	194	230	71.4512	200	224	58.1609	61.4439	8.83577	221	274	91.4186	196	247	91.6094	211	281	85.6166	89.5482	3.4062	0.686154
234663	Dync1li2	dynein, cytoplasmic 1 light intermediate chain 2	AA409702|C920003I06|Dncli2|Dnclic2|LIC2	6	6	1.9707	6	6	2.2247	5	5	1.6047	1.93337	0.311681	6	7	2.716	6	6	2.6518	9	9	3.0838	2.8172	0.233103	0.686272
22272	Uqcrq	ubiquinol-cytochrome c reductase, complex III subunit VII	1100001F06Rik|1500040F11Rik|5830407L17Rik|9.5kDa|AA959903|QP-C|Qpc|Uqcrb|c1502	4	8	2.5145	5	14	4.6807	5	12	3.4026	3.5326	1.08894	7	16	5.6806	8	17	6.6779	4	9	3.0838	5.14743	1.85542	0.686284
74522	Morc2a	microrchidia 2A	8430403M08Rik|Zcwcc1	2	2	0.8833	3	3	1.304	3	3	1.0911	1.0928	0.210355	1	1	0.7406	3	3	1.5543	7	7	2.4819	1.59227	0.871271	0.686317
22378	Wbp2	WW domain binding protein 2	-	2	2	0.8833	0	0	0.3835	3	3	1.0911	0.785967	0.363703	3	3	1.399	0	0	0.4571	4	4	1.5792	1.1451	0.602599	0.686374
227634	Camsap1	calmodulin regulated spectrin-associated protein 1	9530003A05Rik|C77823|PRO2405	0	0	0.3397	1	1	0.6903	1	1	0.5776	0.535867	0.178987	0	0	0.4114	3	3	1.5543	0	0	0.376	0.780567	0.670306	0.68651
108067	Eif2b3	eukaryotic translation initiation factor 2B, subunit 3	1190002P15Rik	8	8	2.5145	8	9	3.1455	4	4	1.3479	2.33597	0.912002	10	11	4.0334	8	8	3.3836	8	8	2.7828	3.39993	0.62546	0.687062
12785	Cnbp	cellular nucleic acid binding protein	AA408710|Cnbp1|Znf9	0	0	0.3397	0	0	0.3835	6	7	2.1183	0.947167	1.01447	1	1	0.7406	6	7	3.0177	0	0	0.376	1.3781	1.43159	0.687299
15007	H2-Q10	histocompatibility 2, Q region locus 10	H-2Q10|Q10|Qa10	4	5	1.6988	3	5	1.9178	3	4	1.3479	1.65483	0.287483	4	6	2.3867	4	6	2.6518	3	6	2.181	2.4065	0.236024	0.687651
55935	Fnbp4	formin binding protein 4	FBP30|Fnbp30|mKIAA1014	5	5	1.6988	5	5	1.9178	4	4	1.3479	1.65483	0.287483	6	6	2.3867	6	6	2.6518	6	6	2.181	2.4065	0.236024	0.687651
72047	Ddx42	DEAD (Asp-Glu-Ala-Asp) box polypeptide 42	1810047H21Rik|AW319508|AW556242|B430002H05Rik|RHELP|RNAHP|SF3b125	6	7	2.2426	9	9	3.1455	11	11	3.1457	2.8446	0.521347	10	10	3.704	10	10	4.1155	14	14	4.5887	4.13607	0.442708	0.687755
11975	Atp6v0a1	ATPase, H+ transporting, lysosomal V0 subunit A1	AA959968|ATP6a1|Atp6n1|Atp6n1a|Atpv0a1|Vpp-1|Vpp1	1	1	0.6115	2	2	0.9972	0	0	0.3209	0.6432	0.339263	2	2	1.0698	0	0	0.4571	3	3	1.2784	0.9351	0.426898	0.687841
67941	Rps27l	ribosomal protein S27-like	1810034D23Rik	5	8	2.5145	3	5	1.9178	5	10	2.8889	2.4404	0.489772	6	11	4.0334	5	10	4.1155	4	7	2.4819	3.5436	0.920375	0.688678
28088	Rtcb	RNA 2',3'-cyclic phosphate and 5'-OH ligase	AI255213|AI463255|D10Wsu52e|FAAP|HSPC117	15	23	6.5947	19	31	9.9037	12	19	5.2011	7.23317	2.41544	17	29	9.9658	20	31	11.8068	17	31	9.709	10.4939	1.14426	0.689276
17919	Myo5b	myosin VB	AI661750|mKIAA1119	2	2	0.8833	2	2	0.9972	1	1	0.5776	0.819367	0.216983	3	3	1.399	2	2	1.1886	2	2	0.9776	1.1884	0.2107	0.68947
53861	Zranb2	zinc finger, RAN-binding domain containing 2	AI227013|Zfp265|Zis|Znf265	2	2	0.8833	2	2	0.9972	1	1	0.5776	0.819367	0.216983	3	3	1.399	2	2	1.1886	2	2	0.9776	1.1884	0.2107	0.68947
238799	Tnpo1	transportin 1	AU021749|D13Ertd688e|IPO2|Kpnb2|MIP|MIP1|TRN	8	9	2.7864	13	14	4.6807	17	21	5.7151	4.39407	1.48524	16	18	6.3396	14	17	6.6779	16	19	6.0941	6.37053	0.293127	0.689749
56637	Gsk3b	glycogen synthase kinase 3 beta	7330414F15Rik|8430431H08Rik|C86142|GSK-3|GSK-3beta|GSK3	2	2	0.8833	2	2	0.9972	3	3	1.0911	0.990533	0.10406	1	1	0.7406	5	5	2.286	3	3	1.2784	1.435	0.784511	0.690267
22275	Urod	uroporphyrinogen decarboxylase	AI323803|UPD|Uro-d	4	5	1.6988	1	1	0.6903	7	7	2.1183	1.50247	0.733966	6	6	2.3867	0	0	0.4571	10	11	3.6857	2.1765	1.62453	0.690313
56350	Arl3	ADP-ribosylation factor-like 3	-	4	4	1.427	1	1	0.6903	3	3	1.0911	1.06947	0.368826	6	7	2.716	3	3	1.5543	0	0	0.376	1.54877	1.17001	0.690528
20853	Stau1	staufen double-stranded RNA binding protein 1	5830401L18Rik|AW549911|C85792|Stau	5	5	1.6988	8	8	2.8386	3	3	1.0911	1.87617	0.887149	7	7	2.716	6	6	2.6518	8	8	2.7828	2.71687	0.0655043	0.690563
20623	Snrk	SNF related kinase	2010012F07Rik|AI448042|AW547029|E030034B15|R74830|mKIAA0096	1	1	0.6115	0	0	0.3835	1	1	0.5776	0.5242	0.123023	0	0	0.4114	2	2	1.1886	1	1	0.6768	0.758933	0.395056	0.690706
114713	Rasa2	RAS p21 protein activator 2	5430433H21Rik|AA517451|AU023900|GAP1m	1	1	0.6115	3	3	1.304	2	2	0.8344	0.916633	0.353498	1	1	0.7406	0	0	0.4571	8	8	2.7828	1.32683	1.26885	0.690843
13877	Erh	ERH mRNA splicing and mitosis factor	Mer|Prei1	5	7	2.2426	4	6	2.2247	7	8	2.3752	2.28083	0.0822125	8	11	4.0334	7	8	3.3836	6	7	2.4819	3.29963	0.779151	0.691238
64685	Nmi	N-myc (and STAT) interactor	-	5	5	1.6988	1	1	0.6903	3	3	1.0911	1.16007	0.507775	4	4	1.7282	1	1	0.8228	7	7	2.4819	1.67763	0.830705	0.69149
67903	Gipc1	GIPC PDZ domain containing family, member 1	GIPC|Glut1CIP|Rgs19ip1|Semcap1|TIP-2|TaxIP2	4	4	1.427	1	1	0.6903	5	5	1.6047	1.24067	0.484842	8	8	3.0453	0	0	0.4571	5	5	1.8801	1.79417	1.29624	0.6915
12617	Cenpc1	centromere protein C1	CENP-C|Cenpc	1	1	0.6115	0	0	0.3835	0	0	0.3209	0.438633	0.152944	2	2	1.0698	0	0	0.4571	0	0	0.376	0.6343	0.379328	0.691523
381353	Gm996	predicted gene 996	-	1	1	0.6115	0	0	0.3835	0	0	0.3209	0.438633	0.152944	2	2	1.0698	0	0	0.4571	0	0	0.376	0.6343	0.379328	0.691523
19090	Prkdc	protein kinase, DNA activated, catalytic polypeptide	AI326420|AU019811|DNA-PKcs|DNAPDcs|DNAPK|DNPK1|DOXNPH|HYRC1|XRCC7|dxnph|p460|scid|slip	1	1	0.6115	0	0	0.3835	0	0	0.3209	0.438633	0.152944	2	2	1.0698	0	0	0.4571	0	0	0.376	0.6343	0.379328	0.691523
26410	Map3k8	mitogen-activated protein kinase kinase kinase 8	Cot|Cot/Tpl2|Est|Estf|Tpl-2|Tpl2|c-COT	1	1	0.6115	0	0	0.3835	0	0	0.3209	0.438633	0.152944	2	2	1.0698	0	0	0.4571	0	0	0.376	0.6343	0.379328	0.691523
223690	Ankrd54	ankyrin repeat domain 54	C730048E16Rik|EST1068184|EST475269|Liar	1	1	0.6115	0	0	0.3835	0	0	0.3209	0.438633	0.152944	2	2	1.0698	0	0	0.4571	0	0	0.376	0.6343	0.379328	0.691523
76779	Cluap1	clusterin associated protein 1	2310030D15Rik|2610111M03Rik	1	1	0.6115	0	0	0.3835	0	0	0.3209	0.438633	0.152944	2	2	1.0698	0	0	0.4571	0	0	0.376	0.6343	0.379328	0.691523
14109	Fau	Finkel-Biskis-Reilly murine sarcoma virus (FBR-MuSV) ubiquitously expressed (fox derived)	MNSFbeta	1	2	0.8833	2	4	1.6109	2	5	1.6047	1.3663	0.418302	3	5	2.0574	2	5	2.286	2	4	1.5792	1.9742	0.360671	0.692078
217866	Cdc42bpb	CDC42 binding protein kinase beta	MRCKb	17	17	4.9622	23	23	7.4451	29	29	7.7716	6.7263	1.53645	22	26	8.9766	28	29	11.0738	29	29	9.1063	9.7189	1.17517	0.692084
11534	Adk	adenosine kinase	2310026J05Rik|5033405D03Rik|AI255373|AI987814|Ak	11	15	4.4182	10	12	4.0666	9	11	3.1457	3.87683	0.657132	15	19	6.6691	13	18	7.0441	9	9	3.0838	5.599	2.18628	0.692415
12217	Bsn	bassoon	-	1	1	0.6115	1	1	0.6903	0	0	0.3209	0.5409	0.194557	0	0	0.4114	3	3	1.5543	0	0	0.376	0.780567	0.670306	0.692958
100048534	Cfap43	cilia and flagella associated protein 43	4632415N18Rik|4930428C11Rik|4930463G05Rik|AI429486|D19Ertd652e|Wdr96	1	1	0.6115	1	1	0.6903	0	0	0.3209	0.5409	0.194557	0	0	0.4114	3	3	1.5543	0	0	0.376	0.780567	0.670306	0.692958
20200	S100a6	S100 calcium binding protein A6 (calcyclin)	2A9|5B10|CALCYCLIN|Cacy|PRA	7	19	5.5063	5	14	4.6807	3	15	4.1733	4.78677	0.6728	10	24	8.3172	4	16	6.3118	13	19	6.0941	6.9077	1.22551	0.692961
100608	Noc4l	NOC4 like	AI326906	1	1	0.6115	3	3	1.304	2	2	0.8344	0.916633	0.353498	2	2	1.0698	4	4	1.9201	2	2	0.9776	1.3225	0.519586	0.693106
69553	Ripor3	RIPOR family member 3	2310033K02Rik|Fam65c|Gm124	1	1	0.6115	0	0	0.3835	1	1	0.5776	0.5242	0.123023	2	2	1.0698	1	1	0.8228	0	0	0.376	0.7562	0.351662	0.693203
15182	Hdac2	histone deacetylase 2	D10Wsu179e|YAF1|Yy1bp|mRPD3	8	9	2.7864	9	12	4.0666	5	7	2.1183	2.99043	0.990046	9	11	4.0334	11	13	5.2135	8	11	3.6857	4.31087	0.800802	0.693697
12850	Coq7	demethyl-Q 7	clk-1	3	3	1.1552	2	2	0.9972	0	0	0.3209	0.824433	0.443171	2	3	1.399	2	2	1.1886	2	2	0.9776	1.1884	0.2107	0.693734
56524	Mpp6	membrane protein, palmitoylated 6 (MAGUK p55 subfamily member 6)	P55t|Pals2	9	9	2.7864	7	8	2.8386	9	9	2.632	2.75233	0.10743	11	11	4.0334	11	11	4.4815	10	10	3.3847	3.96653	0.551449	0.693889
22329	Vcam1	vascular cell adhesion molecule 1	CD106|Vcam-1	0	0	0.3397	4	4	1.6109	0	0	0.3209	0.757167	0.739415	1	1	0.7406	3	3	1.5543	2	2	0.9776	1.09083	0.418501	0.694118
22158	Tulp3	tubby-like protein 3	2310022L06Rik|AI316887	2	2	0.8833	2	2	0.9972	0	0	0.3209	0.7338	0.362089	2	2	1.0698	1	1	0.8228	3	3	1.2784	1.057	0.22807	0.694229
110078	Pygb	brain glycogen phosphorylase	-	15	16	4.6902	11	11	3.7595	13	13	3.6595	4.0364	0.568411	12	12	4.3628	16	17	6.6779	20	20	6.3953	5.812	1.26297	0.694494
67973	Mphosph10	M-phase phosphoprotein 10 (U3 small nucleolar ribonucleoprotein)	2810453H10Rik|5730405D16Rik|AI326008	3	3	1.1552	4	4	1.6109	4	4	1.3479	1.37133	0.228752	5	5	2.0574	4	5	2.286	4	4	1.5792	1.9742	0.360671	0.694627
15039	H2-T22	histocompatibility 2, T region locus 22	27b|H-2T17|H-2T22|H2-T17|T22b	1	2	0.8833	1	2	0.9972	1	1	0.5776	0.819367	0.216983	1	2	1.0698	1	2	1.1886	2	3	1.2784	1.17893	0.104635	0.695007
67247	Marc2	mitochondrial amidoxime reducing component 2	2810484M10Rik|Mosc2|mARC1	6	8	2.5145	0	0	0.3835	5	7	2.1183	1.6721	1.13341	9	9	3.3746	0	0	0.4571	9	10	3.3847	2.40547	1.68734	0.695125
72931	Swi5	SWI5 recombination repair homolog (yeast)	1500019F05Rik|2900010J23Rik|AI046671	0	0	0.3397	0	0	0.3835	2	2	0.8344	0.5192	0.273848	1	1	0.7406	1	1	0.8228	1	1	0.6768	0.746733	0.073193	0.695295
237082	Nxt2	nuclear transport factor 2-like export factor 2	6330587F24Rik|AI787442|P15-2	0	0	0.3397	0	0	0.3835	2	2	0.8344	0.5192	0.273848	1	1	0.7406	1	1	0.8228	1	1	0.6768	0.746733	0.073193	0.695295
11565	Adssl1	adenylosuccinate synthetase like 1	AI528595|Adss|Adss1	4	4	1.427	7	7	2.5316	2	2	0.8344	1.59767	0.861375	5	5	2.0574	5	6	2.6518	5	6	2.181	2.29673	0.313645	0.695626
11566	Adss	adenylosuccinate synthetase, non muscle	AI314886|AS|Adss2	12	16	4.6902	11	18	5.9091	11	16	4.4303	5.00987	0.789527	14	20	6.9987	14	22	8.5091	13	19	6.0941	7.20063	1.2201	0.695754
12010	B2m	beta-2 microglobulin	Ly-m11|beta2-m|beta2m	3	5	1.6988	3	3	1.304	3	4	1.3479	1.45023	0.216381	5	6	2.3867	3	5	2.286	3	4	1.5792	2.08397	0.440031	0.6959
68463	Mrpl14	mitochondrial ribosomal protein L14	1110006I11Rik|AI846816|MRP-L32|Rpml32	2	2	0.8833	3	8	2.8386	5	5	1.6047	1.77553	0.988781	4	6	2.3867	4	8	3.3836	3	5	1.8801	2.55013	0.764958	0.696251
19212	Pter	phosphotriesterase related	AI790318|Mpr56-1	6	6	1.9707	4	5	1.9178	4	4	1.3479	1.74547	0.345317	4	6	2.3867	6	6	2.6518	6	7	2.4819	2.5068	0.134293	0.696293
18293	Ogdh	oxoglutarate (alpha-ketoglutarate) dehydrogenase (lipoamide)	2210403E04Rik|2210412K19Rik|AA409584|d1401|mKIAA4192	17	18	5.2343	21	22	7.1379	15	16	4.4303	5.60083	1.39052	16	18	6.3396	17	20	7.7765	31	32	10.0103	8.04213	1.84971	0.696436
19106	Eif2ak2	eukaryotic translation initiation factor 2-alpha kinase 2	2310047A08Rik|4732414G15Rik|AI467567|AI747578|Pkr|Prkr|Tik	0	0	0.3397	3	4	1.6109	1	1	0.5776	0.842733	0.675803	3	3	1.399	3	3	1.5543	1	1	0.6768	1.21003	0.468276	0.696455
67713	Dnajc19	DnaJ heat shock protein family (Hsp40) member C19	1810055D05Rik|AA959924|Tim14	2	2	0.8833	2	2	0.9972	1	1	0.5776	0.819367	0.216983	4	4	1.7282	1	1	0.8228	2	2	0.9776	1.1762	0.484271	0.696622
100503724	Dnajc19-ps	DnaJ heat shock protein family (Hsp40) member C19, pseudogene	Gm15118	2	2	0.8833	2	2	0.9972	1	1	0.5776	0.819367	0.216983	4	4	1.7282	1	1	0.8228	2	2	0.9776	1.1762	0.484271	0.696622
328572	Ep300	E1A binding protein p300	A430090G16|A730011L11|KAT3B|p300|p300 HAT	1	1	0.6115	2	2	0.9972	3	3	1.0911	0.899933	0.254165	1	1	0.7406	3	3	1.5543	4	4	1.5792	1.29137	0.47714	0.696884
381760	Ssbp1	single-stranded DNA binding protein 1	2810480P10Rik|G630031O20Rik|MtSSB|mtDBP	3	4	1.427	3	5	1.9178	5	7	2.1183	1.82103	0.355664	5	8	3.0453	5	10	4.1155	1	1	0.6768	2.61253	1.75972	0.697037
72201	Otud6b	OTU domain containing 6B	2600013N14Rik|AU015433	4	4	1.427	0	0	0.3835	2	2	0.8344	0.881633	0.523351	4	5	2.0574	0	0	0.4571	3	3	1.2784	1.2643	0.800243	0.697329
80292	Zxdc	ZXD family zinc finger C	A930012H20|B930086F11Rik|BC003332	0	0	0.3397	1	1	0.6903	1	1	0.5776	0.535867	0.178987	1	1	0.7406	2	2	1.1886	0	0	0.376	0.7684	0.407013	0.69738
51796	Srrm1	serine/arginine repetitive matrix 1	AA407769|POP101|Srm160	4	4	1.427	1	1	0.6903	2	2	0.8344	0.9839	0.390441	2	3	1.399	3	3	1.5543	3	3	1.2784	1.41057	0.138313	0.697521
108853	Mtrf1l	mitochondrial translational release factor 1-like	9130004K12Rik	4	4	1.427	1	1	0.6903	2	2	0.8344	0.9839	0.390441	3	3	1.399	3	3	1.5543	3	3	1.2784	1.41057	0.138313	0.697521
102635990	LOC102635990	uncharacterized LOC102635990	-	0	0	0.3397	0	0	0.3835	2	2	0.8344	0.5192	0.273848	3	3	1.399	0	0	0.4571	0	0	0.376	0.744033	0.568665	0.697818
66921	Prpf38b	PRP38 pre-mRNA processing factor 38 (yeast) domain containing B	1110021E09Rik|AU018955	0	0	0.3397	0	0	0.3835	2	2	0.8344	0.5192	0.273848	2	3	1.399	0	0	0.4571	0	0	0.376	0.744033	0.568665	0.697818
94184	Pdxdc1	pyridoxal-dependent decarboxylase domain containing 1	2210010A19Rik|AA415817|Kiaa0251-hp	7	7	2.2426	12	12	4.0666	7	7	2.1183	2.80917	1.09074	11	11	4.0334	9	9	3.7495	13	13	4.2877	4.02353	0.269236	0.698184
76582	Ipo11	importin 11	1700081H05Rik|2510001A17Rik|AI314624|AW555235|E330021B14Rik|Ranbp11	0	0	0.3397	3	3	1.304	0	0	0.3209	0.654867	0.562245	0	0	0.4114	1	1	0.8228	4	4	1.5792	0.9378	0.592333	0.698301
66359	Cox20	COX20 Cox2 chaperone	2310005N03Rik|Fam36a	1	1	0.6115	2	2	0.9972	3	3	1.0911	0.899933	0.254165	3	3	1.399	2	2	1.1886	3	3	1.2784	1.28867	0.105575	0.698345
30926	Glrx3	glutaredoxin 3	PICOT|Txnl2	9	12	3.6022	10	11	3.7595	11	12	3.4026	3.5881	0.178867	12	18	6.3396	11	11	4.4815	12	14	4.5887	5.1366	1.04321	0.698536
26912	Gcat	glycine C-acetyltransferase (2-amino-3-ketobutyrate-coenzyme A ligase)	AI526977|Kbl	10	14	4.1462	6	8	2.8386	12	14	3.9164	3.63373	0.698126	11	18	6.3396	13	14	5.5796	9	11	3.6857	5.20163	1.36673	0.698575
218811	Sec24c	Sec24 related gene family, member C (S. cerevisiae)	2610204K03Rik|mKIAA0079	9	12	3.6022	8	8	2.8386	6	6	1.8615	2.76743	0.872529	9	9	3.3746	7	7	3.0177	12	17	5.4919	3.9614	1.33741	0.6986
110935	Atp6v1b1	ATPase, H+ transporting, lysosomal V1 subunit B1	AW208839|Atp6b1|D630003L15|D630030L16Rik|D630039P21Rik|Vpp-3|Vpp3	1	1	0.6115	2	2	0.9972	4	4	1.3479	0.985533	0.368339	3	3	1.399	3	3	1.5543	3	3	1.2784	1.41057	0.138313	0.698679
104184	Blmh	bleomycin hydrolase	AI035728|Bh|Bmh	12	15	4.4182	5	5	1.9178	11	14	3.9164	3.41747	1.32276	10	10	3.704	10	17	6.6779	11	13	4.2877	4.88987	1.57575	0.698887
225791	Zadh2	zinc binding alcohol dehydrogenase, domain containing 2	C530046K17Rik|PTGR-3|Pthr3	2	3	1.1552	0	0	0.3835	3	4	1.3479	0.9622	0.510347	4	4	1.7282	1	1	0.8228	4	4	1.5792	1.37673	0.485471	0.698901
76281	Tax1bp3	Tax1 (human T cell leukemia virus type I) binding protein 3	1300011C24Rik|TIP-1	2	3	1.1552	2	2	0.9972	1	1	0.5776	0.91	0.29851	2	2	1.0698	3	3	1.5543	3	3	1.2784	1.30083	0.243028	0.699552
74351	Ddx23	DEAD (Asp-Glu-Ala-Asp) box polypeptide 23	3110082M05Rik|4921506D17Rik	8	8	2.5145	14	14	4.6807	8	8	2.3752	3.19013	1.29275	12	12	4.3628	10	10	4.1155	16	16	5.1908	4.55637	0.563177	0.700149
234664	Nae1	NEDD8 activating enzyme E1 subunit 1	59kDa|Appbp1	6	6	1.9707	7	7	2.5316	6	6	1.8615	2.12127	0.359529	5	5	2.0574	12	12	4.8475	6	6	2.181	3.02863	1.5764	0.700404
19946	Rpl30	ribosomal protein L30	-	8	12	3.6022	7	17	5.602	9	24	6.4862	5.23013	1.47752	8	20	6.9987	9	25	9.6081	7	18	5.793	7.4666	1.95011	0.700471
67923	Eloc	elongin C	2610043E24Rik|2610301I15Rik|AA407206|AI987979|AW049146|Tceb1	4	5	1.6988	4	5	1.9178	6	9	2.632	2.08287	0.488007	4	6	2.3867	6	9	3.7495	5	8	2.7828	2.973	0.701026	0.700594
68272	Rbm28	RNA binding motif protein 28	2810480G15Rik|AI503051	3	3	1.1552	3	3	1.304	6	6	1.8615	1.44023	0.372337	3	3	1.399	5	5	2.286	7	7	2.4819	2.05563	0.577035	0.700628
320790	Chd7	chromodomain helicase DNA binding protein 7	A730019I05Rik|Cycn|Cyn|Dz|Edy|Flo|GENA 47|GENA 60|Gena 52|Lda|Mt|Obt|Todo|WBE1|Whi|metis	2	2	0.8833	1	1	0.6903	2	2	0.8344	0.802667	0.100337	3	3	1.399	0	0	0.4571	3	4	1.5792	1.1451	0.602599	0.700958
73112	Abracl	ABRA C-terminal like	1700028I04Rik|3110003A17Rik	2	3	1.1552	1	2	0.9972	3	3	1.0911	1.08117	0.079467	3	4	1.7282	3	4	1.9201	2	2	0.9776	1.54197	0.498085	0.701161
27425	Atp5l	ATP synthase, H+ transporting, mitochondrial F0 complex, subunit G	4933437C06Rik	4	7	2.2426	4	10	3.4525	4	13	3.6595	3.1182	0.765323	5	16	5.6806	4	17	6.6779	2	2	0.9776	4.44537	3.04429	0.701449
94213	Ddx50	DEAD (Asp-Glu-Ala-Asp) box polypeptide 50	4933429B04Rik|8430408E17Rik|GU2|RH-II	1	1	0.6115	0	0	0.3835	2	2	0.8344	0.6098	0.225455	1	1	0.7406	2	2	1.1886	1	1	0.6768	0.868667	0.278901	0.701995
225929	Patl1	protein associated with topoisomerase II homolog 1 (yeast)	AV312086|Pat1b	1	1	0.6115	2	2	0.9972	0	0	0.3209	0.6432	0.339263	0	0	0.4114	0	0	0.4571	5	5	1.8801	0.9162	0.835075	0.70203
15043	H2-T3	histocompatibility 2, T region locus 3	H-2T3|H2-Tw3|MumuTL|TL	2	3	1.1552	3	5	1.9178	2	2	0.8344	1.30247	0.556511	2	3	1.399	3	5	2.286	3	5	1.8801	1.85503	0.444031	0.702126
226414	Dars	aspartyl-tRNA synthetase	5730439G15Rik	19	23	6.5947	18	22	7.1379	19	26	7.0003	6.91097	0.282404	23	26	8.9766	22	30	11.4403	22	29	9.1063	9.84107	1.38649	0.702258
17880	Myh11	myosin, heavy polypeptide 11, smooth muscle	AV071570|SM1|SM2|smMHC	17	24	6.8669	19	30	9.5963	15	28	7.5145	7.99257	1.42612	20	30	10.2956	17	24	9.2417	20	47	14.5328	11.3567	2.8006	0.703775
210573	Tmem151b	transmembrane protein 151B	Gm323	1	1	0.6115	1	1	0.6903	0	0	0.3209	0.5409	0.194557	1	1	0.7406	2	2	1.1886	0	0	0.376	0.7684	0.407013	0.70393
73723	Sh3bgrl3	SH3 domain binding glutamic acid-rich protein-like 3	1110004L05Rik|AU022188	3	3	1.1552	3	8	2.8386	3	6	1.8615	1.95177	0.845322	4	6	2.3867	4	9	3.7495	5	6	2.181	2.7724	0.852421	0.703999
229700	Rbm15	RNA binding motif protein 15	C230088J01Rik|mKIAA1438	2	2	0.8833	5	5	1.9178	3	3	1.0911	1.2974	0.547236	4	4	1.7282	4	4	1.9201	5	5	1.8801	1.8428	0.101242	0.704037
52864	Slx4	SLX4 structure-specific endonuclease subunit homolog (S. cerevisiae)	AI256635|AI426760|Btbd12|D16Bwg1016e	1	1	0.6115	0	0	0.3835	2	2	0.8344	0.6098	0.225455	3	3	1.399	1	1	0.8228	0	0	0.376	0.865933	0.512862	0.704211
66356	Knop1	lysine rich nucleolar protein 1	2310008H09Rik|Tsg118	1	1	0.6115	0	0	0.3835	1	1	0.5776	0.5242	0.123023	3	3	1.399	0	0	0.4571	0	0	0.376	0.744033	0.568665	0.704538
22041	Trf	transferrin	AI266983|Cd176|HP|Tf|Tfn|hpx	0	0	0.3397	0	0	0.3835	1	1	0.5776	0.4336	0.126616	0	0	0.4114	0	0	0.4571	2	2	0.9776	0.615367	0.314534	0.704621
30931	Tor1a	torsin family 1, member A (torsin A)	DQ2|Dyt1|torsinA	0	0	0.3397	0	0	0.3835	1	1	0.5776	0.4336	0.126616	0	0	0.4114	0	0	0.4571	2	2	0.9776	0.615367	0.314534	0.704621
13709	Elf1	E74-like factor 1	Elf-1|Sts1|mElf-1|p70	0	0	0.3397	0	0	0.3835	1	1	0.5776	0.4336	0.126616	0	0	0.4114	0	0	0.4571	2	2	0.9776	0.615367	0.314534	0.704621
68299	Vps53	VPS53 GARP complex subunit	2010002A08Rik|2310040I21Rik|3100002B05Rik|Hccs1	0	0	0.3397	0	0	0.3835	1	1	0.5776	0.4336	0.126616	0	0	0.4114	0	0	0.4571	2	2	0.9776	0.615367	0.314534	0.704621
237806	Dnah9	dynein, axonemal, heavy chain 9	9030022M04|A230091C01|C230051G16|D11Ertd686e|Dnahc9|mKIAA0357	0	0	0.3397	0	0	0.3835	1	1	0.5776	0.4336	0.126616	0	0	0.4114	0	0	0.4571	2	2	0.9776	0.615367	0.314534	0.704621
54189	Rabep1	rabaptin, RAB GTPase binding effector protein 1	Rab5ep|rabaptin-5|rabaptin-5alpha	0	0	0.3397	0	0	0.3835	1	1	0.5776	0.4336	0.126616	0	0	0.4114	0	0	0.4571	2	2	0.9776	0.615367	0.314534	0.704621
23834	Cdc6	cell division cycle 6	CDC18L	0	0	0.3397	0	0	0.3835	1	1	0.5776	0.4336	0.126616	0	0	0.4114	0	0	0.4571	2	2	0.9776	0.615367	0.314534	0.704621
74549	Mau2	MAU2 sister chromatid cohesion factor	9130404D08Rik|A930019L04Rik|C77863|C79014|Mau-2|mKIAA0892	0	0	0.3397	0	0	0.3835	1	1	0.5776	0.4336	0.126616	0	0	0.4114	0	0	0.4571	2	2	0.9776	0.615367	0.314534	0.704621
75869	Arl5b	ADP-ribosylation factor-like 5B	4930587A11Rik|AW146430|Arl8	0	0	0.3397	0	0	0.3835	1	1	0.5776	0.4336	0.126616	0	0	0.4114	0	0	0.4571	2	2	0.9776	0.615367	0.314534	0.704621
217039	Ggnbp2	gametogenetin binding protein 2	AI451896|C75939|D330017P12Rik|DIF-3|Zfp403	0	0	0.3397	0	0	0.3835	1	1	0.5776	0.4336	0.126616	0	0	0.4114	0	0	0.4571	2	2	0.9776	0.615367	0.314534	0.704621
268783	Mtmr12	myotubularin related protein 12	3Pap|4932703C11|C730015A02Rik|Pip3ap|mKIAA1682	0	0	0.3397	0	0	0.3835	1	1	0.5776	0.4336	0.126616	0	0	0.4114	0	0	0.4571	2	2	0.9776	0.615367	0.314534	0.704621
434484	Sp140	Sp140 nuclear body protein	-	0	0	0.3397	0	0	0.3835	1	1	0.5776	0.4336	0.126616	0	0	0.4114	0	0	0.4571	2	2	0.9776	0.615367	0.314534	0.704621
66978	Luc7l	Luc7-like	1810045C04Rik|2410018D03Rik	10	17	4.9622	7	8	2.8386	3	3	1.0911	2.96397	1.93859	10	15	5.3511	9	11	4.4815	6	8	2.7828	4.20513	1.30626	0.704845
353204	Aldoart1	aldolase 1 A, retrogene 1	4921524E03Rik|Aldo1-ps|Aldo1-ps2|Aldoa-ps2	16	32	9.0445	14	26	8.3669	7	17	4.6872	7.3662	2.34469	19	42	14.2548	14	23	8.8754	15	26	8.2025	10.4442	3.31715	0.705289
320706	Soga1	suppressor of glucose, autophagy associated 1	9830001H06Rik|AI426038|D430036N24Rik|Soga	0	0	0.3397	1	1	0.6903	2	2	0.8344	0.621467	0.254432	0	0	0.4114	3	3	1.5543	1	1	0.6768	0.880833	0.598145	0.705544
17991	Ndufa2	NADH dehydrogenase (ubiquinone) 1 alpha subcomplex, 2	AV000592|B8|C1-B8|CI-B8	3	5	1.6988	4	10	3.4525	3	7	2.1183	2.4232	0.915745	4	10	3.704	3	10	4.1155	3	7	2.4819	3.4338	0.849658	0.70569
102141	Snx25	sorting nexin 25	AI661919|Gm1699|Gm173|Sbbi31	1	9	2.7864	1	8	2.8386	2	11	3.1457	2.92357	0.194136	4	13	4.6922	2	9	3.7495	4	12	3.9867	4.1428	0.490353	0.705698
56455	Dynll1	dynein light chain LC8-type 1	Dlc8|Dnclc1|Pin	2	3	1.1552	3	3	1.304	2	4	1.3479	1.26903	0.100997	3	3	1.399	5	7	3.0177	2	2	0.9776	1.7981	1.07702	0.705763
23797	Akt3	thymoma viral proto-oncogene 3	AI851531|D930002M15Rik|Nmf350	0	0	0.3397	0	0	0.3835	3	3	1.0911	0.604767	0.421746	2	2	1.0698	1	1	0.8228	1	1	0.6768	0.856467	0.198651	0.706118
237859	Nsrp1	nuclear speckle regulatory protein 1	8030451K07|AI851076|AL022898|Ccdc55|NSpr70|NSrp70	0	0	0.3397	0	0	0.3835	3	3	1.0911	0.604767	0.421746	2	2	1.0698	1	1	0.8228	1	1	0.6768	0.856467	0.198651	0.706118
217715	Eif2b2	eukaryotic translation initiation factor 2B, subunit 2 beta	EIF-2Bbeta|EIF2B	4	5	1.6988	0	0	0.3835	2	2	0.8344	0.972233	0.668395	4	4	1.7282	1	1	0.8228	4	4	1.5792	1.37673	0.485471	0.706189
56459	Sae1	SUMO1 activating enzyme subunit 1	2400010M20Rik|2610044L12Rik|AL033372|AOS1|AW743391|D7Ertd177e|HSPC140|Sua1|Uble1a	14	21	6.0505	13	19	6.2163	11	15	4.1733	5.48003	1.1347	14	26	8.9766	15	22	8.5091	13	18	5.793	7.75957	1.71906	0.706229
213980	Fbxw10	F-box and WD-40 domain protein 10	Fbw10|HREP|SM25H2|SM2SH2	0	0	0.3397	0	0	0.3835	2	2	0.8344	0.5192	0.273848	2	2	1.0698	0	0	0.4571	1	1	0.6768	0.734567	0.310408	0.706811
232791	Cnot3	CCR4-NOT transcription complex, subunit 3	A930039N10Rik	2	2	0.8833	2	2	0.9972	3	3	1.0911	0.990533	0.10406	2	2	1.0698	3	3	1.5543	4	4	1.5792	1.4011	0.287184	0.706968
15528	Hspe1	heat shock protein 1 (chaperonin 10)	10kDa|Hsp10|mt-cpn10	8	10	3.0583	7	11	3.7595	6	13	3.6595	3.49243	0.379281	9	15	5.3511	8	17	6.6779	5	8	2.7828	4.93727	1.98025	0.707362
140484	Pofut1	protein O-fucosyltransferase 1	O-FucT-1|mKIAA0180	4	4	1.427	1	1	0.6903	3	4	1.3479	1.15507	0.404438	3	3	1.399	4	4	1.9201	4	4	1.5792	1.63277	0.264648	0.707429
268980	Strn	striatin, calmodulin binding protein	AU022939|D130055P19	8	8	2.5145	9	9	3.1455	9	9	2.632	2.764	0.335572	7	7	2.716	10	10	4.1155	15	15	4.8898	3.9071	1.10178	0.70743
77065	Ints7	integrator complex subunit 7	5930412E23Rik|int7	4	4	1.427	3	3	1.304	3	4	1.3479	1.35963	0.0623338	4	4	1.7282	3	3	1.5543	7	7	2.4819	1.92147	0.493077	0.707602
24001	Tiam2	T cell lymphoma invasion and metastasis 2	3000002F19Rik|STEF|mKIAA2016	0	0	0.3397	2	2	0.9972	0	0	0.3209	0.5526	0.38515	0	0	0.4114	3	3	1.5543	0	0	0.376	0.780567	0.670306	0.707947
67043	Syap1	synapse associated protein 1	2010110O17Rik|AW011796	0	0	0.3397	2	2	0.9972	0	0	0.3209	0.5526	0.38515	0	0	0.4114	3	3	1.5543	0	0	0.376	0.780567	0.670306	0.707947
13433	Dnmt1	DNA methyltransferase (cytosine-5) 1	Cxxc9|Dnmt|Dnmt1o|MCMT|MTase|Met-1|Met1|MommeD2|m.MmuI	20	20	5.7784	20	22	7.1379	32	34	9.0573	7.32453	1.6474	22	27	9.3063	23	25	9.6081	38	39	12.1203	10.3449	1.54493	0.708033
20932	Surf4	surfeit gene 4	AL033340|AL033373|Surf-4	3	5	1.6988	3	4	1.6109	3	7	2.1183	1.80933	0.271158	2	5	2.0574	2	4	1.9201	5	11	3.6857	2.5544	0.982137	0.70832
20226	Sars	seryl-aminoacyl-tRNA synthetase	Sars1|Strs|serRS	12	13	3.8742	10	12	4.0666	17	17	4.6872	4.20933	0.424879	13	15	5.3511	16	17	6.6779	16	18	5.793	5.94067	0.675614	0.708562
70616	Sugp1	SURP and G patch domain containing 1	5730496N02Rik|Sf4	0	0	0.3397	1	1	0.6903	1	1	0.5776	0.535867	0.178987	2	2	1.0698	1	1	0.8228	0	0	0.376	0.7562	0.351662	0.708631
116873	Stim2	stromal interaction molecule 2	-	0	0	0.3397	1	1	0.6903	1	1	0.5776	0.535867	0.178987	2	2	1.0698	1	1	0.8228	0	0	0.376	0.7562	0.351662	0.708631
100034684	BC100530	cDNA sequence BC100530	-	2	2	0.8833	3	3	1.304	3	3	1.0911	1.0928	0.210355	4	4	1.7282	4	4	1.9201	2	2	0.9776	1.54197	0.498085	0.708705
56228	Ube2j1	ubiquitin-conjugating enzyme E2J 1	0710008M05Rik|1110030I22Rik|NCUBE-1|Ncube|Ncube1|Ubc6p	2	2	0.8833	0	0	0.3835	0	0	0.3209	0.529233	0.308224	1	1	0.7406	1	1	0.8228	1	1	0.6768	0.746733	0.073193	0.708731
109934	Abr	active BCR-related gene	-	3	4	1.427	7	7	2.5316	2	2	0.8344	1.59767	0.861375	5	5	2.0574	4	4	1.9201	7	8	2.7828	2.25343	0.463556	0.708992
101214	Tra2a	transformer 2 alpha	1500010G04Rik|AL022798|G430041M01Rik|mAWMS1	5	13	3.8742	4	6	2.2247	3	3	1.0911	2.39667	1.3995	6	11	4.0334	5	7	3.0177	6	9	3.0838	3.3783	0.568295	0.70943
11800	Api5	apoptosis inhibitor 5	AAC-11|AI196452|API-5	12	12	3.6022	14	14	4.6807	12	12	3.4026	3.89517	0.687573	11	12	4.3628	16	16	6.3118	17	18	5.793	5.4892	1.00939	0.709606
17475	Mpdz	multiple PDZ domain protein	AI225843|B930003D11Rik|MUPP1	0	0	0.3397	1	1	0.6903	0	0	0.3209	0.4503	0.208059	2	2	1.0698	0	0	0.4571	0	0	0.376	0.6343	0.379328	0.709916
210146	Irgq	immunity-related GTPase family, Q	AF322649|FKSG27|Irgq1	0	0	0.3397	1	1	0.6903	0	0	0.3209	0.4503	0.208059	2	2	1.0698	0	0	0.4571	0	0	0.376	0.6343	0.379328	0.709916
75339	Mphosph8	M-phase phosphoprotein 8	1500035L22Rik|4930548G07Rik|AU040635	0	0	0.3397	1	1	0.6903	0	0	0.3209	0.4503	0.208059	2	2	1.0698	0	0	0.4571	0	0	0.376	0.6343	0.379328	0.709916
76279	Cyp2d26	cytochrome P450, family 2, subfamily d, polypeptide 26	1300006E06Rik	0	0	0.3397	1	1	0.6903	0	0	0.3209	0.4503	0.208059	2	2	1.0698	0	0	0.4571	0	0	0.376	0.6343	0.379328	0.709916
78016	Ccdc150	coiled-coil domain containing 150	4930511H11Rik	0	0	0.3397	1	1	0.6903	0	0	0.3209	0.4503	0.208059	2	2	1.0698	0	0	0.4571	0	0	0.376	0.6343	0.379328	0.709916
66197	Cks2	CDC28 protein kinase regulatory subunit 2	1110038L14Rik|CKSHS2	0	0	0.3397	1	1	0.6903	0	0	0.3209	0.4503	0.208059	2	2	1.0698	0	0	0.4571	0	0	0.376	0.6343	0.379328	0.709916
102103	Mtus1	mitochondrial tumor suppressor 1	AI481402|ATBP135|Atip1|B430010I23Rik|B430305I03Rik|C85752|Cctsg1-440|MD44|MTSG1|mKIAA1288	0	0	0.3397	1	1	0.6903	0	0	0.3209	0.4503	0.208059	2	2	1.0698	0	0	0.4571	0	0	0.376	0.6343	0.379328	0.709916
109731	Maob	monoamine oxidase B	6330414K01Rik|MAO-B	0	0	0.3397	1	1	0.6903	0	0	0.3209	0.4503	0.208059	2	2	1.0698	0	0	0.4571	0	0	0.376	0.6343	0.379328	0.709916
243272	Sbno1	strawberry notch 1	9330180L10Rik|AI849128|AW557836|BC021875|Sbno|mSno1|sno	0	0	0.3397	1	1	0.6903	0	0	0.3209	0.4503	0.208059	2	2	1.0698	0	0	0.4571	0	0	0.376	0.6343	0.379328	0.709916
353211	Prune2	prune homolog 2	6330414G02Rik|A230083H22Rik|A330102H22Rik|Bmcc1|mKIAA0367	0	0	0.3397	1	1	0.6903	0	0	0.3209	0.4503	0.208059	2	2	1.0698	0	0	0.4571	0	0	0.376	0.6343	0.379328	0.709916
434437	Amt	aminomethyltransferase	EG434437	0	0	0.3397	1	1	0.6903	0	0	0.3209	0.4503	0.208059	2	2	1.0698	0	0	0.4571	0	0	0.376	0.6343	0.379328	0.709916
17151	Ccndbp1	cyclin D-type binding-protein 1	AU022347|DIP1|GCIP|Maid|SECC-8|SSEC-8	0	0	0.3397	1	1	0.6903	0	0	0.3209	0.4503	0.208059	2	2	1.0698	0	0	0.4571	0	0	0.376	0.6343	0.379328	0.709916
17279	Melk	maternal embryonic leucine zipper kinase	AI327312|MPK38|mKIAA0175	0	0	0.3397	1	1	0.6903	0	0	0.3209	0.4503	0.208059	2	2	1.0698	0	0	0.4571	0	0	0.376	0.6343	0.379328	0.709916
98956	Nat10	N-acetyltransferase 10	AI429152	11	11	3.3303	18	22	7.1379	17	17	4.6872	5.0518	1.92981	20	20	6.9987	18	18	7.0441	22	23	7.2988	7.11387	0.161758	0.710134
56086	Set	SET nuclear oncogene	2610030F17Rik|5730420M11Rik|AA407739|I-2PP2A|StF-IT-1|TAF-I	11	24	6.8669	8	11	3.7595	9	12	3.4026	4.67633	1.90546	9	20	6.9987	9	12	4.8475	13	25	7.9012	6.58247	1.56882	0.710423
19934	Rpl22	ribosomal protein L22	2700038K18Rik	7	10	3.0583	4	8	2.8386	6	11	3.1457	3.0142	0.158228	8	12	4.3628	7	14	5.5796	6	8	2.7828	4.24173	1.40233	0.710606
67429	Nudcd1	NudC domain containing 1	4921532K09Rik|AA407246|AW260430|AW556235|CML66-L|Cml66	5	6	1.9707	5	5	1.9178	7	7	2.1183	2.00227	0.103911	6	7	2.716	6	6	2.6518	9	9	3.0838	2.8172	0.233103	0.710729
67897	Rnmt	RNA (guanine-7-) methyltransferase	2610002P10Rik|AI848273|Rg7mt1|mKIAA0398	7	7	2.2426	8	8	2.8386	8	8	2.3752	2.48547	0.312927	6	6	2.3867	10	10	4.1155	11	12	3.9867	3.4963	0.963097	0.710885
70422	Ints2	integrator complex subunit 2	2810417D08Rik|AA408260|AI987735|mKIAA1287	1	1	0.6115	0	0	0.3835	1	1	0.5776	0.5242	0.123023	0	0	0.4114	1	1	0.8228	2	2	0.9776	0.737267	0.29263	0.711005
50497	Hspa14	heat shock protein 14	70kDa|HSP70L1|Hsp70-4|NST-1|hsr.1	6	6	1.9707	9	9	3.1455	9	9	2.632	2.58273	0.588948	12	12	4.3628	9	9	3.7495	8	8	2.7828	3.6317	0.79656	0.711164
16570	Kif3c	kinesin family member 3C	mKIAA4058	1	1	0.6115	2	3	1.304	0	0	0.3209	0.745467	0.505056	1	1	0.7406	1	1	0.8228	3	4	1.5792	1.04753	0.462268	0.71164
20403	Itsn2	intersectin 2	AI327390|Ese2|Sh3d1B|Sh3p18|mKIAA1256	1	1	0.6115	1	1	0.6903	0	0	0.3209	0.5409	0.194557	0	0	0.4114	2	2	1.1886	1	1	0.6768	0.758933	0.395056	0.712711
12371	Casp9	caspase 9	AI115399|APAF-3|AW493809|CASP-9|Caspase-9|ICE-LAP6|Mch6	1	1	0.6115	1	1	0.6903	0	0	0.3209	0.5409	0.194557	0	0	0.4114	2	2	1.1886	1	1	0.6768	0.758933	0.395056	0.712711
70247	Psmd1	proteasome (prosome, macropain) 26S subunit, non-ATPase, 1	2410026J11Rik|P112|S1	23	26	7.4112	22	25	8.0596	28	32	8.543	8.0046	0.567901	23	28	9.6361	31	33	12.5399	30	37	11.5174	11.2311	1.47291	0.712715
17855	Mvk	mevalonate kinase	2310010A05Rik|AI256848|AI414037|MK	1	1	0.6115	0	0	0.3835	0	0	0.3209	0.438633	0.152944	0	0	0.4114	0	0	0.4571	2	2	0.9776	0.615367	0.314534	0.7128
54004	Diaph2	diaphanous related formin 2	Dia3|Diap2|Drf2|E430022I22Rik	1	1	0.6115	0	0	0.3835	0	0	0.3209	0.438633	0.152944	0	0	0.4114	0	0	0.4571	2	2	0.9776	0.615367	0.314534	0.7128
71972	Dnmbp	dynamin binding protein	2410003L07Rik|2410003M15Rik|TUBA	1	1	0.6115	0	0	0.3835	0	0	0.3209	0.438633	0.152944	0	0	0.4114	0	0	0.4571	2	2	0.9776	0.615367	0.314534	0.7128
244672	Cwf19l2	CWF19-like 2, cell cycle control (S. pombe)	3230401L03Rik|9030209E10	1	1	0.6115	0	0	0.3835	0	0	0.3209	0.438633	0.152944	0	0	0.4114	0	0	0.4571	2	2	0.9776	0.615367	0.314534	0.7128
668158	Ccdc85c	coiled-coil domain containing 85C	EG668158|Gm265|Gm9010	1	1	0.6115	0	0	0.3835	0	0	0.3209	0.438633	0.152944	0	0	0.4114	0	0	0.4571	2	2	0.9776	0.615367	0.314534	0.7128
26450	Rbbp9	retinoblastoma binding protein 9, serine hydrolase	Bog	0	0	0.3397	1	1	0.6903	5	5	1.6047	0.878233	0.653104	3	3	1.399	4	4	1.9201	0	0	0.376	1.2317	0.785527	0.713025
56351	Ptges3	prostaglandin E synthase 3	5730442A20Rik|Ptges|Tebp|cPGES|p23|sid3177	3	5	1.6988	5	5	1.9178	8	14	3.9164	2.511	1.22203	6	10	3.704	6	14	5.5796	3	3	1.2784	3.52067	2.15645	0.713217
66743	Rnf220	ring finger protein 220	4732477A13|4931406I20Rik|5730503K05Rik|AV302541	1	1	0.6115	0	0	0.3835	1	1	0.5776	0.5242	0.123023	2	2	1.0698	0	0	0.4571	1	1	0.6768	0.734567	0.310408	0.713618
59092	Pcbp4	poly(rC) binding protein 4	1200003L19Rik|AlphaCP-4	1	1	0.6115	0	0	0.3835	1	1	0.5776	0.5242	0.123023	2	2	1.0698	0	0	0.4571	1	1	0.6768	0.734567	0.310408	0.713618
59025	Usp14	ubiquitin specific peptidase 14	2610005K12Rik|2610037B11Rik|AW107924|C78769|ax|nmf375	15	18	5.2343	14	18	5.9091	16	19	5.2011	5.44817	0.399525	17	21	7.3283	19	23	8.8754	18	21	6.6964	7.63337	1.12108	0.713731
235041	Kank2	KN motif and ankyrin repeat domains 2	AI504612|Ankrd25|BC010245	4	4	1.427	8	8	2.8386	6	6	1.8615	2.04237	0.722972	7	7	2.716	8	8	3.3836	7	7	2.4819	2.8605	0.467895	0.713989
105940408	Gm20498	predicted gene 20498	ARIP2a|Synj2bp-cox16	2	2	0.8833	6	6	2.2247	3	3	1.0911	1.3997	0.721986	6	8	3.0453	3	3	1.5543	3	3	1.2784	1.95933	0.950538	0.714376
12914	Crebbp	CREB binding protein	AW558298|CBP|CBP/p300|KAT3A|p300/CBP	1	1	0.6115	3	3	1.304	3	3	1.0911	1.0022	0.354706	2	2	1.0698	3	3	1.5543	4	4	1.5792	1.4011	0.287184	0.715295
18140	Uhrf1	ubiquitin-like, containing PHD and RING finger domains, 1	AL022808|ICBP90|Np95|RNF106	3	3	1.1552	4	4	1.6109	5	5	1.6047	1.45693	0.261327	1	1	0.7406	5	5	2.286	9	9	3.0838	2.0368	1.19131	0.715305
52530	Nhp2	NHP2 ribonucleoprotein	2410130M07Rik|D11Ertd175e|Nola2	2	2	0.8833	1	1	0.6903	2	2	0.8344	0.802667	0.100337	2	2	1.0698	4	4	1.9201	0	0	0.376	1.12197	0.773371	0.71541
63958	Ube4b	ubiquitination factor E4B	4930551I19Rik|4933406G05Rik|AU014668|D4Bwg0973e|UFD2|UFD2a|Ufd2p|mKIAA0684	0	0	0.3397	3	3	1.304	2	2	0.8344	0.826033	0.482204	4	4	1.7282	0	0	0.4571	3	3	1.2784	1.15457	0.644535	0.715449
74411	Plpp6	phospholipid phosphatase 6	4932443D16Rik|Ppapdc2	2	2	0.8833	0	0	0.3835	2	2	0.8344	0.7004	0.27553	2	2	1.0698	2	2	1.1886	1	1	0.6768	0.9784	0.267862	0.715863
328108	Togaram1	TOG array regulator of axonemal microtubules 1	A430041B07Rik|BC062107|C130034K06|Fam179b|mKIAA0423	0	0	0.3397	0	0	0.3835	2	2	0.8344	0.5192	0.273848	1	1	0.7406	0	0	0.4571	2	2	0.9776	0.7251	0.260596	0.716039
21853	Timeless	timeless circadian clock 1	C77407|Debt69|tim	1	1	0.6115	3	3	1.304	1	1	0.5776	0.831033	0.409952	0	0	0.4114	2	2	1.1886	5	5	1.8801	1.16003	0.734767	0.716387
16588	Kin	Kin17 DNA and RNA binding protein	Kin17	3	3	1.1552	3	3	1.304	2	2	0.8344	1.09787	0.239992	3	3	1.399	4	4	1.9201	3	3	1.2784	1.5325	0.341045	0.716389
20174	Ruvbl2	RuvB-like protein 2	mp47|p47	21	27	7.6834	19	36	11.4409	23	28	7.5145	8.8796	2.21976	22	30	10.2956	22	44	16.574	23	33	10.3117	12.3938	3.6202	0.716457
80913	Pum2	pumilio RNA-binding family member 2	5730503J23Rik|Pumm2	0	0	0.3397	4	5	1.9178	4	4	1.3479	1.2018	0.79913	3	3	1.399	6	6	2.6518	2	2	0.9776	1.67613	0.870826	0.717007
66997	Psmd12	proteasome (prosome, macropain) 26S subunit, non-ATPase, 12	1500002F15Rik|AI480719|P55	17	23	6.5947	17	27	8.6742	18	24	6.4862	7.2517	1.23312	17	21	7.3283	22	35	13.2732	19	31	9.709	10.1035	2.99202	0.717741
14675	Gna14	guanine nucleotide binding protein, alpha 14	AU023208	2	2	0.8833	0	0	0.3835	1	1	0.5776	0.6148	0.251968	2	2	1.0698	1	1	0.8228	1	1	0.6768	0.856467	0.198651	0.717833
74197	Gtf2e1	general transcription factor II E, polypeptide 1 (alpha subunit)	2610024P03Rik|56kDa|AI303800|FE|TFIIE-A	3	3	1.1552	3	3	1.304	5	5	1.6047	1.35463	0.228988	4	4	1.7282	6	6	2.6518	3	3	1.2784	1.88613	0.700189	0.718207
207214	Larp4	La ribonucleoprotein domain family, member 4	DXErtd793|DXErtd793e	3	3	1.1552	2	2	0.9972	0	0	0.3209	0.824433	0.443171	1	1	0.7406	1	1	0.8228	5	5	1.8801	1.14783	0.635492	0.718252
73473	Iws1	IWS1, SUPT6 interacting protein	1700069O15Rik|3000008H23|AL117927|AW214353	4	4	1.427	5	5	1.9178	5	5	1.6047	1.64983	0.248493	5	5	2.0574	6	6	2.6518	6	6	2.181	2.29673	0.313645	0.718339
50875	Tmod3	tropomodulin 3	U-Tmod|UTMOD	12	15	4.4182	9	11	3.7595	8	13	3.6595	3.94573	0.412212	11	19	6.6691	10	13	5.2135	9	14	4.5887	5.49043	1.06749	0.718656
66498	Dda1	DET1 and DDB1 associated 1	1500034J01Rik|1700095J19Rik|R74921	2	2	0.8833	3	3	1.304	3	3	1.0911	1.0928	0.210355	4	4	1.7282	3	3	1.5543	3	3	1.2784	1.5203	0.226819	0.718805
66925	Sdhd	succinate dehydrogenase complex, subunit D, integral membrane protein	3110001M13Rik|AVLL5809|C78570|PRO19626	1	1	0.6115	1	1	0.6903	2	2	0.8344	0.712067	0.113033	1	1	0.7406	2	3	1.5543	1	1	0.6768	0.990567	0.489248	0.718848
13858	Eps15	epidermal growth factor receptor pathway substrate 15	2410112D09Rik	8	9	2.7864	12	12	4.0666	8	8	2.3752	3.07607	0.882122	12	12	4.3628	11	11	4.4815	9	12	3.9867	4.277	0.258318	0.719211
20425	Shmt1	serine hydroxymethyltransferase 1 (soluble)	AI324848|AI385541|C81125|Shmt|mshmt|mshmt1|mshmt2	13	14	4.1462	9	12	4.0666	11	12	3.4026	3.8718	0.408284	14	15	5.3511	14	19	7.4103	10	10	3.3847	5.38203	2.01298	0.719394
20935	Surf6	surfeit gene 6	D2Wsu129e|Surf-6	4	4	1.427	3	3	1.304	2	2	0.8344	1.18847	0.312737	5	5	2.0574	4	4	1.9201	2	2	0.9776	1.6517	0.58781	0.719541
52502	Carhsp1	calcium regulated heat stable protein 1	1200011K09Rik|Crhsp-24|D16Ertd465e	3	3	1.1552	1	1	0.6903	1	1	0.5776	0.8077	0.306174	2	2	1.0698	3	4	1.9201	0	0	0.376	1.12197	0.773371	0.719897
69163	Mrpl44	mitochondrial ribosomal protein L44	1810030E18Rik|5730593H20Rik|AI463302	2	2	0.8833	0	0	0.3835	1	1	0.5776	0.6148	0.251968	4	4	1.7282	0	0	0.4571	0	0	0.376	0.853767	0.758366	0.720103
16647	Kpna2	karyopherin (importin) alpha 2	2410044B12Rik|IPOA1|PTAC58|Rch1	8	8	2.5145	9	9	3.1455	10	10	2.8889	2.84963	0.317327	10	10	3.704	11	11	4.4815	11	11	3.6857	3.95707	0.454265	0.720138
56200	Ddx21	DEAD (Asp-Glu-Ala-Asp) box polypeptide 21	AI255159|AL022742|D10Ertd645e|D10Wsu42e	24	25	7.139	23	27	8.6742	28	36	9.5717	8.46163	1.2302	31	32	10.9552	29	32	12.1734	35	39	12.1203	11.7496	0.688512	0.720161
83797	Smarcd1	SWI/SNF related, matrix associated, actin dependent regulator of chromatin, subfamily d, member 1	AA407987|Baf60a|D15Kz1	0	0	0.3397	1	1	0.6903	1	1	0.5776	0.535867	0.178987	3	3	1.399	0	0	0.4571	0	0	0.376	0.744033	0.568665	0.720219
22157	Tulp1	tubby like protein 1	Tulp1l	1	2	0.8833	2	3	1.304	1	2	0.8344	1.00723	0.258168	2	4	1.7282	1	2	1.1886	1	3	1.2784	1.3984	0.289123	0.720276
229709	Ahcyl1	S-adenosylhomocysteine hydrolase-like 1	1110034F20Rik|AA409031|AA414901|Ahcy-rs3|DCAL|Irbit	5	5	1.6988	5	6	2.2247	9	11	3.1457	2.3564	0.732386	8	8	3.0453	8	8	3.3836	10	10	3.3847	3.2712	0.195636	0.720347
66357	Ostc	oligosaccharyltransferase complex subunit (non-catalytic)	2310008M10Rik|5730557H03Rik	0	0	0.3397	1	1	0.6903	2	4	1.3479	0.792633	0.511831	2	2	1.0698	2	3	1.5543	1	1	0.6768	1.1003	0.439544	0.720379
193813	Mcfd2	multiple coagulation factor deficiency 2	1810021C21Rik|F5f8d|Lman1ip|Sdnsf	0	0	0.3397	3	4	1.6109	1	2	0.8344	0.928333	0.640785	2	3	1.399	2	2	1.1886	2	3	1.2784	1.28867	0.105575	0.720383
234373	Sugp2	SURP and G patch domain containing 2	Sfrs14|Srsf14|mKIAA0365	2	2	0.8833	0	0	0.3835	0	0	0.3209	0.529233	0.308224	2	2	1.0698	0	0	0.4571	1	1	0.6768	0.734567	0.310408	0.72047
68794	Flnc	filamin C, gamma	1110055E19Rik|ABP-280|ABPL|Fln2	86	91	25.1337	74	82	25.6053	87	95	24.7698	25.1696	0.418905	90	106	35.4232	87	93	34.5837	94	114	34.7833	34.9301	0.438572	0.720571
71268	Lrrfip2	leucine rich repeat (in FLII) interacting protein 2	5133400F20Rik|AI850587	3	3	1.1552	5	5	1.9178	3	4	1.3479	1.47363	0.396543	4	4	1.7282	3	4	1.9201	5	7	2.4819	2.0434	0.391686	0.721167
407819	BC031181	cDNA sequence BC031181	-	1	1	0.6115	1	1	0.6903	1	1	0.5776	0.626467	0.0578215	1	1	0.7406	2	2	1.1886	1	1	0.6768	0.868667	0.278901	0.721182
110257	Hba-a2	hemoglobin alpha, adult chain 2	-	1	2	0.8833	2	5	1.9178	2	7	2.1183	1.6398	0.662774	2	4	1.7282	2	10	4.1155	2	2	0.9776	2.27377	1.63855	0.721182
54127	Rps28	ribosomal protein S28	-	2	4	1.427	3	9	3.1455	2	4	1.3479	1.97347	1.01578	5	9	3.3746	4	6	2.6518	4	6	2.181	2.7358	0.601217	0.721349
52398	Sept11	septin 11	6230410I01Rik|AW548875|D5Ertd606e	14	21	6.0505	19	39	12.3634	12	18	4.9442	7.78603	4.00252	19	30	10.2956	18	35	13.2732	17	28	8.805	10.7913	2.27497	0.721512
68817	Ddi2	DNA-damage inducible protein 2	1110056G13Rik|1700027M01Rik|9130022E05Rik|AI604911|AU040698	6	6	1.9707	3	3	1.304	6	6	1.8615	1.71207	0.357589	6	6	2.3867	6	9	3.7495	2	2	0.9776	2.37127	1.38601	0.722005
667742	Piezo2	piezo-type mechanosensitive ion channel component 2	5930434P17|9030411M15Rik|9430028L06Rik|Fam38b|Fam38b2	0	0	0.3397	0	0	0.3835	3	3	1.0911	0.604767	0.421746	0	0	0.4114	1	1	0.8228	3	3	1.2784	0.837533	0.433688	0.722081
99982	Kdm1a	lysine (K)-specific demethylase 1A	1810043O07Rik|AA408884|Aof2|D4Ertd478e|Kdm1|Lsd1|mKIAA0601	5	5	1.6988	5	5	1.9178	5	5	1.6047	1.74043	0.160648	4	4	1.7282	7	7	3.0177	7	7	2.4819	2.40927	0.647811	0.722391
56424	Stub1	STIP1 homology and U-Box containing protein 1	0610033N24Rik|2210017D18Rik|2310040B03Rik|AW046544|Chip	11	11	3.3303	2	2	0.9972	5	6	1.8615	2.063	1.17953	14	14	5.0216	0	0	0.4571	9	9	3.0838	2.85417	2.2909	0.722803
30934	Tor1b	torsin family 1, member B	2610016F05Rik|DQ1|torsinB	1	1	0.6115	0	0	0.3835	1	1	0.5776	0.5242	0.123023	1	1	0.7406	0	0	0.4571	2	2	0.9776	0.7251	0.260596	0.722935
69487	Ndufaf5	NADH dehydrogenase (ubiquinone) complex I, assembly factor 5	2310003L22Rik	1	1	0.6115	0	0	0.3835	1	1	0.5776	0.5242	0.123023	1	1	0.7406	0	0	0.4571	2	2	0.9776	0.7251	0.260596	0.722935
17319	Mif	macrophage migration inhibitory factor (glycosylation-inhibiting factor)	GIF|Glif	7	15	4.4182	7	15	4.9878	3	13	3.6595	4.35517	0.66639	7	20	6.9987	3	14	5.5796	7	17	5.4919	6.0234	0.845772	0.723041
30059	Timm10	translocase of inner mitochondrial membrane 10	Tim13|Timm13a	5	6	1.9707	2	3	1.304	4	5	1.6047	1.62647	0.333883	4	6	2.3867	5	8	3.3836	2	2	0.9776	2.2493	1.20887	0.723099
11416	Slc33a1	solute carrier family 33 (acetyl-CoA transporter), member 1	AI315656|AI788741|Acatn|D630022N01Rik	3	4	1.427	2	2	0.9972	2	2	0.8344	1.0862	0.306161	2	2	1.0698	3	3	1.5543	5	5	1.8801	1.5014	0.407732	0.723458
22385	Baz1b	bromodomain adjacent to zinc finger domain, 1B	C87820|WSTF|Wbscr9	12	12	3.6022	11	11	3.7595	22	22	5.9721	4.4446	1.32519	9	9	3.3746	15	15	5.9457	27	29	9.1063	6.1422	2.8709	0.723617
20739	Spta1	spectrin alpha, erythrocytic 1	AF093576|AI451697|Spna-1|Spna1|ha|ihj|nmf4|sph	2	2	0.8833	1	1	0.6903	1	1	0.5776	0.717067	0.154598	1	1	0.7406	3	3	1.5543	1	1	0.6768	0.990567	0.489248	0.723895
107702	Rnh1	ribonuclease/angiogenin inhibitor 1	AW546468|C80305|RNH	10	15	4.4182	6	8	2.8386	18	29	7.7716	5.00947	2.51909	17	20	6.9987	16	18	7.0441	18	21	6.6964	6.91307	0.189007	0.724637
13017	Ctbp2	C-terminal binding protein 2	AA407280|D7Ertd45e|Gtrgeo6|Ribeye	6	8	2.5145	4	4	1.6109	4	4	1.3479	1.82443	0.611912	7	7	2.716	6	6	2.6518	6	6	2.181	2.51627	0.292118	0.725056
70572	Ipo5	importin 5	1110011C18Rik|5730478E03Rik|AA409333|C76941|IMB3|Kpnb3|Ranbp5	28	40	11.223	23	32	10.2111	27	35	9.3145	10.2495	0.95483	28	35	11.9449	25	34	12.9065	35	57	17.5501	14.1338	2.99739	0.725177
67891	Rpl4	ribosomal protein L4	2010004J23Rik	18	26	7.4112	17	24	7.7524	17	22	5.9721	7.04523	0.944889	29	36	12.2748	21	29	11.0738	15	18	5.793	9.71387	3.44826	0.725276
11941	Atp2b2	ATPase, Ca++ transporting, plasma membrane 2	D6Abb2e|Gena300|PMCA2|Tmy|dfw|jog|wms|wri	2	2	0.8833	5	6	2.2247	2	2	0.8344	1.31413	0.788953	3	3	1.399	2	3	1.5543	5	7	2.4819	1.81173	0.585553	0.725346
66508	Lamtor1	late endosomal/lysosomal adaptor, MAPK and MTOR activator 1	2400001E08Rik|Pdro|p18	3	3	1.1552	4	4	1.6109	2	2	0.8344	1.20017	0.390198	3	3	1.399	5	5	2.286	3	3	1.2784	1.65447	0.550238	0.72541
66052	Sdhc	succinate dehydrogenase complex, subunit C, integral membrane protein	0610010E03Rik|AI316496|AU019277	0	0	0.3397	0	0	0.3835	2	2	0.8344	0.5192	0.273848	0	0	0.4114	0	0	0.4571	3	3	1.2784	0.715633	0.487906	0.725511
140630	Ube4a	ubiquitination factor E4A	4732444G18Rik|9930123J21Rik|UFD2b	0	0	0.3397	0	0	0.3835	2	2	0.8344	0.5192	0.273848	0	0	0.4114	0	0	0.4571	3	3	1.2784	0.715633	0.487906	0.725511
66141	Ifitm3	interferon induced transmembrane protein 3	1110004C05Rik|Cd225|Cdw217|DSPA2b|Fgls|IP15|mil-1	3	10	3.0583	4	10	3.4525	3	11	3.1457	3.21883	0.207026	4	12	4.3628	3	9	3.7495	10	16	5.1908	4.43437	0.72331	0.725883
56445	Dnaja2	DnaJ heat shock protein family (Hsp40) member A2	1500017M13Rik|2010206B19Rik|DNAJ|DNJ3|Dnaj3|HIRIP4|PRO3015|mDj3	6	7	2.2426	3	3	1.304	1	1	0.5776	1.37473	0.834751	7	7	2.716	4	5	2.286	1	1	0.6768	1.89293	1.07492	0.726245
75692	Nr2c2ap	nuclear receptor 2C2-associated protein	2310073E15Rik	0	0	0.3397	2	2	0.9972	1	1	0.5776	0.638167	0.332908	2	2	1.0698	2	2	1.1886	0	0	0.376	0.878133	0.438898	0.726731
104130	Ndufb11	NADH dehydrogenase (ubiquinone) 1 beta subcomplex, 11	D5Bwg0566e|D5Bwg0577e|NP15.6|Np15	1	1	0.6115	3	4	1.6109	4	8	2.3752	1.53253	0.884458	3	4	1.7282	4	7	3.0177	4	4	1.5792	2.10837	0.791022	0.726882
98238	Lrrc59	leucine rich repeat containing 59	AA959742|C78668	7	7	2.2426	4	4	1.6109	11	12	3.4026	2.4187	0.908738	10	11	4.0334	0	0	0.4571	13	17	5.4919	3.32747	2.59057	0.726889
16009	Igfbp3	insulin-like growth factor binding protein 3	AI649005|IGFBP-3|IGgfbp3	1	1	0.6115	1	1	0.6903	0	0	0.3209	0.5409	0.194557	3	3	1.399	0	0	0.4571	0	0	0.376	0.744033	0.568665	0.726984
70415	Stk26	serine/threonine kinase 26	2610018G03Rik|Mst4	6	6	1.9707	5	8	2.8386	6	6	1.8615	2.2236	0.535397	6	9	3.3746	7	7	3.0177	8	8	2.7828	3.05837	0.297988	0.727055
69882	Ints14	integrator complex subunit 14	2010321M09Rik|Vwa9	0	0	0.3397	2	2	0.9972	0	0	0.3209	0.5526	0.38515	0	0	0.4114	2	2	1.1886	1	1	0.6768	0.758933	0.395056	0.728127
214855	Arid5a	AT rich interactive domain 5A (MRF1-like)	D430024K22Rik|Mrf1	0	0	0.3397	2	2	0.9972	0	0	0.3209	0.5526	0.38515	0	0	0.4114	2	2	1.1886	1	1	0.6768	0.758933	0.395056	0.728127
26406	Map3k3	mitogen-activated protein kinase kinase kinase 3	AW548911|MAPKKK3|Mekk3|mKIAA4031	0	0	0.3397	2	2	0.9972	0	0	0.3209	0.5526	0.38515	0	0	0.4114	2	2	1.1886	1	1	0.6768	0.758933	0.395056	0.728127
74222	Sept14	septin 14	1700016K13Rik	1	2	0.8833	1	4	1.6109	1	2	0.8344	1.10953	0.434884	2	2	1.0698	1	4	1.9201	2	4	1.5792	1.52303	0.427924	0.728502
50927	Nasp	nuclear autoantigenic sperm protein (histone-binding)	5033430J04Rik|AI131596|AI317140|D4Ertd767e|Epcs32|Nasp-T	10	12	3.6022	16	18	5.9091	18	19	5.2011	4.90413	1.18177	15	17	6.0101	16	20	7.7765	16	20	6.3953	6.7273	0.928822	0.72899
12527	Cd9	CD9 antigen	Tspan29	1	1	0.6115	1	1	0.6903	1	1	0.5776	0.626467	0.0578215	0	0	0.4114	2	2	1.1886	1	2	0.9776	0.8592	0.4019	0.729128
26399	Map2k6	mitogen-activated protein kinase kinase 6	MAPKK 6|MAPKK6|MEK6|MKK6|Prkmk6|SAPKK3	2	2	0.8833	1	1	0.6903	0	0	0.3209	0.6315	0.285774	2	3	1.399	1	1	0.8228	0	0	0.376	0.865933	0.512862	0.729271
108909	Aida	axin interactor, dorsalization associated	2610208M17Rik|BC004835	2	2	0.8833	2	2	0.9972	3	3	1.0911	0.990533	0.10406	2	2	1.0698	1	1	0.8228	6	6	2.181	1.35787	0.723473	0.729478
66482	Exoc2	exocyst complex component 2	2410030I24Rik|AI648199|Sec5|Sec5l1	0	0	0.3397	1	1	0.6903	1	1	0.5776	0.535867	0.178987	2	2	1.0698	0	0	0.4571	1	1	0.6768	0.734567	0.310408	0.7295
19181	Psmc2	proteasome (prosome, macropain) 26S subunit, ATPase 2	-	24	26	7.4112	22	29	9.2889	21	22	5.9721	7.5574	1.66323	20	24	8.3172	24	36	13.6398	20	29	9.1063	10.3544	2.87244	0.729871
226856	Lpgat1	lysophosphatidylglycerol acyltransferase 1	AI649174|AW112037|BC013667	2	2	0.8833	0	0	0.3835	0	0	0.3209	0.529233	0.308224	1	1	0.7406	0	0	0.4571	2	2	0.9776	0.7251	0.260596	0.729876
17387	Mmp14	matrix metallopeptidase 14 (membrane-inserted)	AI325305|MMP-X1|MT-MMP-1|MT1-MMP|sabe	3	3	1.1552	7	7	2.5316	5	5	1.6047	1.76383	0.701863	7	7	2.716	6	6	2.6518	5	5	1.8801	2.41597	0.465183	0.730074
83701	Srrt	serrate RNA effector molecule homolog (Arabidopsis)	2810019G02Rik|ASR2A|ASR2B|ASR2C|ASR2D|Ars2|Asr2	15	20	5.7784	15	17	5.602	20	23	6.2292	5.86987	0.323449	13	13	4.6922	21	22	8.5091	23	35	10.9145	8.0386	3.13772	0.73021
270076	Gcdh	glutaryl-Coenzyme A dehydrogenase	9030411L18|AI266902|D17825|GCD	1	1	0.6115	2	2	0.9972	0	0	0.3209	0.6432	0.339263	0	0	0.4114	3	3	1.5543	1	1	0.6768	0.880833	0.598145	0.730218
11409	Acads	acyl-Coenzyme A dehydrogenase, short chain	AI196007|Bcd-1|Bcd1|Hdlq8|SCAD	9	12	3.6022	10	11	3.7595	10	11	3.1457	3.50247	0.318822	11	16	5.6806	10	10	4.1155	10	14	4.5887	4.79493	0.802673	0.730452
30056	Timm9	translocase of inner mitochondrial membrane 9	2810011L15Rik|Tim10a|Timm10	3	3	1.1552	3	3	1.304	5	6	1.8615	1.44023	0.372337	6	7	2.716	4	4	1.9201	3	3	1.2784	1.9715	0.720177	0.730527
59046	Arpp19	cAMP-regulated phosphoprotein 19	19kDa|2700024H10Rik|ARPP-19|AW559096|Arpp12	0	0	0.3397	1	2	0.9972	0	0	0.3209	0.5526	0.38515	2	2	1.0698	1	1	0.8228	0	0	0.376	0.7562	0.351662	0.730759
18356	Olfr56	olfactory receptor 56	IF7|MOR276-1	0	0	0.3397	2	2	0.9972	0	0	0.3209	0.5526	0.38515	2	2	1.0698	1	1	0.8228	0	0	0.376	0.7562	0.351662	0.730759
14678	Gnai2	guanine nucleotide binding protein (G protein), alpha inhibiting 2	C76432|Galphai2|Gia|Gnai-2	10	25	7.139	6	7	2.5316	13	21	5.7151	5.12857	2.35904	14	22	7.6579	7	8	3.3836	19	32	10.0103	7.01727	3.35948	0.73085
27632	Nelfe	negative elongation factor complex member E, Rdbp	D17H6S45|NELF-E|RD|Rdbp	3	3	1.1552	1	1	0.6903	2	2	0.8344	0.8933	0.237981	2	2	1.0698	4	4	1.9201	1	1	0.6768	1.22223	0.635512	0.730875
14672	Gna11	guanine nucleotide binding protein, alpha 11	Dsk7|E430025L19	5	6	1.9707	0	0	0.3835	4	4	1.3479	1.23403	0.799703	5	5	2.0574	1	1	0.8228	5	6	2.181	1.68707	0.751024	0.731467
66225	Llph	LLP homolog, long-term synaptic facilitation (Aplysia)	1190005P17Rik	3	3	1.1552	2	2	0.9972	1	1	0.5776	0.91	0.29851	2	2	1.0698	4	5	2.286	0	0	0.376	1.24393	0.966833	0.73155
12316	Aspm	abnormal spindle microtubule assembly	Calmbp1|D330028K02Rik|MCPH5|Sha1	0	0	0.3397	1	1	0.6903	0	0	0.3209	0.4503	0.208059	0	0	0.4114	0	0	0.4571	2	2	0.9776	0.615367	0.314534	0.731759
211922	Dennd6a	DENN/MADD domain containing 6A	Fam116a	0	0	0.3397	1	1	0.6903	0	0	0.3209	0.4503	0.208059	0	0	0.4114	0	0	0.4571	2	2	0.9776	0.615367	0.314534	0.731759
207212	Arhgef17	Rho guanine nucleotide exchange factor (GEF) 17	8030463K16|AI428794|AW558066|BC035332|mKIAA0337	0	0	0.3397	1	1	0.6903	0	0	0.3209	0.4503	0.208059	0	0	0.4114	0	0	0.4571	2	2	0.9776	0.615367	0.314534	0.731759
16834	Cog1	component of oligomeric golgi complex 1	6030445I15|Ldlb|mKIAA1381	0	0	0.3397	1	1	0.6903	0	0	0.3209	0.4503	0.208059	0	0	0.4114	0	0	0.4571	2	2	0.9776	0.615367	0.314534	0.731759
12628	Cfh	complement component factor h	Mud-1|NOM|Sas-1|Sas1	0	0	0.3397	1	1	0.6903	0	0	0.3209	0.4503	0.208059	0	0	0.4114	0	0	0.4571	2	2	0.9776	0.615367	0.314534	0.731759
27360	Add3	adducin 3 (gamma)	AI463285|R75380	0	0	0.3397	1	1	0.6903	0	0	0.3209	0.4503	0.208059	0	0	0.4114	0	0	0.4571	2	2	0.9776	0.615367	0.314534	0.731759
109077	Ints5	integrator complex subunit 5	1110055N21Rik|mKIAA1698	0	0	0.3397	1	1	0.6903	0	0	0.3209	0.4503	0.208059	0	0	0.4114	0	0	0.4571	2	2	0.9776	0.615367	0.314534	0.731759
268281	Shprh	SNF2 histone linker PHD RING helicase	2610103K11Rik|AA450458|AU024614|BC006883|D230017O13Rik|E130018M05	0	0	0.3397	1	1	0.6903	0	0	0.3209	0.4503	0.208059	0	0	0.4114	0	0	0.4571	2	2	0.9776	0.615367	0.314534	0.731759
545428	Ccdc141	coiled-coil domain containing 141	2610301F02Rik|CAMDI	0	0	0.3397	1	1	0.6903	0	0	0.3209	0.4503	0.208059	0	0	0.4114	0	0	0.4571	2	2	0.9776	0.615367	0.314534	0.731759
70044	Tut1	terminal uridylyl transferase 1, U6 snRNA-specific	2700038E08Rik|PAPD2|Rbm21|TUTase6|U6-TUTase|star-PAP	0	0	0.3397	1	1	0.6903	0	0	0.3209	0.4503	0.208059	0	0	0.4114	0	0	0.4571	2	2	0.9776	0.615367	0.314534	0.731759
114741	Supt16	suppressor of Ty 16	Cdc68|Fact140|Spt16|Supt16h	25	33	9.3167	19	29	9.2889	24	36	9.5717	9.39243	0.155871	27	32	10.9552	23	31	11.8068	29	51	15.7395	12.8338	2.55215	0.731849
70285	Rpf1	ribosome production factor 1 homolog	2210420E24Rik|2310066N05Rik|Bxdc5	4	4	1.427	1	1	0.6903	2	2	0.8344	0.9839	0.390441	2	2	1.0698	5	5	2.286	1	1	0.6768	1.3442	0.838959	0.73196
67861	Akr1b10	aldo-keto reductase family 1, member B10 (aldose reductase)	2310005E10Rik|Akr1b16	3	3	1.1552	6	6	2.2247	5	6	1.8615	1.74713	0.543845	7	7	2.716	0	0	0.4571	9	12	3.9867	2.3866	1.78771	0.73206
12465	Cct5	chaperonin containing Tcp1, subunit 5 (epsilon)	CCT-epsilon|Ccte|TCP-1-epsilon|TCPE|mKIAA0098	21	30	8.5	23	36	11.4409	29	40	10.6006	10.1805	1.51479	29	44	14.9149	23	38	14.3732	26	40	12.4218	13.9033	1.31129	0.732236
19134	Prpf4b	pre-mRNA processing factor 4B	2610037H07|Prp4|Prp4k|Prpk|cbp143	1	1	0.6115	0	0	0.3835	1	1	0.5776	0.5242	0.123023	0	0	0.4114	0	0	0.4571	3	3	1.2784	0.715633	0.487906	0.732498
217207	Dhx8	DEAH (Asp-Glu-Ala-His) box polypeptide 8	Ddx8|mDEAH6|mKIAA4096	2	3	1.1552	1	1	0.6903	2	2	0.8344	0.8933	0.237981	3	4	1.7282	3	3	1.5543	0	0	0.376	1.2195	0.735649	0.732513
269682	Golga3	golgi autoantigen, golgin subfamily a, 3	5330413L04|5430416E01Rik|AI449376|AW490576|G1-499-14|Mea-2|Mea2|repro27	0	0	0.3397	4	4	1.6109	2	2	0.8344	0.928333	0.640785	3	3	1.399	1	1	0.8228	4	4	1.5792	1.267	0.395099	0.732702
12406	Serpinh1	serine (or cysteine) peptidase inhibitor, clade H, member 1	BERF-1|Cbp1|Cbp2|Hsp47|J6|Serpinh2|gp46	21	31	8.7722	20	28	8.9816	18	27	7.2574	8.33707	0.940862	18	25	8.6469	22	41	15.4735	22	32	10.0103	11.3769	3.61266	0.732807
235184	Msantd2	Myb/SANT-like DNA-binding domain containing 2	2810450G17Rik|9530092B10Rik	2	2	0.8833	1	1	0.6903	1	1	0.5776	0.717067	0.154598	2	2	1.0698	2	2	1.1886	1	1	0.6768	0.9784	0.267862	0.732897
20822	Trove2	TROVE domain family, member 2	1810007I17Rik|A530054J02Rik|AI646302|SS-A/Ro|Ssa|Ssa2	3	3	1.1552	3	3	1.304	6	6	1.8615	1.44023	0.372337	4	4	1.7282	5	5	2.286	5	5	1.8801	1.96477	0.288377	0.73303
66128	Mrps36	mitochondrial ribosomal protein S36	1110018B13Rik|S36mt	1	1	0.6115	4	6	2.2247	3	3	1.0911	1.3091	0.8284	2	4	1.7282	3	6	2.6518	2	2	0.9776	1.78587	0.838588	0.733033
227399	Ppip5k2	diphosphoinositol pentakisphosphate kinase 2	AW555814|Cfap160|D330021B20|Hisppd1|Vip2|mKIAA0433	4	4	1.427	5	5	1.9178	6	6	1.8615	1.73543	0.26859	4	4	1.7282	5	5	2.286	9	9	3.0838	2.366	0.681332	0.733488
245038	Dclk3	doublecortin-like kinase 3	BC056929|C730036H08|Dcamkl3	0	0	0.3397	1	1	0.6903	2	2	0.8344	0.621467	0.254432	1	1	0.7406	1	1	0.8228	2	2	0.9776	0.847	0.120339	0.733727
231380	Uba6	ubiquitin-like modifier activating enzyme 6	4930542H01|5730469D23Rik|AU021846|AW124799|E1-L2|Ube1l2	17	18	5.2343	13	13	4.3736	15	16	4.4303	4.6794	0.481393	14	14	5.0216	18	19	7.4103	18	21	6.6964	6.3761	1.22614	0.733897
227620	Uap1l1	UDP-N-acteylglucosamine pyrophosphorylase 1-like 1	5730445F03Rik	19	21	6.0505	19	23	7.4451	15	19	5.2011	6.23223	1.13298	19	22	7.6579	23	25	9.6081	21	26	8.2025	8.4895	1.00628	0.734111
13202	Ddt	D-dopachrome tautomerase	C78655	5	5	1.6988	6	6	2.2247	6	6	1.8615	1.92833	0.269245	8	8	3.0453	6	6	2.6518	6	6	2.181	2.62603	0.432726	0.734314
73078	Pmpcb	peptidase (mitochondrial processing) beta	3110004O18Rik|MPP11|MPPB|MPPP52	7	7	2.2426	6	6	2.2247	7	7	2.1183	2.1952	0.0671961	10	10	3.704	8	8	3.3836	5	5	1.8801	2.98923	0.973805	0.734369
50926	Hnrnpdl	heterogeneous nuclear ribonucleoprotein D-like	AA407431|AA959857|D5Ertd650e|D5Wsu145e|Hnrnpdl1|Hnrpdl|JKTBP|hnRNP DL|hnRNP-DL	6	9	2.7864	1	2	0.9972	8	12	3.4026	2.3954	1.24946	6	10	3.704	2	2	1.1886	13	15	4.8898	3.2608	1.88998	0.734605
50797	Copb2	coatomer protein complex, subunit beta 2 (beta prime)	AI256832	15	17	4.9622	16	18	5.9091	20	24	6.4862	5.78583	0.769441	17	17	6.0101	22	22	8.5091	25	29	9.1063	7.87517	1.64256	0.734693
69080	Gmppa	GDP-mannose pyrophosphorylase A	1810012N01Rik	4	4	1.427	1	1	0.6903	1	1	0.5776	0.8983	0.461322	2	2	1.0698	4	4	1.9201	1	1	0.6768	1.22223	0.635512	0.734966
328329	Mast4	microtubule associated serine/threonine kinase family member 4	4930420O11Rik|AI642422|mKIAA0303	2	2	0.8833	1	1	0.6903	0	0	0.3209	0.6315	0.285774	0	0	0.4114	2	2	1.1886	2	2	0.9776	0.8592	0.4019	0.734986
15159	Hccs	holocytochrome c synthetase	-	3	3	1.1552	0	0	0.3835	2	2	0.8344	0.791033	0.387673	4	4	1.7282	1	1	0.8228	1	1	0.6768	1.07593	0.569577	0.735207
381045	Ccdc58	coiled-coil domain containing 58	A930007B11Rik|AI413631	6	6	1.9707	6	8	2.8386	4	5	1.6047	2.138	0.633734	4	5	2.0574	8	11	4.4815	5	6	2.181	2.90663	1.36527	0.735559
15382	Hnrnpa1	heterogeneous nuclear ribonucleoprotein A1	HDP-1|Hdp|Hnrpa1|hnRNP A1|hnrnp-A1	17	43	12.0402	13	22	7.1379	13	28	7.5145	8.89753	2.72814	20	47	15.9053	13	18	7.0441	22	43	13.3264	12.0919	4.55776	0.735824
69263	Rfc3	replication factor C (activator 1) 3	2810416I22Rik|38kDa|AU022547|Recc3	5	8	2.5145	0	0	0.3835	3	3	1.0911	1.3297	1.08535	6	7	2.716	1	1	0.8228	5	5	1.8801	1.8063	0.948755	0.736146
19139	Prps1	phosphoribosyl pyrophosphate synthetase 1	2310010D17Rik|C76571|C76678|PRS-I|Prps-1	8	10	3.0583	3	3	1.304	10	14	3.9164	2.75957	1.33157	11	13	4.6922	0	0	0.4571	16	19	6.0941	3.7478	2.93477	0.736316
328099	Prps1l3	phosphoribosyl pyrophosphate synthetase 1-like 3	AU021838|AW536152|Gm5081	8	10	3.0583	3	3	1.304	10	14	3.9164	2.75957	1.33157	11	13	4.6922	0	0	0.4571	16	19	6.0941	3.7478	2.93477	0.736316
14695	Gnb3	guanine nucleotide binding protein (G protein), beta 3	Gnb-3	2	2	0.8833	0	0	0.3835	1	1	0.5776	0.6148	0.251968	2	2	1.0698	0	0	0.4571	2	2	0.9776	0.834833	0.330359	0.736434
381318	Nsl1	NSL1, MIS12 kinetochore complex component	4833432M17Rik|AI451597|Gm105|Gm984	2	2	0.8833	0	0	0.3835	1	1	0.5776	0.6148	0.251968	2	2	1.0698	0	0	0.4571	2	2	0.9776	0.834833	0.330359	0.736434
14972	H2-K1	histocompatibility 2, K1, K region	H-2K|H-2K(d)|H2-K|K-f	7	10	3.0583	7	9	3.1455	4	5	1.6047	2.60283	0.865508	6	10	3.704	7	10	4.1155	4	8	2.7828	3.5341	0.682402	0.736491
13063	Cycs	cytochrome c, somatic	-	7	13	3.8742	6	6	2.2247	7	10	2.8889	2.99593	0.829943	10	13	4.6922	8	10	4.1155	6	10	3.3847	4.06413	0.655262	0.737164
66073	Txndc12	thioredoxin domain containing 12 (endoplasmic reticulum)	0610040B21Rik|ERp16|ERp19	2	3	1.1552	4	8	2.8386	4	7	2.1183	2.03737	0.844613	3	5	2.0574	6	9	3.7495	3	7	2.4819	2.76293	0.880361	0.737393
53817	Ddx39b	DEAD (Asp-Glu-Ala-Asp) box polypeptide 39B	0610030D10Rik|AI428441|Bat-1|Bat1|Bat1a|D17H6S81E|D17H6S81E-1|D6S81Eh	15	20	5.7784	15	21	6.8307	16	28	7.5145	6.70787	0.874544	17	23	7.9875	20	34	12.9065	14	20	6.3953	9.09643	3.39429	0.737417
329506	Ctdspl2	CTD (carboxy-terminal domain, RNA polymerase II, polypeptide A) small phosphatase like 2	D2Ertd485e	2	2	0.8833	4	4	1.6109	3	3	1.0911	1.1951	0.374783	4	4	1.7282	3	3	1.5543	4	4	1.5792	1.62057	0.094041	0.737458
22202	Uba1y	ubiquitin-activating enzyme, Chr Y	A1s9Y-1|Sby|Ube-2|Ube1ay|Ube1y|Ube1y-1|Ube1y1	4	7	2.2426	5	7	2.5316	4	6	1.8615	2.2119	0.336103	4	5	2.0574	5	6	2.6518	9	13	4.2877	2.99897	1.15497	0.737554
16668	Krt18	keratin 18	CK18|K18|Krt1-18	28	58	16.1283	30	57	17.9023	22	36	9.5717	14.5341	4.38815	26	48	16.2355	32	67	25.0195	29	58	17.8519	19.7023	4.67522	0.737685
70052	Prpf4	pre-mRNA processing factor 4	1600015H11Rik|AI874830|AW047464|bN189G18.1	10	11	3.3303	11	11	3.7595	9	9	2.632	3.2406	0.569077	9	9	3.3746	13	13	5.2135	14	14	4.5887	4.39227	0.935055	0.737797
67996	Srsf6	serine/arginine-rich splicing factor 6	1210001E11Rik|AI314910|AW146126|Sfrs6	9	15	4.4182	9	19	6.2163	4	10	2.8889	4.5078	1.66551	9	13	4.6922	10	21	8.1428	9	17	5.4919	6.10897	1.80617	0.737899
216134	Pdxk	pyridoxal (pyridoxine, vitamin B6) kinase	2310036D04Rik|AA119688|C77999	5	5	1.6988	0	0	0.3835	4	5	1.6047	1.229	0.733735	5	5	2.0574	0	0	0.4571	6	7	2.4819	1.66547	1.06778	0.737931
73699	Ppp2r1b	protein phosphatase 2, regulatory subunit A, beta	2410091N08Rik|AI790395	8	8	2.5145	8	9	3.1455	8	9	2.632	2.764	0.335572	10	11	4.0334	9	10	4.1155	7	9	3.0838	3.74423	0.573423	0.738202
78920	Dlst	dihydrolipoamide S-succinyltransferase (E2 component of 2-oxo-glutarate complex)	1600017E01Rik|4632413C10Rik|4930529O08Rik|DLTS	10	20	5.7784	7	13	4.3736	7	11	3.1457	4.43257	1.31734	9	17	6.0101	9	19	7.4103	9	14	4.5887	6.00303	1.41081	0.738388
59050	Nsa2	NSA2 ribosome biogenesis homolog	5730427N09Rik|LNR42|Nsa2p|Tinp1|Yr29	2	2	0.8833	0	0	0.3835	3	3	1.0911	0.785967	0.363703	4	5	2.0574	0	0	0.4571	1	1	0.6768	1.06377	0.867495	0.738853
12190	Brca2	breast cancer 2, early onset	Fancd1|RAB163	0	0	0.3397	1	1	0.6903	1	1	0.5776	0.535867	0.178987	1	1	0.7406	0	0	0.4571	2	2	0.9776	0.7251	0.260596	0.739025
54383	Phc2	polyhomeotic 2	A3galt2|AA415044|D130050K19Rik|D4Ertd810e|Edr2|Mph2|p36	1	1	0.6115	1	1	0.6903	2	3	1.0911	0.797633	0.257185	2	2	1.0698	2	2	1.1886	2	2	0.9776	1.07867	0.105779	0.739462
50794	Klf13	Kruppel-like factor 13	0610043C13Rik|9430029L20Rik|Bteb3|FKLF-2|FKLF2|NSLP1|RFLAT-1|RFLAT1	2	2	0.8833	0	0	0.3835	0	0	0.3209	0.529233	0.308224	0	0	0.4114	0	0	0.4571	3	3	1.2784	0.715633	0.487906	0.739531
66871	Cpne8	copine VIII	1200003E11Rik|1500031E20Rik	1	1	0.6115	1	1	0.6903	1	1	0.5776	0.626467	0.0578215	1	1	0.7406	1	1	0.8228	2	2	0.9776	0.847	0.120339	0.73963
117589	Asb7	ankyrin repeat and SOCS box-containing 7	AI449039|Asb-7|D030055C23Rik	1	1	0.6115	1	1	0.6903	1	1	0.5776	0.626467	0.0578215	1	1	0.7406	1	1	0.8228	2	2	0.9776	0.847	0.120339	0.73963
235459	Gtf2a2	general transcription factor II A, 2	TFIIA-gamma|TfIIg|Tfiia2	1	1	0.6115	1	1	0.6903	1	1	0.5776	0.626467	0.0578215	1	1	0.7406	1	1	0.8228	2	2	0.9776	0.847	0.120339	0.73963
11772	Ap2a2	adaptor-related protein complex 2, alpha 2 subunit	2410074K14Rik|AF006990|AW146353|Adtab|C78001|L25	8	10	3.0583	10	11	3.7595	8	10	2.8889	3.23557	0.461577	7	7	2.716	12	13	5.2135	15	16	5.1908	4.37343	1.43542	0.739823
67811	Poldip2	polymerase (DNA-directed), delta interacting protein 2	1300003F06Rik|Pdip38	7	8	2.5145	2	2	0.9972	5	5	1.6047	1.70547	0.763653	9	9	3.3746	0	0	0.4571	8	9	3.0838	2.30517	1.60706	0.739845
66530	Ubxn6	UBX domain protein 6	1200008L11Rik|2210415J11Rik|AU040909|Ubxd1|Ubxdc2	0	0	0.3397	2	2	0.9972	0	0	0.3209	0.5526	0.38515	1	1	0.7406	1	1	0.8228	1	1	0.6768	0.746733	0.073193	0.740023
70239	Gtf3c5	general transcription factor IIIC, polypeptide 5	2700084A09Rik|TFIIIC63|TFiiiC2-63	3	3	1.1552	3	3	1.304	3	3	1.0911	1.18343	0.109222	4	4	1.7282	2	2	1.1886	5	5	1.8801	1.59897	0.363413	0.740124
68606	Ppm1f	protein phosphatase 1F (PP2C domain containing)	1110021B16Rik|4933427B07Rik|CaMKPase|Popx2|mKIAA0015	2	4	1.427	3	3	1.304	3	3	1.0911	1.27403	0.169943	4	4	1.7282	3	3	1.5543	5	5	1.8801	1.72087	0.163024	0.740344
22388	Wdr1	WD repeat domain 1	Aip1|D5Wsu185e|rede	17	20	5.7784	18	24	7.7524	23	28	7.5145	7.0151	1.0776	22	26	8.9766	24	27	10.3409	24	29	9.1063	9.4746	0.753035	0.740411
74268	Aven	apoptosis, caspase activation inhibitor	1700013A01Rik|1700056A21Rik|mAven-L|mAven-S	1	1	0.6115	2	2	0.9972	0	0	0.3209	0.6432	0.339263	1	1	0.7406	2	2	1.1886	1	1	0.6768	0.868667	0.278901	0.740445
101943	Sf3b3	splicing factor 3b, subunit 3	1810061H24Rik|5730409A01Rik|AA409318|D8Ertd633e|RSE1|SAP130|mKIAA0017	20	28	7.9556	18	26	8.3669	22	33	8.8002	8.37423	0.422348	22	24	8.3172	24	29	11.0738	28	47	14.5328	11.3079	3.11441	0.740563
110854	Ptpa	protein phosphatase 2 protein activator	2610042B21Rik|C77440|N28142|PR53|Ppp2r4	10	10	3.0583	3	3	1.304	7	7	2.1183	2.1602	0.8779	9	10	3.704	0	0	0.4571	14	14	4.5887	2.9166	2.17544	0.740657
72141	Adpgk	ADP-dependent glucokinase	2610017G09Rik|Adp-gk|C77577	8	8	2.5145	5	6	2.2247	6	6	1.8615	2.20023	0.327187	7	8	3.0453	6	8	3.3836	7	7	2.4819	2.97027	0.455509	0.740753
20650	Sntb2	syntrophin, basic 2	Snt2	10	10	3.0583	10	11	3.7595	9	10	2.8889	3.23557	0.461577	9	11	4.0334	11	11	4.4815	13	14	4.5887	4.36787	0.294574	0.740766
100042025	Gapdh-ps15	glyceraldehyde-3-phosphate dehydrogenase, pseudogene 15	Gm20899	33	128	35.2499	17	60	18.826	32	130	33.8075	29.2945	9.0946	32	111	37.0808	17	65	24.2845	39	188	57.2448	39.5367	16.6168	0.740944
19877	Rock1	Rho-associated coiled-coil containing protein kinase 1	1110055K06Rik|Rock-I	2	2	0.8833	3	3	1.304	4	4	1.3479	1.1784	0.256505	3	3	1.399	2	2	1.1886	6	6	2.181	1.58953	0.522916	0.74135
14194	Fh1	fumarate hydratase 1	Fh|Fh-1	18	28	7.9556	15	23	7.4451	11	18	4.9442	6.78163	1.61161	17	22	7.6579	17	32	12.1734	13	24	7.6	9.14377	2.6239	0.741667
66993	Smarcd3	SWI/SNF related, matrix associated, actin dependent regulator of chromatin, subfamily d, member 3	1500001J14Rik|2210409C08Rik|BAF60C	2	3	1.1552	1	1	0.6903	3	3	1.0911	0.978867	0.251953	3	4	1.7282	2	3	1.5543	1	1	0.6768	1.31977	0.563573	0.741697
27375	Tjp3	tight junction protein 3	-	1	1	0.6115	1	1	0.6903	1	1	0.5776	0.626467	0.0578215	3	3	1.399	0	0	0.4571	1	1	0.6768	0.8443	0.492784	0.741995
54131	Irf3	interferon regulatory factor 3	C920001K05Rik|IRF-3	3	3	1.1552	1	1	0.6903	1	1	0.5776	0.8077	0.306174	3	3	1.399	2	2	1.1886	1	1	0.6768	1.08813	0.371434	0.74228
98415	Nucks1	nuclear casein kinase and cyclin-dependent kinase substrate 1	2700010L10Rik|8430423A01Rik|AI647518|C78391|Nucks	3	3	1.1552	0	0	0.3835	0	0	0.3209	0.619867	0.464668	2	2	1.0698	0	0	0.4571	2	2	0.9776	0.834833	0.330359	0.742503
19317	Qk	quaking	1110003F05Rik|1500005P18|QkI|l(17)-1Wis|l17Wis1	7	8	2.5145	6	8	2.8386	7	8	2.3752	2.5761	0.237762	8	10	3.704	7	7	3.0177	8	11	3.6857	3.46913	0.39106	0.742577
21872	Tjp1	tight junction protein 1	ZO1	27	27	7.6834	30	37	11.7484	24	28	7.5145	8.9821	2.39717	34	39	13.2647	26	31	11.8068	34	36	11.2159	12.0958	1.05453	0.74258
70617	Fam241a	family with sequence similarity 241, member A	2700063A17Rik|5730508B09Rik|C80506	0	0	0.3397	2	2	0.9972	1	1	0.5776	0.638167	0.332908	0	0	0.4114	2	2	1.1886	2	2	0.9776	0.8592	0.4019	0.742745
329650	Med12l	mediator complex subunit 12-like	A130035F20|A630079M02|AU044581|TRALPUSH	0	0	0.3397	2	2	0.9972	1	1	0.5776	0.638167	0.332908	0	0	0.4114	2	2	1.1886	2	2	0.9776	0.8592	0.4019	0.742745
14489	Mtpn	myotrophin	5033418D15Rik|Gcdp|V1	5	9	2.7864	5	10	3.4525	5	10	2.8889	3.0426	0.358664	8	14	5.0216	5	11	4.4815	5	8	2.7828	4.0953	1.1683	0.742949
26397	Map2k3	mitogen-activated protein kinase kinase 3	AW212142|MEK3|MKK3|Prkmk3|mMKK3b	6	7	2.2426	5	6	2.2247	6	6	1.8615	2.1096	0.215047	6	7	2.716	7	7	3.0177	6	8	2.7828	2.83883	0.158463	0.743122
74838	Naa15	N(alpha)-acetyltransferase 15, NatA auxiliary subunit	5730450D16Rik|6330400I15|ASTBDN|Narg1|Tbdn-1|mNAT1	20	21	6.0505	9	15	4.9878	15	16	4.4303	5.1562	0.823123	16	18	6.3396	19	20	7.7765	18	21	6.6964	6.9375	0.748176	0.743236
227331	Gigyf2	GRB10 interacting GYF protein 2	2610016F01Rik|A830080H02Rik|AI852361|AW259676|BC006835|Tnrc15|mKIAA0642	3	3	1.1552	3	3	1.304	3	3	1.0911	1.18343	0.109222	1	1	0.7406	3	3	1.5543	7	7	2.4819	1.59227	0.871271	0.743238
12537	Cdk11b	cyclin-dependent kinase 11B	AA989746|CDK11-p110|CDK11-p46|CDK11-p58|Cdc11b|Cdc2l1|Cdc2l2|Cdk11|p58	6	6	1.9707	9	9	3.1455	8	8	2.3752	2.49713	0.596816	9	9	3.3746	7	7	3.0177	11	11	3.6857	3.35933	0.334262	0.743342
16329	Inpp1	inositol polyphosphate-1-phosphatase	2300002C06Rik|AV137389	5	5	1.6988	4	4	1.6109	5	5	1.6047	1.63813	0.0526303	8	8	3.0453	5	5	2.286	3	3	1.2784	2.20323	0.886353	0.743513
56456	Actl6a	actin-like 6A	2810432C06Rik|AI851094|ARP4|Actl6|Baf53a|C79802	9	10	3.0583	10	10	3.4525	7	7	2.1183	2.87637	0.685454	10	11	4.0334	11	11	4.4815	7	9	3.0838	3.86623	0.713687	0.743971
192196	Luc7l2	LUC7-like 2 (S. cerevisiae)	4930471C18Rik|AA522013|AU015269|CGI59|Cgi74	9	19	5.5063	8	11	3.7595	7	10	2.8889	4.05157	1.33292	15	18	6.3396	13	16	6.3118	9	11	3.6857	5.4457	1.52427	0.743994
67017	Fam210b	family with sequence similarity 210, member B	2010011I20Rik|AI430961|AV108736	1	2	0.8833	1	1	0.6903	2	2	0.8344	0.802667	0.100337	2	2	1.0698	2	2	1.1886	2	2	0.9776	1.07867	0.105779	0.744129
268420	Alkbh5	alkB homolog 5, RNA demethylase	AW050020|AW215868|Abh5|E130207K11|Ofoxd	2	2	0.8833	2	2	0.9972	1	1	0.5776	0.819367	0.216983	2	2	1.0698	3	3	1.5543	1	1	0.6768	1.1003	0.439544	0.744676
319190	Hist2h2be	histone cluster 2, H2be	AV127319|H2b-613|T25626	11	39	10.9507	12	40	12.671	10	51	13.4313	12.351	1.27088	8	36	12.2748	9	63	23.5497	11	45	13.9296	16.5847	6.08835	0.744723
331487	Uprt	uracil phosphoribosyltransferase	Gm774	2	2	0.8833	0	0	0.3835	1	1	0.5776	0.6148	0.251968	1	1	0.7406	0	0	0.4571	3	3	1.2784	0.825367	0.41716	0.744881
18970	Polb	polymerase (DNA directed), beta	A430088C08Rik	2	2	0.8833	0	0	0.3835	1	1	0.5776	0.6148	0.251968	1	1	0.7406	0	0	0.4571	3	3	1.2784	0.825367	0.41716	0.744881
70750	Kdsr	3-ketodihydrosphingosine reductase	6330410P18Rik|9430079B08Rik|Fvt1	2	2	0.8833	0	0	0.3835	3	3	1.0911	0.785967	0.363703	4	4	1.7282	0	0	0.4571	2	2	0.9776	1.0543	0.639012	0.745487
330554	Fan1	FANCD2/FANCI-associated nuclease 1	6030441H18Rik|Mtmr15|mFAN1	1	1	0.6115	1	1	0.6903	0	0	0.3209	0.5409	0.194557	1	1	0.7406	0	0	0.4571	2	2	0.9776	0.7251	0.260596	0.745966
110175	Ggct	gamma-glutamyl cyclotransferase	A030007L17Rik|AA673177|Gctg|Ggc	1	1	0.6115	4	4	1.6109	2	2	0.8344	1.01893	0.524633	2	2	1.0698	6	6	2.6518	0	0	0.376	1.36587	1.16643	0.745998
269470	Wdr3	WD repeat domain 3	AW546279|D030020G18Rik	4	4	1.427	7	7	2.5316	6	6	1.8615	1.94003	0.556472	3	3	1.399	5	7	3.0177	9	10	3.3847	2.60047	1.05656	0.746033
242022	Frem2	Fras1 related extracellular matrix protein 2	6030440P17Rik|8430406N05Rik|Gm409|b2b1562Clo|my|ne|nv1	2	2	0.8833	4	4	1.6109	0	0	0.3209	0.938367	0.646761	2	2	1.0698	1	1	0.8228	5	5	1.8801	1.25757	0.553094	0.746176
235072	Sept7	septin 7	Cdc10|E430034N22	21	33	9.3167	17	33	10.5185	15	19	5.2011	8.34543	2.78858	17	25	8.6469	21	41	15.4735	18	30	9.4076	11.176	3.74113	0.746728
235036	Ppan	peter pan homolog	A230087P06Rik|SSF1	11	11	3.3303	10	10	3.4525	7	7	2.1183	2.96703	0.73756	11	14	5.0216	10	10	4.1155	8	8	2.7828	3.9733	1.12615	0.746743
233802	Thumpd1	THUMP domain containing 1	6330575P11Rik	5	5	1.6988	5	5	1.9178	7	7	2.1183	1.91163	0.209818	7	7	2.716	8	8	3.3836	4	4	1.5792	2.5596	0.912311	0.746848
73192	Xpot	exportin, tRNA (nuclear export receptor for tRNAs)	1110004L07Rik|3110065H13Rik|AI452076|C79645|EXPORTIN-T	9	9	2.7864	11	11	3.7595	9	9	2.632	3.0593	0.611285	8	8	3.0453	9	9	3.7495	17	17	5.4919	4.09557	1.25948	0.746978
27966	Rrp9	RRP9, small subunit (SSU) processome component, homolog (yeast)	55kDa|D19435|D9Wsu10e|Rnu3ip2|U3-55k	5	10	3.0583	4	4	1.6109	8	10	2.8889	2.51937	0.791301	7	8	3.0453	7	8	3.3836	10	11	3.6857	3.37153	0.32037	0.747247
23943	Esyt1	extended synaptotagmin-like protein 1	Fam62a|Mbc2|vp115	10	10	3.0583	15	15	4.9878	14	14	3.9164	3.9875	0.966713	11	11	4.0334	14	14	5.5796	20	20	6.3953	5.3361	1.19963	0.747269
56207	Uchl5	ubiquitin carboxyl-terminal esterase L5	5830413B11Rik|Uch37	10	21	6.0505	2	2	0.9972	10	13	3.6595	3.56907	2.52786	12	17	6.0101	4	4	1.9201	15	20	6.3953	4.77517	2.48005	0.747422
67771	Arpc5	actin related protein 2/3 complex, subunit 5	5830443F10Rik|p16-Arc	5	6	1.9707	8	10	3.4525	8	11	3.1457	2.8563	0.782143	4	10	3.704	9	14	5.5796	4	6	2.181	3.82153	1.70235	0.747423
14569	Gdi2	guanosine diphosphate (GDP) dissociation inhibitor 2	GDI-B|GDIB|Gdi3	26	39	10.9507	25	38	12.0559	30	43	11.3725	11.4597	0.557736	27	35	11.9449	31	52	19.51	27	47	14.5328	15.3292	3.84492	0.747572
12468	Cct7	chaperonin containing Tcp1, subunit 7 (eta)	AA408524|AL022769|Ccth|Cctz	20	37	10.406	18	26	8.3669	25	37	9.8289	9.53393	1.05106	24	33	11.2851	24	36	13.6398	25	43	13.3264	12.7504	1.27865	0.747734
66462	Rex1bd	required for excision 1-B domain containing	2810428I15Rik	1	1	0.6115	2	2	0.9972	0	0	0.3209	0.6432	0.339263	0	0	0.4114	2	2	1.1886	2	2	0.9776	0.8592	0.4019	0.748603
56431	Dstn	destrin	2610043P17Rik|ADF|AU042046|Dsn|corn1|sid23p	6	9	2.7864	6	12	4.0666	11	22	5.9721	4.27503	1.60305	6	10	3.704	14	27	10.3409	7	9	3.0838	5.70957	4.02282	0.748749
18704	Pik3c2a	phosphatidylinositol-4-phosphate 3-kinase catalytic subunit type 2 alpha	Cpk-m|PI3KC2	0	0	0.3397	1	1	0.6903	1	1	0.5776	0.535867	0.178987	0	0	0.4114	0	0	0.4571	3	3	1.2784	0.715633	0.487906	0.748801
17524	Mpp1	membrane protein, palmitoylated	55kDa|C130070C03Rik|p55	0	0	0.3397	2	2	0.9972	2	2	0.8344	0.723767	0.342427	3	3	1.399	1	1	0.8228	1	1	0.6768	0.9662	0.381858	0.749086
226982	Eif5b	eukaryotic translation initiation factor 5B	A030003E17Rik|BC018347|IF2	11	11	3.3303	9	11	3.7595	9	12	3.4026	3.49747	0.229789	11	11	4.0334	10	11	4.4815	17	17	5.4919	4.66893	0.747097	0.749093
67972	Atp2b1	ATPase, Ca++ transporting, plasma membrane 1	2810442I22Rik|E130111D10Rik|Pmca1	6	6	1.9707	8	9	3.1455	7	7	2.1183	2.4115	0.639932	7	7	2.716	5	6	2.6518	11	13	4.2877	3.2185	0.926511	0.749262
14086	Fscn1	fascin actin-bundling protein 1	AI663989|Fan1|fascin-1	20	22	6.3226	21	22	7.1379	23	28	7.5145	6.99167	0.609257	24	26	8.9766	22	25	9.6081	26	30	9.4076	9.33077	0.322685	0.749313
97848	Serpinb6c	serine (or cysteine) peptidase inhibitor, clade B, member 6c	C76171|C76174|SPI3C|SPIC|ovalbumin	1	2	0.8833	1	1	0.6903	1	1	0.5776	0.717067	0.154598	2	2	1.0698	1	1	0.8228	2	2	0.9776	0.956733	0.124815	0.749495
216151	Polrmt	polymerase (RNA) mitochondrial (DNA directed)	1110018N15Rik|4932416K13	0	0	0.3397	2	2	0.9972	0	0	0.3209	0.5526	0.38515	0	0	0.4114	1	1	0.8228	2	2	0.9776	0.737267	0.29263	0.749525
224171	C330027C09Rik	RIKEN cDNA C330027C09 gene	AA408511|AU018569|Cip2a|Kiaa1524	0	0	0.3397	2	2	0.9972	0	0	0.3209	0.5526	0.38515	0	0	0.4114	1	1	0.8228	2	2	0.9776	0.737267	0.29263	0.749525
19268	Ptprf	protein tyrosine phosphatase, receptor type, F	AA591035|LAR|LARS|RPTP-LAR	0	0	0.3397	2	2	0.9972	0	0	0.3209	0.5526	0.38515	0	0	0.4114	1	1	0.8228	2	2	0.9776	0.737267	0.29263	0.749525
17685	Msh2	mutS homolog 2	AI788990	16	17	4.9622	21	24	7.7524	20	21	5.7151	6.14323	1.44353	18	19	6.6691	21	22	8.5091	26	30	9.4076	8.19527	1.39596	0.749607
14433	Gapdh	glyceraldehyde-3-phosphate dehydrogenase	Gapd	32	126	34.7026	17	60	18.826	31	129	33.5491	29.0259	8.85218	31	110	36.7492	17	65	24.2845	37	181	55.1158	38.7165	15.5095	0.749704
56258	Hnrnph2	heterogeneous nuclear ribonucleoprotein H2	DXHXS1271E|Ftp-3|Ftp3|H'|HNRNP|Hnrph2	7	26	7.4112	8	24	7.7524	10	26	7.0003	7.38797	0.376588	11	25	8.6469	14	31	11.8068	14	29	9.1063	9.85333	1.70727	0.749794
78303	Hist3h2ba	histone cluster 3, H2ba	1500011O09Rik|AI413321	11	39	10.9507	12	40	12.671	11	52	13.6887	12.4368	1.38394	8	36	12.2748	9	63	23.5497	11	45	13.9296	16.5847	6.08835	0.749896
229211	Acad9	acyl-Coenzyme A dehydrogenase family, member 9	2600017P15Rik|4732402K02|C630012L17Rik|NPD002	10	10	3.0583	16	16	5.2949	13	15	4.1733	4.1755	1.1183	12	12	4.3628	15	15	5.9457	18	20	6.3953	5.56793	1.06761	0.749919
74111	Rbm19	RNA binding motif protein 19	1200009A02Rik|AV302714|NPO	4	4	1.427	6	6	2.2247	7	7	2.1183	1.92333	0.433117	6	6	2.3867	4	4	1.9201	10	10	3.3847	2.56383	0.748195	0.750179
56070	Tcerg1	transcription elongation regulator 1 (CA150)	2410022J09Rik|2900090C16Rik|AI428505|CA150b|FBP23|FBP28|Taf2s|ca150|p144	12	12	3.6022	14	15	4.9878	17	17	4.6872	4.42573	0.728866	15	15	5.3511	15	15	5.9457	19	20	6.3953	5.89737	0.523775	0.750459
107686	Snrpd2	small nuclear ribonucleoprotein D2	1810009A06Rik|SMD2	8	12	3.6022	6	21	6.8307	9	24	6.4862	5.6397	1.77291	9	18	6.3396	9	28	10.7073	8	17	5.4919	7.51293	2.79868	0.750666
70316	Ndufab1	NADH dehydrogenase (ubiquinone) 1, alpha/beta subcomplex, 1	2210401F17Rik|2310039H15Rik|2610003B19Rik|8kDa|9130423F15Rik|ACP|CI-SDAP|SDAP	5	6	1.9707	3	4	1.6109	4	6	1.8615	1.81437	0.184473	4	7	2.716	5	6	2.6518	4	5	1.8801	2.41597	0.465183	0.75099
66404	Rtfdc1	replication termination factor 2 domain containing 1	1700067C04Rik|2410001C21Rik|5730427M17Rik|AA589417	2	3	1.1552	0	0	0.3835	0	0	0.3209	0.619867	0.464668	1	1	0.7406	0	0	0.4571	3	3	1.2784	0.825367	0.41716	0.75102
16456	F11r	F11 receptor	9130004G24|AA638916|ESTM33|JAM|JAM-1|JAM-A|Jcam|Jcam1|Ly106	3	3	1.1552	0	0	0.3835	3	3	1.0911	0.8766	0.428238	3	3	1.399	1	1	0.8228	2	3	1.2784	1.16673	0.303898	0.751328
20901	Strap	serine/threonine kinase receptor associated protein	AW557906|C78091|C79202|Unrip	10	12	3.6022	8	9	3.1455	13	14	3.9164	3.5547	0.387639	10	15	5.3511	10	12	4.8475	10	12	3.9867	4.72843	0.689949	0.751771
74142	Lonp1	lon peptidase 1, mitochondrial	1200017E13Rik|LON|Prss15	20	21	6.0505	22	24	7.7524	24	26	7.0003	6.9344	0.852862	20	23	7.9875	23	26	9.9745	26	31	9.709	9.22367	1.07875	0.751805
19088	Prkar2b	protein kinase, cAMP dependent regulatory, type II beta	AI451071|AW061005|PKARIIbeta|Pkarb2|RII(beta)	6	8	2.5145	8	8	2.8386	11	12	3.4026	2.91857	0.449418	9	10	3.704	9	12	4.8475	6	9	3.0838	3.87843	0.894695	0.752512
72662	Dis3	DIS3 homolog, exosome endoribonuclease and 3'-5' exoribonuclease	2810028N01Rik	16	17	4.9622	15	15	4.9878	17	17	4.6872	4.87907	0.166654	17	17	6.0101	17	18	7.0441	20	20	6.3953	6.48317	0.52257	0.752575
20068	Rps17	ribosomal protein S17	-	6	8	2.5145	7	15	4.9878	12	18	4.9442	4.14883	1.41554	6	11	4.0334	13	22	8.5091	6	12	3.9867	5.50973	2.59763	0.753001
69716	Trip13	thyroid hormone receptor interactor 13	2410002G23Rik|D13Ertd328e	7	7	2.2426	5	5	1.9178	7	7	2.1183	2.0929	0.163883	9	9	3.3746	8	8	3.3836	4	4	1.5792	2.77913	1.03918	0.753076
53890	Sart3	squamous cell carcinoma antigen recognized by T cells 3	AU045857|mKIAA0156	17	17	4.9622	15	15	4.9878	14	14	3.9164	4.62213	0.611317	12	12	4.3628	18	18	7.0441	22	22	6.9976	6.13483	1.5348	0.753424
235610	Atrip	ATR interacting protein	6620401K05Rik	1	5	1.6988	2	6	2.2247	1	3	1.0911	1.67153	0.567292	3	5	2.0574	2	7	3.0177	2	4	1.5792	2.2181	0.732591	0.753588
234734	Aars	alanyl-tRNA synthetase	AI316495|C76919|sti	16	18	5.2343	21	24	7.7524	26	27	7.2574	6.74803	1.33409	20	20	6.9987	23	24	9.2417	28	34	10.6131	8.95117	1.82463	0.753872
329366	Ccdc187	coiled-coil domain containing 187	4932418E24Rik	0	0	0.3397	3	3	1.304	0	0	0.3209	0.654867	0.562245	1	1	0.7406	2	2	1.1886	1	1	0.6768	0.868667	0.278901	0.753876
72117	Naa50	N(alpha)-acetyltransferase 50, NatE catalytic subunit	2600005K24Rik|2810441M03Rik|AW112078|Mak3|Mak3p|Nat13|Nat5|San	6	6	1.9707	8	8	2.8386	11	13	3.6595	2.82293	0.844509	8	10	3.704	13	15	5.9457	4	4	1.5792	3.74297	2.18351	0.754197
71881	Apmap	adipocyte plasma membrane associated protein	2310001A20Rik|AI314817	8	11	3.3303	6	6	2.2247	4	7	2.1183	2.55777	0.671145	9	10	3.704	8	8	3.3836	8	9	3.0838	3.39047	0.310157	0.7544
66384	Srp19	signal recognition particle 19	2310020D23Rik	2	3	1.1552	1	2	0.9972	3	3	1.0911	1.08117	0.079467	3	3	1.399	4	4	1.9201	2	2	0.9776	1.43223	0.472128	0.754882
68165	Fdx1l	ferredoxin 1-like	B230118G17Rik|Fdx2	1	1	0.6115	2	2	0.9972	2	2	0.8344	0.814367	0.193629	2	2	1.0698	2	2	1.1886	2	2	0.9776	1.07867	0.105779	0.754975
16476	Jun	jun proto-oncogene	AP-1|Junc|c-jun	1	1	0.6115	2	2	0.9972	2	2	0.8344	0.814367	0.193629	2	2	1.0698	2	2	1.1886	2	2	0.9776	1.07867	0.105779	0.754975
269951	Idh2	isocitrate dehydrogenase 2 (NADP+), mitochondrial	E430004F23|IDPm|Idh-2	19	25	7.139	14	16	5.2949	21	26	7.0003	6.47807	1.027	19	25	8.6469	19	23	8.8754	20	26	8.2025	8.57493	0.342174	0.755466
14548	Mrps33	mitochondrial ribosomal protein S33	AI841153|CGI-139|Gdap3|MRP-S33|PTD003	2	3	1.1552	2	3	1.304	3	3	1.0911	1.18343	0.109222	2	2	1.0698	5	6	2.6518	2	2	0.9776	1.5664	0.941114	0.755512
67045	Riok2	RIO kinase 2	2010110K24Rik|2410085M17Rik	1	1	0.6115	1	1	0.6903	0	0	0.3209	0.5409	0.194557	0	0	0.4114	0	0	0.4571	3	3	1.2784	0.715633	0.487906	0.755834
207352	Sec23ip	Sec23 interacting protein	D7Ertd373e|p125	10	11	3.3303	8	8	2.8386	6	6	1.8615	2.6768	0.747648	7	7	2.716	7	7	3.0177	13	15	4.8898	3.54117	1.17765	0.755909
64659	Mrps14	mitochondrial ribosomal protein S14	1810032L21Rik|AL022847|Rpms14	2	2	0.8833	2	2	0.9972	2	3	1.0911	0.990533	0.10406	2	3	1.399	3	3	1.5543	2	2	0.9776	1.3103	0.298407	0.755959
75572	Acyp2	acylphosphatase 2, muscle type	2310004B09Rik	2	2	0.8833	2	2	0.9972	3	3	1.0911	0.990533	0.10406	2	3	1.399	3	3	1.5543	2	2	0.9776	1.3103	0.298407	0.755959
56194	Prpf40a	pre-mRNA processing factor 40A	2810012K09Rik|FBP-11|FBP11|Fnbp11|Fnbp3	9	12	3.6022	9	9	3.1455	9	10	2.8889	3.2122	0.361298	9	9	3.3746	11	11	4.4815	13	15	4.8898	4.24863	0.783982	0.756055
239673	Krt90	keratin 90	4732456N10Rik|Ket90	10	18	5.2343	5	11	3.7595	11	22	5.9721	4.98863	1.12657	11	23	7.9875	10	16	6.3118	9	17	5.4919	6.59707	1.27202	0.75619
16430	Stt3a	STT3, subunit of the oligosaccharyltransferase complex, homolog A (S. cerevisiae)	AA408947|BB081708|Itm1	6	9	2.7864	7	8	2.8386	6	9	2.632	2.75233	0.10743	7	9	3.3746	5	6	2.6518	10	15	4.8898	3.63873	1.14214	0.756399
12340	Capza1	capping protein (actin filament) muscle Z-line, alpha 1	CAPZ|CAZ1|Cappa1|capZ alpha-1	10	12	3.6022	2	2	0.9972	10	13	3.6595	2.75297	1.52081	11	12	4.3628	0	0	0.4571	14	19	6.0941	3.638	2.88755	0.756725
23789	Coro1b	coronin, actin binding protein 1B	-	8	12	3.6022	10	12	4.0666	7	7	2.1183	3.26237	1.01764	10	11	4.0334	11	13	5.2135	10	11	3.6857	4.31087	0.800802	0.756777
66481	Rps21	ribosomal protein S21	1810049N11Rik|2410030A14Rik	4	13	3.8742	5	24	7.7524	6	17	4.6872	5.43793	2.04519	6	32	10.9552	6	16	6.3118	5	13	4.2877	7.1849	3.41842	0.756856
22038	Plscr1	phospholipid scramblase 1	MmTRA1a|MmTRA1b|Nor1|Tra1|Tra1a|Tra1b|Tras1|Tras2	3	3	1.1552	0	0	0.3835	2	2	0.8344	0.791033	0.387673	3	3	1.399	0	0	0.4571	3	3	1.2784	1.04483	0.512551	0.75709
22153	Tubb4a	tubulin, beta 4A class IVA	AI325297|M(beta)4|Tubb|Tubb4	23	105	28.959	20	93	28.9984	30	103	26.8341	28.2638	1.23834	29	105	35.0918	28	119	44.1661	29	107	32.6637	37.3072	6.06278	0.757597
53356	Eif3g	eukaryotic translation initiation factor 3, subunit G	44kDa|D0Jmb4|Eif3s4|TU-189B2|eIF3-p44|p44	7	11	3.3303	7	8	2.8386	6	8	2.3752	2.84803	0.47762	7	8	3.0453	11	12	4.8475	7	10	3.3847	3.75917	0.95768	0.757624
225861	Snx32	sorting nexin 32	B930037P14Rik|Snx6b	2	3	1.1552	1	1	0.6903	2	2	0.8344	0.8933	0.237981	2	2	1.0698	2	2	1.1886	3	3	1.2784	1.17893	0.104635	0.757719
18624	Pepd	peptidase D	Pep-4|Pep4|dal	4	4	1.427	1	1	0.6903	5	5	1.6047	1.24067	0.484842	1	1	0.7406	5	5	2.286	5	5	1.8801	1.63557	0.801195	0.758555
27222	Atp1a4	ATPase, Na+/K+ transporting, alpha 4 polypeptide	-	3	4	1.427	4	6	2.2247	7	11	3.1457	2.2658	0.860087	5	6	2.3867	4	5	2.286	7	13	4.2877	2.9868	1.12774	0.758605
624855	Cks1brt	CDC28 protein kinase 1b, retrogene	EG624855|Gm6531	2	4	1.427	3	5	1.9178	2	5	1.6047	1.64983	0.248493	3	5	2.0574	2	5	2.286	4	6	2.181	2.1748	0.114426	0.758614
17912	Myo1b	myosin IB	AA406997|MIH-L|MMIa	1	1	0.6115	0	0	0.3835	3	3	1.0911	0.695367	0.361178	0	0	0.4114	0	0	0.4571	5	5	1.8801	0.9162	0.835075	0.758968
266692	Cpne1	copine I	1810028N16Rik|mKIAA4108	10	10	3.0583	9	10	3.4525	10	12	3.4026	3.30447	0.214642	13	14	5.0216	8	9	3.7495	13	13	4.2877	4.35293	0.638554	0.759136
218914	Wapl	WAPL cohesin release factor	A530089A20Rik|BC037674|DIF-2|FOE|Wapal	2	2	0.8833	1	1	0.6903	1	1	0.5776	0.717067	0.154598	3	3	1.399	0	0	0.4571	2	2	0.9776	0.944567	0.471818	0.759149
16562	Kif1c	kinesin family member 1C	B430105J22Rik|D11Bwg1349e|Ltxs1|Orch3	2	2	0.8833	2	2	0.9972	1	1	0.5776	0.819367	0.216983	2	2	1.0698	2	2	1.1886	2	2	0.9776	1.07867	0.105779	0.759611
67048	Vma21	VMA21 vacuolar H+-ATPase homolog (S. cerevisiae)	2610030H06Rik|AI840175	2	2	0.8833	2	2	0.9972	1	1	0.5776	0.819367	0.216983	2	2	1.0698	2	2	1.1886	2	2	0.9776	1.07867	0.105779	0.759611
14677	Gnai1	guanine nucleotide binding protein (G protein), alpha inhibiting 1	AU046200|Gialpha1|Gnai-1	4	10	3.0583	2	3	1.304	6	11	3.1457	2.50267	1.039	5	9	3.3746	3	4	1.9201	8	14	4.5887	3.29447	1.3361	0.759658
170762	Nup155	nucleoporin 155	D930027M19Rik|mKIAA0791	13	13	3.8742	13	15	4.9878	16	18	4.9442	4.60207	0.630728	13	13	4.6922	14	14	5.5796	23	25	7.9012	6.05767	1.65705	0.759709
11848	Rhoa	ras homolog family member A	Arha|Arha1|Arha2	8	15	4.4182	6	9	3.1455	11	18	4.9442	4.1693	0.924821	6	11	4.0334	12	21	8.1428	7	13	4.2877	5.48797	2.30267	0.759717
74255	Smu1	smu-1 suppressor of mec-8 and unc-52 homolog (C. elegans)	2600001O03Rik|2610203K23Rik|AB044414|AI845086|AW556129|Bwd	7	10	3.0583	8	9	3.1455	10	11	3.1457	3.1165	0.0504028	9	10	3.704	13	13	5.2135	9	10	3.3847	4.10073	0.976819	0.759986
20779	Src	Rous sarcoma oncogene	AW259666|pp60c-src	5	5	1.6988	10	10	3.4525	5	5	1.6047	2.252	1.04073	7	7	2.716	8	8	3.3836	8	8	2.7828	2.9608	0.367676	0.760605
14782	Gsr	glutathione reductase	AI325518|D8Ertd238e|Gr-1|Gr1	8	9	2.7864	7	8	2.8386	9	10	2.8889	2.83797	0.0512529	9	14	5.0216	8	8	3.3836	7	8	2.7828	3.72933	1.15875	0.760985
11841	Arf2	ADP-ribosylation factor 2	-	6	11	3.3303	6	20	6.5235	7	22	5.9721	5.2753	1.70683	5	15	5.3511	8	21	8.1428	7	23	7.2988	6.9309	1.43175	0.761128
59053	Hgh1	HGH1 homolog	Brp16|D15Ertd741e|Fam203a|MNCb-5873	3	3	1.1552	3	3	1.304	3	3	1.0911	1.18343	0.109222	3	3	1.399	5	5	2.286	2	2	0.9776	1.5542	0.667864	0.761442
103468	Nup107	nucleoporin 107	AW541137|C76801	10	10	3.0583	12	12	4.0666	9	9	2.632	3.2523	0.736713	9	9	3.3746	12	12	4.8475	14	14	4.5887	4.27027	0.786389	0.761615
22166	Txn1	thioredoxin 1	ADF|AW550880|Trx1|Txn	4	9	2.7864	4	10	3.4525	5	19	5.2011	3.81333	1.24713	8	14	5.0216	6	16	6.3118	6	11	3.6857	5.00637	1.31312	0.761697
67390	Mrm3	mitochondrial rRNA methyltransferase 3	4833420N02Rik|AI255153|HC90|Rnmtl1	2	2	0.8833	3	3	1.304	0	0	0.3209	0.836067	0.493249	4	4	1.7282	2	2	1.1886	0	0	0.376	1.0976	0.680678	0.761723
80795	Selenok	selenoprotein K	1110001C03Rik|AA673253|HSPC030|Hsp30|Selk	1	1	0.6115	2	2	0.9972	1	1	0.5776	0.728767	0.233087	2	2	1.0698	1	1	0.8228	2	2	0.9776	0.956733	0.124815	0.761724
232314	Ppp4r2	protein phosphatase 4, regulatory subunit 2	BE691708|C230060M08Rik	6	6	1.9707	8	9	3.1455	7	8	2.3752	2.49713	0.596816	9	11	4.0334	7	7	3.0177	7	8	2.7828	3.27797	0.664683	0.761793
18472	Pafah1b1	platelet-activating factor acetylhydrolase, isoform 1b, subunit 1	LIS-1|Lis1|MMS10-U|Mdsh|Ms10u|Pafaha	15	20	5.7784	6	8	2.8386	14	15	4.1733	4.26343	1.47197	14	15	5.3511	14	15	5.9457	16	17	5.4919	5.59623	0.310727	0.76184
338367	Myo1d	myosin ID	9930104H07Rik|AW544947|D11Ertd9e|myosin-1d	0	0	0.3397	2	2	0.9972	1	1	0.5776	0.638167	0.332908	0	0	0.4114	1	1	0.8228	3	3	1.2784	0.837533	0.433688	0.76196
19357	Rad21	RAD21 cohesin complex component	SCC1|mKIAA0078	6	6	1.9707	11	13	4.3736	10	10	2.8889	3.07773	1.21253	8	8	3.0453	11	11	4.4815	13	14	4.5887	4.0385	0.861805	0.762098
76895	Bicd2	BICD cargo adaptor 2	-	0	0	0.3397	3	3	1.304	0	0	0.3209	0.654867	0.562245	0	0	0.4114	2	2	1.1886	2	2	0.9776	0.8592	0.4019	0.762182
328561	Apol10b	apolipoprotein L 10B	9130218O11Rik	1	3	1.1552	1	1	0.6903	0	0	0.3209	0.722133	0.41806	1	1	0.7406	1	1	0.8228	3	3	1.2784	0.947267	0.2897	0.762334
100042807	Eif3j2	eukaryotic translation initiation factor 3, subunit J2	Eif3j-2|Gm9781|eIF3 p35|eIF3j-B	10	11	3.3303	2	2	0.9972	9	10	2.8889	2.40547	1.2394	13	14	5.0216	0	0	0.4571	10	12	3.9867	3.15513	2.39318	0.762398
20641	Snrpd1	small nuclear ribonucleoprotein D1	AA407109|AL023031|SMD1	5	11	3.3303	5	14	4.6807	5	11	3.1457	3.7189	0.838042	6	11	4.0334	5	16	6.3118	6	13	4.2877	4.87763	1.24852	0.762439
20843	Stag2	stromal antigen 2	9230105L23Rik|B230112I07Rik|SA-2|SAP2	4	4	1.427	3	3	1.304	2	2	0.8344	1.18847	0.312737	2	2	1.0698	1	1	0.8228	8	8	2.7828	1.55847	1.06747	0.762587
109711	Actn1	actinin, alpha 1	3110023F10Rik|Actn1a	40	57	15.8556	42	66	20.674	46	63	16.5211	17.6836	2.61108	46	60	20.1994	49	69	25.7545	49	77	23.5901	23.1813	2.80002	0.762836
27053	Asns	asparagine synthetase	-	9	9	2.7864	10	11	3.7595	13	14	3.9164	3.48743	0.61216	14	15	5.3511	12	14	5.5796	8	8	2.7828	4.57117	1.55298	0.76292
56878	Rbms1	RNA binding motif, single stranded interacting protein 1	2600014B10Rik|AI255215|MSSP-1|MSSP-2|MSSP-3|YC1	2	2	0.8833	4	4	1.6109	2	2	0.8344	1.10953	0.434884	3	3	1.399	5	5	2.286	1	1	0.6768	1.45393	0.806005	0.763125
56041	Uso1	USO1 vesicle docking factor	115kDa|TAP|Vdp	12	14	4.1462	14	16	5.2949	17	17	4.6872	4.70943	0.574673	12	12	4.3628	15	15	5.9457	25	26	8.2025	6.17033	1.92968	0.763238
13033	Ctsd	cathepsin D	CD|CatD	3	4	1.427	2	2	0.9972	5	7	2.1183	1.51417	0.56561	5	6	2.3867	3	5	2.286	3	3	1.2784	1.9837	0.612879	0.763304
15929	Idh3g	isocitrate dehydrogenase 3 (NAD+), gamma	-	7	12	3.6022	2	4	1.6109	6	8	2.3752	2.52943	1.00457	8	11	4.0334	4	4	1.9201	8	12	3.9867	3.3134	1.20686	0.763395
64833	Acot10	acyl-CoA thioesterase 10	Acate3|MT-ACT48|p48	5	5	1.6988	6	7	2.5316	5	5	1.6047	1.94503	0.510156	7	8	3.0453	6	7	3.0177	4	4	1.5792	2.5474	0.838599	0.763537
19982	Rpl36a	ribosomal protein L36A	L44L|Rpl44	5	5	1.6988	4	5	1.9178	3	3	1.0911	1.56923	0.428309	2	2	1.0698	7	10	4.1155	1	2	0.9776	2.0543	1.78565	0.763877
72068	Cnot2	CCR4-NOT transcription complex, subunit 2	2600016M12Rik|2810470K03Rik|AA537049|AA959607|AW557563|C79650	0	0	0.3397	3	3	1.304	1	1	0.5776	0.740433	0.502349	1	1	0.7406	2	2	1.1886	2	2	0.9776	0.968933	0.224126	0.764174
319876	Cobll1	Cobl-like 1	1810047P18Rik|Coblr1|D430044D16Rik	5	5	1.6988	8	8	2.8386	6	6	1.8615	2.13297	0.616487	5	5	2.0574	1	1	0.8228	17	17	5.4919	2.7907	2.41938	0.764312
83767	Wasf1	WAS protein family, member 1	AI195380|AI838537|Scar|WAVE|WAVE-1	0	0	0.3397	2	2	0.9972	1	1	0.5776	0.638167	0.332908	2	2	1.0698	0	0	0.4571	2	2	0.9776	0.834833	0.330359	0.764424
51792	Ppp2r1a	protein phosphatase 2, regulatory subunit A, alpha	6330556D22Rik|PP2A|PR65	17	26	7.4112	17	23	7.4451	22	36	9.5717	8.14267	1.2377	22	29	9.9658	19	29	11.0738	22	35	10.9145	10.6514	0.599037	0.764472
13194	Ddb1	damage specific DNA binding protein 1	127kDa|AA408517|p127-Ddb1	24	36	10.1336	27	33	10.5185	24	31	8.2859	9.646	1.1935	25	28	9.6361	30	32	12.1734	31	52	16.0412	12.6169	3.2255	0.76453
68597	Ccdc167	coiled-coil domain containing 167	1110021J02Rik	1	1	0.6115	3	3	1.304	3	3	1.0911	1.0022	0.354706	3	3	1.399	3	3	1.5543	2	2	0.9776	1.3103	0.298407	0.764863
99349	Dnajc24	DnaJ heat shock protein family (Hsp40) member C24	1700030A21Rik|2610027M02Rik|AV066965|AW240712|Dph4|MmDjC7|Zcsl3	2	2	0.8833	1	1	0.6903	0	0	0.3209	0.6315	0.285774	1	1	0.7406	0	0	0.4571	3	3	1.2784	0.825367	0.41716	0.765114
14579	Gem	GTP binding protein (gene overexpressed in skeletal muscle)	AV020497	2	2	0.8833	1	1	0.6903	0	0	0.3209	0.6315	0.285774	1	1	0.7406	0	0	0.4571	3	3	1.2784	0.825367	0.41716	0.765114
110750	Cse1l	chromosome segregation 1-like (S. cerevisiae)	2610100P18Rik|AA407533|Capts|Cas|Xpo2	26	32	9.0445	27	38	12.0559	26	30	8.0287	9.7097	2.09439	28	31	10.6254	27	34	12.9065	37	47	14.5328	12.6882	1.96282	0.765252
100529082	Gm11127	predicted gene 11127	-	2	3	1.1552	2	3	1.304	1	1	0.5776	1.01227	0.383714	1	2	1.0698	3	4	1.9201	1	2	0.9776	1.3225	0.519586	0.765419
15893	Ica1	islet cell autoantigen 1	69kDa|ICA69	0	0	0.3397	2	2	0.9972	3	3	1.0911	0.809333	0.409415	2	2	1.0698	1	1	0.8228	3	3	1.2784	1.057	0.22807	0.765689
19045	Ppp1ca	protein phosphatase 1, catalytic subunit, alpha isoform	Ppp1c|dism2	12	17	4.9622	3	3	1.304	20	24	6.4862	4.2508	2.66334	18	21	7.3283	1	1	0.8228	21	27	8.5037	5.5516	4.13722	0.765689
237422	Ric8b	RIC8 guanine nucleotide exchange factor B	BC051080|Ric-8|Ric-8b	2	3	1.1552	2	2	0.9972	1	1	0.5776	0.91	0.29851	1	3	1.399	2	2	1.1886	1	2	0.9776	1.1884	0.2107	0.765735
67049	Pus3	pseudouridine synthase 3	2610020J05Rik|5730412F04Rik	3	3	1.1552	2	2	0.9972	1	1	0.5776	0.91	0.29851	3	3	1.399	2	2	1.1886	2	2	0.9776	1.1884	0.2107	0.765735
20362	Sept8	septin 8	AW046166|Sepl	8	11	3.3303	7	15	4.9878	8	10	2.8889	3.73567	1.10661	8	11	4.0334	9	16	6.3118	7	13	4.2877	4.87763	1.24852	0.765877
11997	Akr1b7	aldo-keto reductase family 1, member B7	AR|Avdp|MVDP	3	3	1.1552	3	3	1.304	3	4	1.3479	1.26903	0.100997	4	4	1.7282	0	0	0.4571	6	8	2.7828	1.65603	1.16453	0.766309
239528	Ago2	argonaute RISC catalytic subunit 2	1110029L17Rik|2310051F07Rik|AI225898|AL022874|AW546247|Eif2c2|Gerp95|Gm10365|mKIAA4215	4	4	1.427	6	7	2.5316	2	2	0.8344	1.59767	0.861375	0	0	0.4114	3	3	1.5543	13	13	4.2877	2.08447	1.99179	0.766463
16554	Kif13b	kinesin family member 13B	5330429L19Rik|6030414C01|AI429803|C130021D12Rik|GAKIN	3	3	1.1552	2	2	0.9972	3	3	1.0911	1.08117	0.079467	3	3	1.399	3	3	1.5543	3	3	1.2784	1.41057	0.138313	0.766477
100101806	Srp54c	signal recognition particle 54C	E330029E12Rik	8	11	3.3303	12	12	4.0666	10	11	3.1457	3.5142	0.487215	15	15	5.3511	10	10	4.1155	12	13	4.2877	4.58477	0.669226	0.766495
595136	Ndufs5	NADH dehydrogenase (ubiquinone) Fe-S protein 5	AI256693	0	0	0.3397	3	3	1.304	3	4	1.3479	0.9972	0.569835	2	2	1.0698	3	3	1.5543	3	3	1.2784	1.30083	0.243028	0.766586
104318	Csnk1d	casein kinase 1, delta	1200006A05Rik|AA409348|D930010H05Rik	2	2	0.8833	2	2	0.9972	0	0	0.3209	0.7338	0.362089	2	2	1.0698	1	1	0.8228	2	2	0.9776	0.956733	0.124815	0.766985
66580	Esf1	ESF1 nucleolar pre-rRNA processing protein homolog	2610101J03Rik|ABTAP|AW545818|C79684	3	3	1.1552	5	5	1.9178	6	6	1.8615	1.64483	0.424968	4	4	1.7282	4	4	1.9201	8	8	2.7828	2.1437	0.561732	0.767287
19124	Procr	protein C receptor, endothelial	AI325044|Ccca|Ccd41|Epcr	1	2	0.8833	1	2	0.9972	2	2	0.8344	0.904967	0.0835347	1	2	1.0698	1	2	1.1886	2	3	1.2784	1.17893	0.104635	0.767615
233726	Ipo7	importin 7	A330055O14Rik|C330016G14|Imp7|Ranbp7	12	18	5.2343	12	12	4.0666	13	14	3.9164	4.40577	0.72145	9	11	4.0334	13	14	5.5796	18	24	7.6	5.73767	1.78855	0.767867
12847	Copa	coatomer protein complex subunit alpha	AU040324|xenin	35	40	11.223	25	35	11.1334	35	37	9.8289	10.7284	0.780306	29	32	10.9552	34	37	14.0065	47	55	16.9465	13.9694	2.99582	0.767995
19290	Pura	purine rich element binding protein A	CAGER-1|Pur-alpha|ssCRE-BP	7	7	2.2426	7	7	2.5316	6	6	1.8615	2.2119	0.336103	8	9	3.3746	8	8	3.3836	5	5	1.8801	2.87943	0.86546	0.768172
77721	Mrps5	mitochondrial ribosomal protein S5	1620401I16Rik|AI850294	5	5	1.6988	2	2	0.9972	4	4	1.3479	1.34797	0.3508	3	3	1.399	5	5	2.286	4	4	1.5792	1.75473	0.46883	0.768189
110920	Hspa13	heat shock protein 70 family, member 13	1600002I10Rik|AV006182|B230217N24Rik|Stch	2	2	0.8833	2	2	0.9972	1	1	0.5776	0.819367	0.216983	3	3	1.399	1	1	0.8228	2	2	0.9776	1.06647	0.298202	0.7683
26940	Ecsit	ECSIT signalling integrator	Sitpec	2	2	0.8833	3	3	1.304	2	2	0.8344	1.00723	0.258168	3	3	1.399	3	3	1.5543	2	2	0.9776	1.3103	0.298407	0.768704
17295	Met	met proto-oncogene	AI838057|HGF|HGFR|Par4|c-Met	1	1	0.6115	2	3	1.304	0	0	0.3209	0.745467	0.505056	1	1	0.7406	2	2	1.1886	2	2	0.9776	0.968933	0.224126	0.769368
408196	Gm5416	predicted gene 5416	EG408196|Stfna1l1	3	3	1.1552	4	4	1.6109	5	5	1.6047	1.45693	0.261327	7	7	2.716	5	5	2.286	1	1	0.6768	1.89293	1.07492	0.76967
15384	Hnrnpab	heterogeneous nuclear ribonucleoprotein A/B	3010025C11Rik|CBF-A|Cgbfa|Hnrpab	15	30	8.5	11	17	5.602	13	23	6.2292	6.77707	1.5247	15	31	10.6254	13	17	6.6779	15	29	9.1063	8.8032	1.99113	0.769841
56361	Pus1	pseudouridine synthase 1	A730013B20Rik|MPUS1|mPus1p	10	10	3.0583	7	7	2.5316	1	1	0.5776	2.05583	1.30699	8	8	3.0453	8	8	3.3836	4	4	1.5792	2.66937	0.959145	0.770158
225896	Ubxn1	UBX domain protein 1	2B28|4930455J02Rik|D19Ertd721e|T25529	9	13	3.8742	0	0	0.3835	5	5	1.6047	1.95413	1.77139	10	10	3.704	1	1	0.8228	9	9	3.0838	2.53687	1.51647	0.770294
15183	Hdac3	histone deacetylase 3	AW537363	1	1	0.6115	2	2	0.9972	2	2	0.8344	0.814367	0.193629	2	2	1.0698	1	1	0.8228	2	3	1.2784	1.057	0.22807	0.770451
67873	Mri1	methylthioribose-1-phosphate isomerase 1	2410018C20Rik	9	9	2.7864	5	5	1.9178	3	3	1.0911	1.93177	0.847736	4	6	2.3867	6	6	2.6518	5	7	2.4819	2.5068	0.134293	0.770611
100043813	Rps27rt	ribosomal protein S27, retrogene	Gm9846|Rps27l2	6	10	3.0583	5	8	2.8386	5	14	3.9164	3.2711	0.56954	6	10	3.704	6	15	5.9457	4	9	3.0838	4.2445	1.50556	0.770668
69091	Vps26b	VPS26 retromer complex component B	1810012I05Rik|2310075A12Rik|AI848392	6	8	2.5145	2	2	0.9972	3	3	1.0911	1.53427	0.850204	3	3	1.399	2	2	1.1886	9	10	3.3847	1.99077	1.21176	0.770691
24045	Scamp3	secretory carrier membrane protein 3	Sc3	4	4	1.427	0	0	0.3835	3	3	1.0911	0.9672	0.532669	4	4	1.7282	0	0	0.4571	4	4	1.5792	1.25483	0.694863	0.77078
68693	Hnrnpul2	heterogeneous nuclear ribonucleoprotein U-like 2	1110031M08Rik|AI465155|Hnrpul2	11	11	3.3303	12	14	4.6807	14	15	4.1733	4.06143	0.682115	12	12	4.3628	15	15	5.9457	17	17	5.4919	5.2668	0.815105	0.771139
19058	Ppp3r1	protein phosphatase 3, regulatory subunit B, alpha isoform (calcineurin B, type I)	CaNB1|Cnb1|MCIP1	0	0	0.3397	3	3	1.304	1	1	0.5776	0.740433	0.502349	0	0	0.4114	2	2	1.1886	3	3	1.2784	0.959467	0.476759	0.771713
11474	Actn3	actinin alpha 3	-	11	13	3.8742	8	11	3.7595	12	15	4.1733	3.93567	0.213638	12	13	4.6922	14	16	6.3118	11	13	4.2877	5.09723	1.07111	0.772118
107975	Pacs1	phosphofurin acidic cluster sorting protein 1	AI325977	0	0	0.3397	2	2	0.9972	0	0	0.3209	0.5526	0.38515	0	0	0.4114	0	0	0.4571	3	3	1.2784	0.715633	0.487906	0.772183
12448	Ccne2	cyclin E2	-	0	0	0.3397	2	2	0.9972	0	0	0.3209	0.5526	0.38515	0	0	0.4114	0	0	0.4571	3	3	1.2784	0.715633	0.487906	0.772183
116733	Vps4a	vacuolar protein sorting 4A	4930589C15Rik|AI325971|AW553189	2	3	1.1552	2	3	1.304	3	3	1.0911	1.18343	0.109222	2	3	1.399	4	4	1.9201	3	3	1.2784	1.5325	0.341045	0.772224
665596	Hist1h2bq	histone cluster 1, H2bq	Gm13646	19	56	15.583	14	50	15.7475	15	70	18.3243	16.5516	1.5374	13	49	16.5657	15	81	30.1672	15	57	17.5501	21.4277	7.58465	0.772441
320938	Tnpo3	transportin 3	5730544L10Rik|C430013M08Rik|C81142|D6Ertd313e|Trn-SR|mKIAA4133	5	5	1.6988	6	6	2.2247	7	7	2.1183	2.01393	0.27805	6	6	2.3867	6	6	2.6518	8	8	2.7828	2.6071	0.201798	0.77248
13138	Dag1	dystroglycan 1	D9Wsu13e|DG|Dp427|Dp71	0	0	0.3397	4	4	1.6109	1	1	0.5776	0.842733	0.675803	1	1	0.7406	3	3	1.5543	2	2	0.9776	1.09083	0.418501	0.772559
16680	Krt84	keratin 84	AV235125|HRb-1|Krt2-16|Krt2-3	3	3	1.1552	2	2	0.9972	2	5	1.6047	1.25237	0.315191	2	4	1.7282	2	3	1.5543	2	4	1.5792	1.62057	0.094041	0.772796
15277	Hk2	hexokinase 2	AI642394|HKII	16	21	6.0505	16	20	6.5235	21	25	6.7433	6.4391	0.354028	21	24	8.3172	22	26	9.9745	19	21	6.6964	8.32937	1.63908	0.77306
66055	Sf3b6	splicing factor 3B, subunit 6	0610009D07Rik|6030419K15Rik|AV001342|Sf3b14	4	5	1.6988	6	10	3.4525	6	11	3.1457	2.76567	0.936582	7	10	3.704	6	12	4.8475	4	6	2.181	3.5775	1.33774	0.773072
66897	Naa16	N(alpha)-acetyltransferase 16, NatA auxiliary subunit	1300019C06Rik|Narg1l	2	3	1.1552	1	3	1.304	2	2	0.8344	1.09787	0.239992	3	4	1.7282	3	3	1.5543	2	2	0.9776	1.42003	0.3929	0.773127
11856	Arhgap6	Rho GTPase activating protein 6	AI504284|RhoGAPX-1	0	0	0.3397	2	2	0.9972	1	1	0.5776	0.638167	0.332908	1	1	0.7406	0	0	0.4571	3	3	1.2784	0.825367	0.41716	0.773192
56401	P3h1	prolyl 3-hydroxylase 1	2410024C15Rik|Gros1|Lepre1	2	2	0.8833	1	1	0.6903	0	0	0.3209	0.6315	0.285774	0	0	0.4114	0	0	0.4571	4	4	1.5792	0.8159	0.661432	0.773992
19230	Twf1	twinfilin actin binding protein 1	A6|Ptk9|twinfilin	12	14	4.1462	3	3	1.304	6	9	2.632	2.69407	1.42212	11	12	4.3628	2	2	1.1886	13	15	4.8898	3.4804	2.00217	0.774068
110109	Nop2	NOP2 nucleolar protein	120kDa|A530002O17|Nol1	13	14	4.1462	15	15	4.9878	15	16	4.4303	4.52143	0.428137	15	15	5.3511	17	17	6.6779	17	17	5.4919	5.8403	0.728791	0.774178
70225	Ppil3	peptidylprolyl isomerase (cyclophilin)-like 3	2310076N22Rik|2510026K04Rik|Cyp10l	2	2	0.8833	3	3	1.304	2	2	0.8344	1.00723	0.258168	2	2	1.0698	3	3	1.5543	3	3	1.2784	1.30083	0.243028	0.774299
13669	Eif3a	eukaryotic translation initiation factor 3, subunit A	A830012B05Rik|Csma|Eif3|Eif3s10|mKIAA0139	42	46	12.8576	32	37	11.7484	33	41	10.8579	11.8213	1.00184	31	34	11.615	35	40	15.1067	51	62	19.0594	15.2604	3.72458	0.774641
667977	Gm8909	predicted gene 8909	EG667977|H2-Tw5l|H2-gs17	1	2	0.8833	2	3	1.304	2	3	1.0911	1.0928	0.210355	1	3	1.399	2	3	1.5543	1	3	1.2784	1.41057	0.138313	0.774724
11544	Adprh	ADP-ribosylarginine hydrolase	Arh1	6	6	1.9707	2	2	0.9972	3	4	1.3479	1.4386	0.493047	4	4	1.7282	0	0	0.4571	6	10	3.3847	1.85667	1.46802	0.774829
14248	Flii	flightless I actin binding protein	3632430F08Rik|Fliih	13	14	4.1462	15	15	4.9878	16	16	4.4303	4.52143	0.428137	13	13	4.6922	13	13	5.2135	24	24	7.6	5.83523	1.5504	0.77485
11958	Atp5k	ATP synthase, H+ transporting, mitochondrial F1F0 complex, subunit E	2610008D24Rik|Atp5i|Lfm1	6	8	2.5145	8	15	4.9878	5	12	3.4026	3.63497	1.25292	7	17	6.0101	7	14	5.5796	6	7	2.4819	4.69053	1.92481	0.774958
70120	Yars2	tyrosyl-tRNA synthetase 2 (mitochondrial)	2210023C10Rik|tyrRS	4	4	1.427	3	3	1.304	2	2	0.8344	1.18847	0.312737	3	3	1.399	4	4	1.9201	3	3	1.2784	1.5325	0.341045	0.775508
230082	Nol6	nucleolar protein family 6 (RNA-associated)	AA410091|Nrap	5	5	1.6988	4	4	1.6109	3	3	1.0911	1.46693	0.328435	3	3	1.399	2	2	1.1886	9	9	3.0838	1.89047	1.0388	0.775964
13822	Epb41l2	erythrocyte membrane protein band 4.1 like 2	4.1G|AW555191|D10Ertd398e|Epb4.1l2|NBL2	17	18	5.2343	17	20	6.5235	23	24	6.4862	6.08133	0.733789	22	22	7.6579	17	18	7.0441	25	28	8.805	7.83567	0.893808	0.776109
11764	Ap1b1	adaptor protein complex AP-1, beta 1 subunit	Adtb1|b2b1660Clo	15	16	4.6902	18	21	6.8307	15	17	4.6872	5.4027	1.23669	18	19	6.6691	15	16	6.3118	20	25	7.9012	6.9607	0.833859	0.776172
22323	Vasp	vasodilator-stimulated phosphoprotein	-	10	15	4.4182	8	12	4.0666	6	6	1.8615	3.44877	1.38581	10	12	4.3628	12	14	5.5796	6	10	3.3847	4.44237	1.09961	0.776335
66890	Lman2	lectin, mannose-binding 2	1110003H06Rik|1300009F09Rik|AA408240|AL023023|AU040819|GP36B|VIP36	10	12	3.6022	3	3	1.304	8	9	2.632	2.51273	1.15373	11	12	4.3628	0	0	0.4571	14	15	4.8898	3.23657	2.42147	0.776358
11991	Hnrnpd	heterogeneous nuclear ribonucleoprotein D	Auf1|Hnrpd	14	29	8.2278	11	16	5.2949	11	27	7.2574	6.9267	1.49415	18	32	10.9552	17	22	8.5091	12	23	7.2988	8.92103	1.86268	0.776446
18115	Nnt	nicotinamide nucleotide transhydrogenase	4930423F13Rik|AI323702|BB168308	9	11	3.3303	12	14	4.6807	9	10	2.8889	3.6333	0.933538	11	12	4.3628	11	11	4.4815	14	16	5.1908	4.67837	0.447731	0.776617
319178	Hist1h2bb	histone cluster 1, H2bb	H2b-143	20	57	15.8556	14	50	15.7475	15	70	18.3243	16.6425	1.45751	13	49	16.5657	15	81	30.1672	15	57	17.5501	21.4277	7.58465	0.776681
319179	Hist1h2be	histone cluster 1, H2be	-	20	57	15.8556	14	50	15.7475	15	70	18.3243	16.6425	1.45751	13	49	16.5657	15	81	30.1672	15	57	17.5501	21.4277	7.58465	0.776681
319180	Hist1h2bf	histone cluster 1, H2bf	-	20	57	15.8556	14	50	15.7475	15	70	18.3243	16.6425	1.45751	13	49	16.5657	15	81	30.1672	15	57	17.5501	21.4277	7.58465	0.776681
319182	Hist1h2bh	histone cluster 1, H2bh	H2b-221	20	57	15.8556	14	50	15.7475	15	70	18.3243	16.6425	1.45751	13	49	16.5657	15	81	30.1672	15	57	17.5501	21.4277	7.58465	0.776681
319184	Hist1h2bk	histone cluster 1, H2bk	-	20	57	15.8556	14	50	15.7475	15	70	18.3243	16.6425	1.45751	13	49	16.5657	15	81	30.1672	15	57	17.5501	21.4277	7.58465	0.776681
19043	Ppm1b	protein phosphatase 1B, magnesium dependent, beta isoform	PP2CB	7	9	2.7864	5	7	2.5316	4	4	1.3479	2.22197	0.76761	6	7	2.716	6	8	3.3836	7	7	2.4819	2.8605	0.467895	0.776776
11472	Actn2	actinin alpha 2	1110008F24Rik	13	18	5.2343	12	17	5.602	16	19	5.2011	5.3458	0.222496	14	18	6.3396	17	22	8.5091	14	18	5.793	6.88057	1.43659	0.776942
68052	Rps13	ribosomal protein S13	2700063M04Rik	7	10	3.0583	7	10	3.4525	7	8	2.3752	2.962	0.545068	7	9	3.3746	11	14	5.5796	5	7	2.4819	3.81203	1.59451	0.777013
384783	Irs2	insulin receptor substrate 2	Irs-2	1	1	0.6115	2	2	0.9972	1	1	0.5776	0.728767	0.233087	0	0	0.4114	1	1	0.8228	3	4	1.5792	0.9378	0.592333	0.777102
106248	Qtrt2	queuine tRNA-ribosyltransferase accessory subunit 2	3110012M05Rik|4930470H18Rik|AI648807|Qrtr2|Qtrtd1	3	3	1.1552	4	4	1.6109	3	3	1.0911	1.28573	0.283421	3	3	1.399	5	5	2.286	3	3	1.2784	1.65447	0.550238	0.777129
319277	Washc4	WASH complex subunit 4	A230046K03Rik|AA589518|Kiaa1033|mKIAA1033	1	1	0.6115	2	2	0.9972	2	2	0.8344	0.814367	0.193629	1	1	0.7406	1	1	0.8228	4	4	1.5792	1.04753	0.462268	0.777414
16882	Lig3	ligase III, DNA, ATP-dependent	D11Wsu78e	3	3	1.1552	5	5	1.9178	7	7	2.1183	1.73043	0.508154	2	2	1.0698	4	4	1.9201	11	11	3.6857	2.2252	1.33437	0.777653
66162	Bola2	bolA-like 2 (E. coli)	1110025L05Rik|BolA-2	6	6	1.9707	3	3	1.304	4	5	1.6047	1.62647	0.333883	5	9	3.3746	4	4	1.9201	2	2	0.9776	2.09077	1.20758	0.777928
12181	Bop1	block of proliferation 1	AU020183|AW146150|D18861|Erb1p|Kiaa0124|mKIAA0124	8	8	2.5145	10	11	3.7595	5	5	1.6047	2.62623	1.08174	8	8	3.0453	8	8	3.3836	11	11	3.6857	3.37153	0.32037	0.778943
102693	Phldb1	pleckstrin homology like domain, family B, member 1	AU041016|D330037A14Rik|Ll5a	6	6	1.9707	9	9	3.1455	7	7	2.1183	2.4115	0.639932	9	9	3.3746	4	4	1.9201	12	12	3.9867	3.0938	1.06153	0.779462
78388	Mvp	major vault protein	2310009M24Rik|LRP|VAULT1	19	20	5.7784	20	21	6.8307	19	20	5.4581	6.0224	0.718094	20	21	7.3283	17	18	7.0441	26	28	8.805	7.7258	0.945355	0.779518
56031	Ppie	peptidylprolyl isomerase E (cyclophilin E)	2010010D16Rik|Cyp33	6	6	1.9707	4	6	2.2247	1	1	0.5776	1.591	0.886771	5	6	2.3867	2	3	1.5543	6	6	2.181	2.04067	0.433581	0.779647
433904	Ociad2	OCIA domain containing 2	1810027I20Rik	4	4	1.427	2	2	0.9972	5	7	2.1183	1.51417	0.56561	3	3	1.399	7	9	3.7495	1	1	0.6768	1.94177	1.60665	0.779788
66834	Acot13	acyl-CoA thioesterase 13	0610006O17Rik|Them2	2	2	0.8833	5	9	3.1455	5	7	2.1183	2.04903	1.13269	4	5	2.0574	5	12	4.8475	1	2	0.9776	2.6275	1.99695	0.779841
59029	Psmd14	proteasome (prosome, macropain) 26S subunit, non-ATPase, 14	2610312C03Rik|3200001M20Rik|AA986732|Pad1|Poh1|rpm11	8	11	3.3303	3	4	1.6109	5	8	2.3752	2.4388	0.861463	7	11	4.0334	0	0	0.4571	9	15	4.8898	3.12677	2.35132	0.779975
19141	Lgmn	legumain	AEP|AI746452|AU022324|Prsc1	2	3	1.1552	1	1	0.6903	3	3	1.0911	0.978867	0.251953	4	4	1.7282	0	0	0.4571	4	4	1.5792	1.25483	0.694863	0.780077
12571	Cdk6	cyclin-dependent kinase 6	AI504062|Crk2	8	12	3.6022	3	5	1.9178	9	13	3.6595	3.05983	0.989445	11	14	5.0216	1	3	1.5543	11	16	5.1908	3.92223	2.05243	0.780125
67054	Paics	phosphoribosylaminoimidazole carboxylase, phosphoribosylaminoribosylaminoimidazole, succinocarboxamide synthetase	2610511I09Rik|ADE2H1|AIRC|PAIS	13	18	5.2343	12	14	4.6807	13	19	5.2011	5.0387	0.310481	15	18	6.3396	19	21	8.1428	14	15	4.8898	6.4574	1.6297	0.780299
66201	Vta1	vesicle (multivesicular body) trafficking 1	1110001D18Rik|1110059P08Rik|AU040813|C85340|LIP5|SBP1	4	4	1.427	2	2	0.9972	4	4	1.3479	1.25737	0.228756	3	3	1.399	3	3	1.5543	5	5	1.8801	1.61113	0.245534	0.780424
68135	Eif3h	eukaryotic translation initiation factor 3, subunit H	1110008A16Rik|40kD|9430017H16Rik|EIF3-P40|EIF3-gamma|Eif3s3	10	13	3.8742	11	13	4.3736	4	7	2.1183	3.45537	1.18455	10	15	5.3511	10	12	4.8475	6	9	3.0838	4.42747	1.19058	0.780439
319186	Hist1h2bm	histone cluster 1, H2bm	H2b-291b	21	58	16.1283	14	50	15.7475	15	70	18.3243	16.7334	1.39088	13	49	16.5657	15	81	30.1672	15	57	17.5501	21.4277	7.58465	0.780923
319188	Hist1h2bp	histone cluster 1, H2bp	-	20	57	15.8556	15	51	16.0553	15	70	18.3243	16.7451	1.3713	13	49	16.5657	15	81	30.1672	15	57	17.5501	21.4277	7.58465	0.781469
56335	Mettl3	methyltransferase like 3	2310024F18Rik|M6A|Spo8	1	2	0.8833	3	3	1.304	1	2	0.8344	1.00723	0.258168	3	3	1.399	2	2	1.1886	2	3	1.2784	1.28867	0.105575	0.781609
13383	Dlg1	discs large MAGUK scaffold protein 1	B130052P05Rik|Dlgh1|E-dlg/SAP97|SAP-97|SAP97|mKIAA4187	0	0	0.3397	3	3	1.304	1	1	0.5776	0.740433	0.502349	1	1	0.7406	1	1	0.8228	3	3	1.2784	0.947267	0.2897	0.781652
213326	Scyl2	SCY1-like 2 (S. cerevisiae)	AU015688|AW536445|BC030932|CVAK104|D10Ertd802e	0	0	0.3397	2	3	1.304	0	0	0.3209	0.654867	0.562245	0	0	0.4114	1	1	0.8228	3	3	1.2784	0.837533	0.433688	0.781899
78618	Acap2	ArfGAP with coiled-coil, ankyrin repeat and PH domains 2	4832442G16|9530039J15Rik|CNT-B2|Centb2|mKIAA0041	0	0	0.3397	2	2	0.9972	2	2	0.8344	0.723767	0.342427	1	1	0.7406	0	0	0.4571	4	4	1.5792	0.925633	0.583485	0.781915
11844	Arf5	ADP-ribosylation factor 5	-	6	10	3.0583	6	19	6.2163	9	23	6.2292	5.16793	1.82701	6	17	6.0101	8	19	7.4103	7	20	6.3953	6.60523	0.723322	0.7824
103466	Nt5dc3	5'-nucleotidase domain containing 3	AU040402|AW540062|C630002B14Rik|TU12B1-TY	7	7	2.2426	7	7	2.5316	5	5	1.6047	2.1263	0.474268	7	7	2.716	6	6	2.6518	8	8	2.7828	2.71687	0.0655043	0.782629
108645	Mat2b	methionine adenosyltransferase II, beta	1110064C04Rik|2410018D16Rik|AI182287|AU022853|MAT-II|MATIIbeta|TGR	7	8	2.5145	2	2	0.9972	6	6	1.8615	1.79107	0.761098	7	7	2.716	0	0	0.4571	9	11	3.6857	2.28627	1.65664	0.783402
67881	Mdp1	magnesium-dependent phosphatase 1	1810034K20Rik|AI035604	3	3	1.1552	3	3	1.304	2	2	0.8344	1.09787	0.239992	2	2	1.0698	3	3	1.5543	4	4	1.5792	1.4011	0.287184	0.783575
74451	Pgs1	phosphatidylglycerophosphate synthase 1	2610019F11Rik|4933424M23Rik|SAF	1	1	0.6115	4	4	1.6109	1	1	0.5776	0.933333	0.587035	1	1	0.7406	3	3	1.5543	3	3	1.2784	1.1911	0.413815	0.783589
12608	Cebpb	CCAAT/enhancer binding protein (C/EBP), beta	C/EBPbeta|CRP2|IL-6DBP|LAP|LIP|NF-IL6|NF-M|Nfil6	3	6	1.9707	2	3	1.304	4	6	1.8615	1.71207	0.357589	4	6	2.3867	4	5	2.286	3	5	1.8801	2.18427	0.268185	0.783818
17827	Mtx1	metaxin 1	Gcap6|Mtx	5	6	1.9707	0	0	0.3835	2	3	1.0911	1.14843	0.795152	5	5	2.0574	0	0	0.4571	5	5	1.8801	1.46487	0.877242	0.783985
22019	Tpp2	tripeptidyl peptidase II	TPP-2|TppII	35	36	10.1336	26	30	9.5963	30	32	8.543	9.4243	0.809129	31	31	10.6254	29	31	11.8068	40	44	13.628	12.0201	1.51262	0.784047
26931	Ppp2r5c	protein phosphatase 2, regulatory subunit B', gamma	2610043M05Rik|2700063L20Rik|AI060890|AW545884|C85228|D12Bwg0916e|mKIAA0044	2	2	0.8833	3	4	1.6109	3	5	1.6047	1.3663	0.418302	3	4	1.7282	3	4	1.9201	3	4	1.5792	1.7425	0.170899	0.784103
231872	Aimp2	aminoacyl tRNA synthetase complex-interacting multifunctional protein 2	AA407136|AA407225|Aimp2(p38)|Jtv1	5	5	1.6988	0	0	0.3835	7	7	2.1183	1.4002	0.905127	6	7	2.716	0	0	0.4571	5	6	2.181	1.7847	1.18044	0.784558
11771	Ap2a1	adaptor-related protein complex 2, alpha 1 subunit	Adtaa	8	11	3.3303	11	14	4.6807	8	10	2.8889	3.6333	0.933538	9	9	3.3746	9	10	4.1155	17	20	6.3953	4.62847	1.57433	0.78499
66885	Acadsb	acyl-Coenzyme A dehydrogenase, short/branched chain	1300003O09Rik|2-MEBCAD|BB066609|SBCAD	7	7	2.2426	2	2	0.9972	7	7	2.1183	1.78603	0.685971	5	5	2.0574	5	5	2.286	7	7	2.4819	2.2751	0.21246	0.785035
15162	Hck	hemopoietic cell kinase	AI849071|Bmk	2	5	1.6988	2	4	1.6109	3	5	1.6047	1.63813	0.0526303	3	4	1.7282	4	6	2.6518	3	5	1.8801	2.0867	0.495249	0.785035
18108	Nmt2	N-myristoyltransferase 2	A930001K02Rik|AI605445|AU044698|hNMT-2	6	6	1.9707	4	4	1.6109	3	3	1.0911	1.55757	0.442219	6	6	2.3867	5	5	2.286	3	3	1.2784	1.9837	0.612879	0.785183
319189	Hist2h2bb	histone cluster 2, H2bb	H2b-616	21	58	16.1283	15	51	16.0553	16	71	18.582	16.9219	1.43818	13	49	16.5657	16	82	30.5351	15	57	17.5501	21.5503	7.79662	0.785227
217869	Eif5	eukaryotic translation initiation factor 5	2810011H21Rik|D12Ertd549e	18	24	6.8669	19	26	8.3669	16	21	5.7151	6.98297	1.3297	22	31	10.6254	17	21	8.1428	20	25	7.9012	8.8898	1.50792	0.785503
56360	Acot9	acyl-CoA thioesterase 9	0610041P13Rik|Acate2|C76421|MT-ACT48|MTE-2|U8|p48	11	11	3.3303	8	9	3.1455	8	8	2.3752	2.95033	0.506578	11	12	4.3628	9	10	4.1155	8	8	2.7828	3.7537	0.849867	0.78598
80708	Pacsin3	protein kinase C and casein kinase substrate in neurons 3	4921507A02Rik|6330413E15Rik|AW413130	5	7	2.2426	4	4	1.6109	4	4	1.3479	1.7338	0.459837	4	6	2.3867	6	6	2.6518	4	4	1.5792	2.2059	0.55869	0.785983
19076	Prim2	DNA primase, p58 subunit	AI323589	3	3	1.1552	4	4	1.6109	5	5	1.6047	1.45693	0.261327	5	5	2.0574	4	4	1.9201	4	4	1.5792	1.85223	0.246218	0.786582
18813	Pa2g4	proliferation-associated 2G4	38kDa|AA672939|Ebp1|Plfap	19	32	9.0445	15	25	8.0596	16	22	5.9721	7.69207	1.56883	19	31	10.6254	20	34	12.9065	11	18	5.793	9.77497	3.6322	0.786915
56419	Diaph3	diaphanous related formin 3	4930417P13Rik|Dia2|Diap3|Drf3|mDia2|mKIAA4117|p134MDia2	1	1	0.6115	3	3	1.304	0	0	0.3209	0.745467	0.505056	1	1	0.7406	1	1	0.8228	3	3	1.2784	0.947267	0.2897	0.786966
229584	Pogz	pogo transposable element with ZNF domain	9530006B08Rik	2	2	0.8833	2	2	0.9972	4	4	1.3479	1.07613	0.242149	3	3	1.399	1	1	0.8228	5	5	1.8801	1.3673	0.529362	0.78705
213895	Bms1	BMS1, ribosome biogenesis factor	AA408648|AU020092|AU043373|BB007109|BC030906|Bms1l|mKIAA0187	1	1	0.6115	2	2	0.9972	1	1	0.5776	0.728767	0.233087	1	1	0.7406	0	0	0.4571	4	4	1.5792	0.925633	0.583485	0.787317
84092	Usp8	ubiquitin specific peptidase 8	AI574262|AW557536|Ubpy|mKIAA0055	2	2	0.8833	3	3	1.304	2	2	0.8344	1.00723	0.258168	2	2	1.0698	2	2	1.1886	4	4	1.5792	1.2792	0.266511	0.787393
56612	Pfdn5	prefoldin 5	1190001O17Rik|1700010A06Rik|D15Ertd697e|Eig1|MM-1	4	5	1.6988	5	6	2.2247	4	5	1.6047	1.84273	0.334122	4	5	2.0574	7	8	3.3836	3	4	1.5792	2.34007	0.934821	0.78747
105372	Utp15	UTP15 small subunit processome component	AW544865	10	10	3.0583	12	13	4.3736	12	12	3.4026	3.6115	0.68208	14	15	5.3511	10	10	4.1155	13	13	4.2877	4.58477	0.669226	0.787717
13665	Eif2s1	eukaryotic translation initiation factor 2, subunit 1 alpha	0910001O23Rik|2410026C18Rik|35kDa|Eif2a|eIF2alpha	16	22	6.3226	4	4	1.6109	21	33	8.8002	5.5779	3.65205	23	34	11.615	1	1	0.8228	19	28	8.805	7.08093	5.59886	0.787735
208908	Ccdc62	coiled-coil domain containing 62	AI661708|Gm150	0	0	0.3397	0	0	0.3835	2	2	0.8344	0.5192	0.273848	0	0	0.4114	2	2	1.1886	0	0	0.376	0.658667	0.459277	0.788259
20311	Cxcl5	chemokine (C-X-C motif) ligand 5	AMCF-II|Cxcl6|ENA-78|GCP-2|LIX|Scyb5|Scyb6	0	0	0.3397	0	0	0.3835	2	2	0.8344	0.5192	0.273848	0	0	0.4114	2	2	1.1886	0	0	0.376	0.658667	0.459277	0.788259
52276	Cdca8	cell division cycle associated 8	4831429J16Rik|AU044747|BOR|Borealin|D4Ertd421e|DasraB|MESRGP	1	1	0.6115	2	2	0.9972	0	0	0.3209	0.6432	0.339263	0	0	0.4114	0	0	0.4571	4	4	1.5792	0.8159	0.661432	0.788332
21351	Taldo1	transaldolase 1	-	12	25	7.139	1	1	0.6903	8	12	3.4026	3.74397	3.23787	10	14	5.0216	4	4	1.9201	15	23	7.2988	4.74683	2.69986	0.788729
114774	Pawr	PRKC, apoptosis, WT1, regulator	2310001G03Rik|PAR4|Par-4	5	6	1.9707	3	4	1.6109	3	3	1.0911	1.55757	0.442219	4	5	2.0574	5	5	2.286	4	4	1.5792	1.9742	0.360671	0.788961
224903	Safb	scaffold attachment factor B	3110021E02Rik|5330423C17Rik|AU018122|D18386|E130307D12|HAP|HET|SAF-B1|SAFB1	11	13	3.8742	12	13	4.3736	11	12	3.4026	3.88347	0.485566	14	14	5.0216	11	12	4.8475	15	15	4.8898	4.91963	0.0908032	0.789381
22380	Wbp4	WW domain binding protein 4	AW545037|BB101031|FBP21	1	1	0.6115	0	0	0.3835	3	3	1.0911	0.695367	0.361178	0	0	0.4114	3	3	1.5543	1	1	0.6768	0.880833	0.598145	0.789442
59079	Erbin	Erbb2 interacting protein	1700028E05Rik|Erbb2ip|mKIAA1225	0	0	0.3397	2	2	0.9972	2	2	0.8344	0.723767	0.342427	0	0	0.4114	0	0	0.4571	5	5	1.8801	0.9162	0.835075	0.789966
231713	Naa25	N(alpha)-acetyltransferase 25, NatB auxiliary subunit	4833422K13Rik|A630046C11|AI450868|C330023M02Rik|Mdm20	6	6	1.9707	7	7	2.5316	10	10	2.8889	2.46373	0.462847	7	7	2.716	6	6	2.6518	12	12	3.9867	3.11817	0.752857	0.790122
15502	Dnaja1	DnaJ heat shock protein family (Hsp40) member A1	HSJ-2|Hsj2|Nedd7	9	10	3.0583	9	10	3.4525	9	10	2.8889	3.13323	0.289176	11	13	4.6922	9	10	4.1155	7	9	3.0838	3.96383	0.814856	0.790455
13664	Eif1a	eukaryotic translation initiation factor 1A	C76390|Ef1a|Eftu|Eif4c|eIF-1A|eIF-4C	3	4	1.427	4	7	2.5316	4	7	2.1183	2.02563	0.5581	2	5	2.0574	5	9	3.7495	2	5	1.8801	2.56233	1.03193	0.790542
17904	Myl6	myosin, light polypeptide 6, alkali, smooth muscle and non-muscle	ESMLC|LC17|LC17-GI|MLC-3|MLC1SM|Myln	9	28	7.9556	10	46	14.5167	12	37	9.8289	10.7671	3.37966	13	38	12.9347	11	46	17.3079	9	34	10.6131	13.6186	3.39939	0.790617
[truncated: 3,543 more rows]
