# Supplementary material for: Oral administration of bovine milk-derived extracellular vesicles induces senescence in the primary tumor but accelerates cancer metastasis
Source: Nat Commun. 2021 Jun 24;12:3950. doi: 10.1038/s41467-021-24273-8 (PMC8225634; doi:10.1038/s41467-021-24273-8)
Supplement: Supplementary file 9 — Source Data [file 41467_2021_24273_MOESM9_ESM.zip]

Archive with 2 entries (2 files):
- Source_Data_Supplementary.xlsx
- Source_Data_Main.xlsx
