# Supplementary material for: Oral administration of bovine milk-derived extracellular vesicles induces senescence in the primary tumor but accelerates cancer metastasis
Source: Nat Commun. 2021 Jun 24;12:3950. doi: 10.1038/s41467-021-24273-8 (PMC8225634; doi:10.1038/s41467-021-24273-8)
Supplement: Supplementary file 9 — Source Data [file 41467_2021_24273_MOESM9_ESM.zip › Source_Data_Supplementary.xlsx]

## Sheet: SFig 1C
	Rep 1	Rep 2	Rep 3
WM	3.9741	5.60513	4.97165
CM EVs	1	1	1

## Sheet: SFig 1G
	Rep 1	Rep 2	Rep 3
Control	11.1	12.1	14.1
EGTA	11.1	11.5	13.2
Acidified	13	12.7	11.8
Acidified+EGTA	11.7	12.2	12.1

## Sheet: S Fig 1H
	Rep 1	Rep 2	Rep 3
Control	11.1	12.1	14.1
EGTA	11.1	11.5	13.2
Boiled	10.02	11.1	12.03
Boiled+EGTA	4.96	4.42	4.15

## Sheet: SFig 2D
	Rep 1	Rep 2	Rep 3
CD63	5.3766	7.0831	4.5881
CD81	17.6878	12.8726	17.507
CD9	25.6182	21.5695	25.4737
TSG101	12.4079	16.9293	13.0313
RAB10	20.7704	36.68	22.9828
RAB18	33.5611	54.7559	35.9493
RAB8A	26.9411	39.0087	26.9689
RAB7A	26.0591	33.7706	22.4848

## Sheet: SFig 2E
	Rep 1	Rep 2	Rep 3
CSN3	289.441	517.3	393.827
CSN1S1	111.894	168.177	123.088
ALB	362.878	321.599	327.833
LTF	314.582	293.973	291.998
CSN1S2	90.8558	100.527	86.1347
LALBA	104.274	85.2235	100.782
FN1	46.3845	48.3344	49.9508

## Sheet: SFig 6A
	CM Evs	Son CM Evs
Rep 1	5288	1929
Rep 2	8128	2298
Rep 3	7828	1624

## Sheet: SFig 7C
	PBS			WM+DiR			WM+RM Evs
	Rep 1	Rep 2	Rep 3	Rep 1	Rep 2	Rep 3	Rep 1	Rep 2	Rep 3
Heart	0.001677	0.001876	0.001566	0.004134	0.005538	0.05336	0.0686	0.0665	0.0726
Lungs	0.001911	0.001277	0.001737	0.02516	0.0491601	0.025368	0.12185	0.1162	0.1381
Liver	0.002181	0.002381	0.0031812	0.3425	0.5944	0.1247	1.0311	1.0412	1.0711
Muscle	0.000419	0.000538	0.000629	0.01989	0.01986	0.01763	0.02721	0.02522	0.02772
Fat	0.001146	0.001536	0.001716	0.04276	0.008866	0.02256	0.01473	0.01052	0.01283
Kidney	0.002564	0.008959	0.006959	0.09763	0.09493	0.10653	0.25529	0.27525	0.28519
Spleen	0.0007911	0.0006921	0.0007313	0.09914	0.09923	0.09216	0.453	0.5437	0.4567
GI-tract	0.005735	0.00635	0.008764	0.50575	0.7759	1.16109	1.449	1.329	1.256

## Sheet: SFig 8A
	Day	0	1	2	3	4	5	6	7	8	9	10	11	12	13	14	15	16	17	18	19	20	21	22
Groups	Mice number
PBS	1493	100	102.395	102.395	101.796	100.599	103.593	101.796	102.994	101.796	103.593	102.395	102.994	104.192	104.79	104.192	104.192	103.593	103.593	102.395	103.593	104.79	104.79	105.988
	1494	100	101.796	102.994	99.4012	98.2036	98.2036	100.599	101.796	99.4012	100.599	102.635	102.395	103.593	104.192	101.198	101.796	105.988	105.988	104.192	106.587	105.389	107.186	108.982
	1495	100	100	99.422	98.2659	96.5318	98.2659	98.2659	96.5318	95.9538	98.2659	98.8439	98.8439	100.578	101.156	100	98.8439	100	100.578	100.578	101.734	100	100.578	103.468
	1496	100	101.227	102.454	101.227	100.613	102.454	101.227	99.3865	100	103.681	103.129	101.227	101.227	102.454	103.067	103.497	103.067	102.454	102.454	103.067	104.908	102.454	106.748
	1497	100	106.736	104.663	101.554	97.9275	101.554	101.036	102.591	99.4819	102.591	102.591	102.591	100.518	100	103.627	103.627	103.627	102.591	104.145	103.627	103.109	107.772	106.736
	1498	100	102.454	105.521	103.067	101.84	103.067	102.454	103.681	103.681	107.975	106.748	102.454	107.362	107.975	107.975	106.748	108.589	109.202	109.816	112.883	109.816	110.429	115.951
	1499	100	102.151	101.075	97.8495	97.8495	99.4624	98.3871	97.8495	96.7742	101.075	100.538	97.3118	100.538	100.538	100.538	97.8495	103.226	100	100.538	102.151	102.688	101.075	102.688
	1500	100	100.588	101.176	100	98.8235	100.588	98.8235	99.4118	98.2353	101.176	100.588	101.176	99.4118	100.588	100	98.4118	102.353	101.176	99.4118	101.176	101.765	100.588	104.118
CM EVs	1501	100	101.156	102.89	102.312	101.734	102.312	103.468	102.312	100	98.8439	95.3757	97.6879	100.578	101.156	101.156	103.468	104.624	104.624	106.936	109.249	110.405	108.092	110.983
	1502	100	102.312	104.046	103.468	100	100.578	101.734	102.312	102.89	104.046	104.046	103.468	106.936	108.092	108.671	104.046	105.78	106.936	107.514	107.514	108.092	105.202	109.827
	1503	100	101.734	102.312	101.156	99.422	98.8439	96.5318	97.6879	97.6879	99.422	102.312	99.422	101.734	100	100	98.2659	101.734	98.8439	100	101.734	101.734	100	104.046
	1504	100	100.543	102.717	101.087	100	100	99.4565	100	98.3696	100.543	100.543	100.543	101.087	101.63	101.087	100	101.087	98.3696	99.4565	100	100	100	101.63
	1505	100	101.176	101.765	100	99.4118	100	99.4118	100	98.8235	101.765	102.941	101.765	103.529	104.118	102.353	102.353	104.706	103.529	105.294	105.882	105.882	107.647	107.647
	1506	100	101.657	101.657	101.105	100	101.105	100	100	99.4475	101.105	101.105	103.315	101.657	100.552	100	98.3425	100	98.895	99.4475	99.4475	100	100	102.762
	1507	100	100	101.754	100.585	100	100.585	100	101.754	100.585	102.924	103.509	102.924	104.094	103.509	104.094	102.924	103.509	102.924	101.754	104.094	103.509	103.509	105.848
	1508	100	102.367	102.959	102.367	102.367	102.959	102.959	105.325	102.367	107.101	107.692	109.467	107.692	107.692	107.692	107.692	107.692	111.243	108.284	110.059	111.243	111.834	113.609
	1509	100	100.592	102.959	102.959	101.183	101.183	101.183	103.55	101.775	102.959	105.325	103.55	105.325	105.325	104.734	104.142	105.917	105.917	107.101	105.917	106.509	107.101	110.059
WM	1537	100	101.531	104.082	105.612	104.082	105.102	103.061	105.102	105.102	105.102	105.612	103.571	103.571	104.082	103.061	102.041	102.041	101.02	102.041	102.551	103.061	102.041	103.061
	1538	100	99.4152	101.754	100.585	100.585	104.094	101.754	102.924	101.754	102.924	103.509	102.924	102.924	102.339	103.509	101.754	102.924	102.924	102.339	104.678	103.509	104.094	105.263
	1539	100	101.17	102.339	102.924	102.924	103.509	102.339	104.094	103.509	104.678	105.848	102.924	102.924	102.924	103.509	103.509	105.848	103.509	102.924	102.924	103.509	105.263	107.602
	1540	100	100	101.724	101.724	102.299	103.448	104.023	106.322	106.897	110.345	108.046	108.046	110.345	112.644	112.644	110.345	112.069	113.218	114.943	114.368	116.092	115.517	117.241
	1541	100	101.105	103.315	103.315	103.867	107.735	106.63	107.735	107.182	101.657	106.63	106.63	108.84	108.287	108.287	108.84	108.84	109.392	106.63	108.287	111.602	109.945	110.497
	1542	100	101.105	103.315	103.315	103.867	107.735	106.63	107.735	107.182	101.657	106.63	106.63	108.84	108.287	108.287	108.84	108.84	109.392	106.63	108.287	111.602	109.945	110.497
	1544	100	100	101.84	102.454	98.1595	99.3865	95.7055	98.1595	96.9325	98.773	102.454	101.227	103.681	101.84	101.84	100	101.84	100.613	102.454	104.908	103.067	103.681	106.135
	1545	100	97.1751	97.1751	95.4802	94.9153	95.4802	93.7853	98.3051	94.3503	94.9153	103.39	106.215	109.04	111.299	109.605	107.345	108.475	111.299	112.429	112.994	115.819	115.819	118.644

## Sheet: SFig 8C
	DAYS	1	2	3	4	5	6	7	8	9	10	11	12	13	14	15	16	17	18	19	20
Group	Mice
PBS	195	100	100.66	100.99	99.67	97.0297	96.6997	96.0396	94.7195	93.3993	94.3894	94.3894	95.0495	95.3795	94.3894	94.7195	91.7492	92.4092	92.0792	85.8086	86.4686
	196	100	98.5294	99.7059	96.4706	91.4706	94.1176	95.5882	95.2941	94.4118	95.2941	95.2941	95.8824	96.1765	95.5882	96.7647	94.1176	94.1176	92.9412	85.2941	80.5882
	183	100	101.005	98.7437	96.7337	94.7236	93.9698	92.9648	90.9548	90.9548	89.9497	88.9447	88.191	88.6935	87.9397	87.4372	85.1759	83.9196	80.402	75.3769	74.6231
	184	100	101.389	102.5	98.8889	96.6667	94.4444	93.6111	92.7778	91.6667	90.8333	91.1111	91.6667	92.7778	91.3889	90.5556	86.1111	83.8889	80.5556	75.2778	72.7778
RM EVs	205	100	102.26	105.932	100	96.0452	95.4802	92.6554	92.3729	92.3729	92.9379	92.3729	91.5254	91.5254	91.5254	91.2429	88.9831	88.9831	88.7006	79.661	79.3785
	206	100	102.319	100	99.7101	95.0725	93.913	93.913	92.4638	91.5942	90.7246	90.7246	90.1449	89.8551	88.4058	89.8551	89.2754	87.2464	86.3768	82.3188	79.4203
	171	100	102.387	101.326	100.265	96.5517	96.5517	96.817	94.1645	92.5729	91.2467	91.2467	91.2467	91.2467	89.9204	88.5942	86.4721	88.0637	88.0637	82.2281	81.9629
	172	100	100.877	100.877	100	96.1988	94.4444	92.1053	90.6433	90.3509	88.8889	88.8889	88.8889	88.5965	87.1345	88.5965	86.5497	85.9649	87.1345	84.2105	84.5029
CM EVs	197	100	98.75	100	99.6875	96.25	95.625	95	94.6875	94.6875	93.4375	93.125	92.8125	92.5	92.1875	93.125	89.0625	96.875	96.875	93.4375	92.1875
	198	100	100.333	101	99.3333	97.3333	100	100.333	98.6667	95.6667	95	95	95	95.6667	94.6667	97.3333	96.3333	103.333	95.3333	96	96.3333
	181	100	104.717	104.403	108.805	100.629	99.6855	99.0566	99.0566	99.3711	98.4277	98.4277	98.7421	99.0566	98.1132	100	96.8553	91.5094	96.5409	91.8239	88.0503
	182	100	100.291	101.453	94.4767	94.186	95.0581	97.3837	94.7674	89.5349	89.5349	89.5349	89.8256	89.8256	89.8256	91.2791	88.6628	93.0233	91.8605	86.6279	90.9884
Pair fed	192	100	100.99	100.66	99.0099	98.0198	99.3399	100	98.6799	97.3597	97.3597	97.6898	97.6898	97.6898	97.3597	98.6799	97.6898	97.6898	97.3597	94.7195	99.67
	193	100	93.7716	94.8097	96.5398	96.8858	97.9239	97.9239	96.8858	96.5398	96.1938	96.5398	96.8858	96.8858	96.5398	97.5779	96.5398	97.2318	95.5017	91.3495	99.308
	53	100	100	99.0991	97.0721	95.045	95.9459	97.0721	97.973	98.6486	98.6486	98.6486	99.0991	99.0991	98.8739	99.3243	98.6486	96.3964	95.7207	93.9189	94.3694
	54	100	101.632	100.699	98.8345	96.9697	97.9021	98.3683	99.0676	98.8345	99.0676	99.3007	98.6014	97.9021	97.669	99.7669	98.8345	99.0676	97.669	94.8718	96.5035

## Sheet: SFig 9A
	Neutrophils					B cells					Macrophages					DCs					NK cells					T cells
	Rep 1	Rep 2	Rep 3	Rep 4	Rep 5	Rep 1	Rep 2	Rep 3	Rep 4	Rep 5	Rep 1	Rep 2	Rep 3	Rep 4	Rep 5	Rep 1	Rep 2	Rep 3	Rep 4	Rep 5	Rep 1	Rep 2	Rep 3	Rep 4	Rep 5	Rep 1	Rep 2	Rep 3	Rep 4	Rep 5
PBS	4.43	5.7	3.32	5.58	2.53	10.6	4.97	8.1	1.62	12.1	14.1	16.3	14.6	13.3	10.4	1.74	1.9	1.72	2.64	0.79	2.94	2.35	1.36	3.8	1.61	14.6	7.51	16.3	4.47	24.9
CM high	6.35	6.12	2.5	2.61	4.51	1.68	2.11	12.8	14.9	12.9	13.5	18	10.2	10.4	8.15	2.46	2.2	1.01	0.78	0.92	2.09	2.9	1.94	1.49	2.38	4.85	5.98	22.2	22.4	27.6

[truncated: 26 more sheets: SFig 9B, SFig 9C, SFig 9D, SFig 9E, SFig 9F, SFig 9G, SFig 9H, SFig 9I, SFig 9J, SFig 9K, SFig 9L, SFig 10A, SFig 10B, SFig 11A, SFig 11B, SFig 11C, SFig 11D, SFig 12A, SFig 13, SFig 14B …]
