# Supplementary material for: Oral administration of bovine milk-derived extracellular vesicles induces senescence in the primary tumor but accelerates cancer metastasis
Source: Nat Commun. 2021 Jun 24;12:3950. doi: 10.1038/s41467-021-24273-8 (PMC8225634; doi:10.1038/s41467-021-24273-8)
Supplement: Supplementary file 9 — Source Data [file 41467_2021_24273_MOESM9_ESM.zip › Source_Data_Main.xlsx]

## Sheet: Fig 1F
	Rep 1	Rep 2	Rep 3
UT	66909	69818	78379
Acid	58206	72686	57806
Boiled	59340	59320	86350
Egta acid	14874	13834	46272
Egta boiled	16109	36231	13218

## Sheet: Fig 2E
	PBS			DiR			RM EVs			Son EVs
	Rep 1	Rep 2	Rep 3	Rep 1	Rep 2	Rep 3	Rep 1	Rep 2	Rep 3	Rep 1	Rep 2	Rep 3
Heart	0.001677	0.001876	0.001566	0.02734	0.02538	0.02836	0.0866	0.0665	0.0836	0.04414	0.0422506	0.04215
Lungs	0.001911	0.001277	0.001737	0.02516	0.0491601	0.025368	0.13185	0.1462	0.1242	0.0192	0.0495008	0.068208
Liver	0.002181	0.002381	0.004181	0.3325	0.5744	0.1247	1.2912	1.1612	1.0211	0.3617	0.34524	0.3059
Kidney	0.002564	0.008959	0.006959	0.09453	0.07453	0.10453	0.24529	0.25125	0.26518	0.06275	0.05675	0.08325
Spleen	0.0007911	0.0006921	0.000731	0.04594	0.04919	0.04224	0.353	0.3938	0.3669	0.01946	0.01766	0.21446
GI-tract	0.005735	0.00635	0.008764	0.51575	0.5219	0.50229	2.86	3.129	2.948	0.6725	0.6235	0.5725

## Sheet: Fig 3A
	Control			Treated
	Rep 1	Rep 2	Rep 3	Rep 1	Rep 2	Rep 3
	124	128	133	55	57	59

## Sheet: Fig 3B
SW620	Rep 1	Rep 2	Rep 3
UT	1.36	2.3	1.46
RM Evs	5.96667	5.86667	8.28

## Sheet: Fig 3C
LIM1215	Rep 1	Rep 2	Rep 3
UT	2.5	1.85333	1.5
RM Evs	11.19	7.8	10.92

## Sheet: Fig 3D
HEK293T	Rep 1	Rep 2	Rep 3
UT	5.36	4.56333	4.6
RM Evs	5.09333	5.28667	5.2

## Sheet: Fig 3F
Group/Day		16	18	20	22	24	26	28	30	32	34	36	38
	Mouse number
PBS	23	6.3	74.6	178.6	382.2	606	700	782	852	889	912	1123	1150
	24	0	0	32.9	76	118	182	187	279	318	369	487	1880
	25	0	21.9	148.2	319.7	456	563	644	858	910	1002	1179	982
CM Evs	35	0	38.2	95.6	319.3	546	620.3	750.5	962.2	986	1005	1140	1312
	36	0	30.8	55	88.8	106	249.8	268.1	369.3	468.2	553.2	562.9	664.7
	37	10.4	36.2	137.6	164.4	178	194.8	221.7	220.88	281	360.5	410	454.4

## Sheet: Fig 3H
Group/Days		11	12	13	14	15	16	17	18	19	20	21	22	23	24	25	26	27
	Mouse number
PBS	106	106.6	141.3	180	202	282	340	406	470	594	606	650	780	915	915	976	976	1230
	107	108	213	219	303	347	406	451	578	665	700	785	893	1024	1048	1048	1048	1098
	108	139	149	163	285	356	393	442	551	641	641	694	779	999	1007	1007	1039	1071
	109	144	156	195	239	295	317	442	485	595	665	740	780	780	849	937	1000	1031
	110	135	145	348	504	292	348	415	470	551	595	665	864	976	1098	1098	1098	1098
CM EVs	111	78	80	102	143	150	150	178	194	246	275	307	364	372	372	442	578	665
	112	45	48	70	108	133	152	171	255	350	343	428	482	496	582	670	670	689
	113	75	101	112	163	163	172	172	200	258	299	321	402	518	518	518	520	520
	114	48	86	100	135	164	190	227	372	397	425	457	518	518	520	529	529	595
	115	59	64	86	128	159	166	210	240	256	299	352	388	414	414	455	475	475
WM	136	74	86	86	119	119	145	171	210	246	269	318	318	318	364	442	520	578
	137	92	95	143	176	202	240	249	258	278	307	321	343	415	477	477	537	598
	138	67	105	109	113	132	176	205	225	269	299	389	428	494	599	578	578	578
	139	78	84	104	150	176	204	204	236	249	269	314	317	317	356	432	509	584
	140	32	54	95	126	139	176	194	243	249	272	307	317	356	414	423	546	665
EV dep milk	126	77	90	164	185	247	339	339	442	504	504	583	767	748	762	859	990	1257
	127	69	95	175	245	284	339	379	536	552	571	614	624	648	702	846	988	1314
	128	100	143	224	258	270	356	428	530	578	595	629	653	688	870	1000	1145	1209
	129	97	157	178	246	246	285	285	402	470	546	629	670	760	976	1097	1097	1203
	130	84	104	118	237	249	296	340	356	414	470	629	702	780	907	1031	1230	1372

## Sheet: Fig 3J
Group/Days		11	12	13	14	15	16	17	18	19	20	21	22	23	24	25	26	27
	Mouse number
PBS	156	108	163	167	183	240	282	348	455	504	617	683	760	780	849	849	907	1048
	157	108	157	168	237	275	321	415	483	547	643	644	733	800	800	800	869	905
	158	90	107	152	236	309	392	463	546	595	606	760	826	839	918	972	972	1044
	159	111	137	186	240	282	317	340	389	428	441	489	578	578	595	629	629	760
	160	124	150	157	219	219	256	340	456	510	535	610	610	633	670	670	695	760
CM EVs (100 µg/mL)	166	49	58	97	97	121	166	166	188	258	316	356	356	356	356	372	489	598
	167	33	45	83	86	93	140	174	247	324	379	473	578	589	589	612	612	760
	168	16	16	16	16	16	16	16	16	16	16	16	16	16	16	16	37	70
	169	48	66	70	137	194	274	332	332	402	442	460	487	500	561	664	740	885
	170	55	70	70	70	73	97	119	148	202	225	236	244	314	363	370	370	386
CM EVs (200 µg/mL)	161	14	17	37	37	37	37	27	37	37	47	65	99	141	161	186	202	202
	162	16	16	16	21	52	104	104	126	147	171	180	180	212	212	212	212	212
	163	30	37	87	90	107	137	141	159	205	219	299	352	360	442	494	515	515
	164	39	45	62	116	162	215	225	244	278	299	360	402	442	556	556	629	635
	165	32	37	70	97	143	162	179	230	282	297	343	376	410	470	629	695	976

## Sheet: Fig 4C
	PBS	RM low	RM high	CM low	CM high
Rep 1	7	7	70	75	70
Rep 2	14	6	90	50	50
Rep 3	8	1.02	50	75	90

[truncated: 15 more sheets: Fig 4E, Fig 5B, Fig 5D, Fig 5E, Fig 5G, Fig 5H, Fig 5I, Fig 5J, Fig 6A, Fig 6D, Fig 6E, Fig 6F, Fig 7B, Fig 7D, Fig 7E]
